# Supplementary material for: Defining the biogeographical map and potential bacterial translocation of microbiome in human ‘surface organs’
Source: Nat Commun. 2024 Jan 10;15:427. doi: 10.1038/s41467-024-44720-6 (PMC10781665; doi:10.1038/s41467-024-44720-6)
Supplement: Supplementary file 4 — Supplementary Data 1 [file 41467_2024_44720_MOESM4_ESM.xlsx]

## Sheet: Sheet1
Table S5. Pathway abundance in each organ
ID	Superclass	pathway	Body	Oral	Esophageal	Stomach	SI	AP	LI
1CMET2-PWY	Cofactor, Carrier, and Vitamin Biosynthesis	N10-formyl-tetrahydrofolate biosynthesis	0.00505473	0.00594041	0.00505195	0.00459236	0.00511038	0.00518752	0.00548855
3-HYDROXYPHENYLACETATE-DEGRADATION-PWY	Aromatic Compound Degradation	4-hydroxyphenylacetate degradation	0.000186524	0.000426045	0.00047598	0.000484011	0.000698675	0.000249634	0.000174228
AEROBACTINSYN-PWY	Secondary Metabolite Biosynthesis	aerobactin biosynthesis	3.68893e-06	2.52608e-06	4.16499e-06	4.42315e-06	2.59573e-06	5.83577e-06	7.99447e-07
ALL-CHORISMATE-PWY	Superpathways	superpathway of chorismate metabolism	0.00128028	0.00111468	0.00156966	0.00140026	0.00172679	0.00203694	0.0017518
ANAEROFRUCAT-PWY	Fermentation	homolactic fermentation	0.00513588	0.00630608	0.00620092	0.00594135	0.00598756	0.00513587	0.0064252
ANAGLYCOLYSIS-PWY	Glycolysis	glycolysis III (from glucose)	0.00571044	0.00758399	0.00696853	0.00671882	0.00683412	0.00603591	0.00756436
ARGDEG-PWY	Amino Acid Degradation	superpathway of L-arginine, putrescine, and 4-aminobutanoate degradation	0.000613802	0.000367496	0.000614214	0.000593325	0.000892567	0.000468845	0.000355132
ARGSYNBSUB-PWY	Amino Acid Biosynthesis	L-arginine biosynthesis II (acetyl cycle)	0.0056513	0.00349237	0.00453045	0.00379811	0.00503419	0.00464781	0.00505906
ARGSYN-PWY	Amino Acid Biosynthesis	L-arginine biosynthesis I (via L-ornithine)	0.00514648	0.00352243	0.00437747	0.00371586	0.00490296	0.00450804	0.00516808
ARO-PWY	Aromatic Compound Biosynthesis	chorismate biosynthesis I	0.00622742	0.00699971	0.00662373	0.00705301	0.00623772	0.00571498	0.00641402
ASPASN-PWY	Amino Acid Biosynthesis	superpathway of L-aspartate and L-asparagine biosynthesis	0.00316498	0.00462435	0.00440377	0.00514383	0.00400153	0.00466095	0.00524535
AST-PWY	Amino Acid Degradation	L-arginine degradation II (AST pathway)	0.00155731	0.000627749	0.000820547	0.000919859	0.00178256	0.00151735	0.000891808
BENZCOA-PWY	Aromatic Compound Degradation	anaerobic aromatic compound degradation (Thauera aromatica)	0	0	0	1.8344e-06	0	0	0
BIOTIN-BIOSYNTHESIS-PWY	Cofactor, Carrier, and Vitamin Biosynthesis	biotin biosynthesis I	0.00369411	0.00312979	0.0029006	0.00277018	0.00352072	0.00447711	0.00359358
BRANCHED-CHAIN-AA-SYN-PWY	Amino Acid Biosynthesis	superpathway of branched amino acid biosynthesis	0.00632693	0.00549223	0.00597712	0.00515116	0.00589388	0.00606785	0.00656707
CALVIN-PWY	Carbohydrate Biosynthesis	Calvin-Benson-Bassham cycle	0.00614828	0.00747937	0.00732164	0.00770747	0.00679261	0.0065353	0.00758221
CATECHOL-ORTHO-CLEAVAGE-PWY	Aromatic Compound Degradation	catechol degradation to &beta;-ketoadipate	0.00172263	0.000455483	0.000816944	0.000731397	0.00123662	0.000838523	0.000148896
CENTBENZCOA-PWY	Aromatic Compound Degradation	benzoyl-CoA degradation II (anaerobic)	4.5414e-07	0	5.71311e-07	3.70822e-06	5.84488e-07	1.99057e-08	9.81515e-08
CENTFERM-PWY	Fermentation	pyruvate fermentation to butanoate	0.000695076	0.000807746	0.000981411	0.00067226	0.000873645	0.00147678	0.00116474
CHLOROPHYLL-SYN	Tetrapyrrole Biosynthesis	chlorophyllide a biosynthesis I (aerobic, light-dependent)	8.99301e-05	4.30324e-06	8.77362e-05	6.4583e-05	8.13216e-05	8.66235e-06	3.27816e-06
COA-PWY	Cofactor, Carrier, and Vitamin Biosynthesis	coenzyme A biosynthesis I	0.00559727	0.00761448	0.0065487	0.00751542	0.0057688	0.00508489	0.00585971
COBALSYN-PWY	Cofactor, Carrier, and Vitamin Biosynthesis	adenosylcobalamin salvage from cobinamide I	0.00278826	0.00215321	0.00278738	0.00203173	0.00350065	0.00445733	0.00437371
CODH-PWY	C1 Compound Utilization and Assimilation	reductive acetyl coenzyme A pathway	7.68205e-05	0.000373458	0.000120092	0.0001089	8.74795e-05	0.000231351	0.00019592
COLANSYN-PWY	Carbohydrate Biosynthesis	colanic acid building blocks biosynthesis	0.00264949	0.00351687	0.00276576	0.00283859	0.00264284	0.00354523	0.0033168
COMPLETE-ARO-PWY	Amino Acid Biosynthesis	superpathway of aromatic amino acid biosynthesis	0.00649818	0.00716071	0.00682479	0.00733548	0.00643006	0.00595726	0.00663961
CRNFORCAT-PWY	Amine and Polyamine Degradation	creatinine degradation I	0.000169499	1.69496e-05	3.60047e-05	4.551e-05	3.37798e-05	1.99397e-06	3.29335e-06
DAPLYSINESYN-PWY	Amino Acid Biosynthesis	L-lysine biosynthesis I	0.0051682	0.00499	0.00597879	0.00658147	0.00551752	0.00499372	0.00531335
DENITRIFICATION-PWY	Inorganic Nutrient Metabolism	nitrate reduction I (denitrification)	0.000222889	0.000746321	0.000106378	0.000126518	0.000126961	7.70252e-05	1.00621e-05
DENOVOPURINE2-PWY	Nucleoside and Nucleotide Biosynthesis	superpathway of purine nucleotides de novo biosynthesis II	0.00541124	0.00668864	0.00577474	0.00577847	0.00537167	0.00477258	0.00511518
DHGLUCONATE-PYR-CAT-PWY	Carbohydrate Degradation	glucose degradation (oxidative)	0.000833656	9.43695e-05	0.000130528	0.000173248	0.000470293	0.000489123	9.19714e-06
DTDPRHAMSYN-PWY	Carbohydrate Biosynthesis	dTDP-L-rhamnose biosynthesis I	0.00374411	0.00559937	0.00467631	0.00390473	0.00525761	0.00578478	0.00641555
ECASYN-PWY	Cell Structure Biosynthesis	enterobacterial common antigen biosynthesis	0.000265656	0.000314596	0.000540801	0.000537536	0.000898428	0.00115582	0.00107613
ENTBACSYN-PWY	Secondary Metabolite Biosynthesis	enterobactin biosynthesis	0.00090824	0.000825402	0.00149085	0.001298	0.00154284	0.00176406	0.00154576
FAO-PWY	Fatty Acid and Lipid Degradation	fatty acid &beta;-oxidation I	0.00450003	0.00151421	0.00278681	0.00236369	0.00367154	0.00441992	0.00203977
FASYN-ELONG-PWY	Fatty Acid and Lipid Biosynthesis	fatty acid elongation -- saturated	0.00623789	0.00615595	0.00684745	0.00794794	0.00680568	0.00614993	0.00605102
FASYN-INITIAL-PWY	Fatty Acid and Lipid Biosynthesis	superpathway of fatty acid biosynthesis initiation (E. coli)	0.00422671	0.00472351	0.00346557	0.00309597	0.00393271	0.00427725	0.00329409
FERMENTATION-PWY	Fermentation	mixed acid fermentation	0.00405164	0.00505817	0.00416538	0.00361744	0.00452216	0.0045985	0.00453978
FOLSYN-PWY	Cofactor, Carrier, and Vitamin Biosynthesis	superpathway of tetrahydrofolate biosynthesis and salvage	0.00589582	0.00654521	0.00510062	0.00505465	0.00503281	0.00503514	0.00493907
FUCCAT-PWY	Carbohydrate Degradation	fucose degradation	0.000331047	0.000495383	0.000817552	0.00061591	0.00114423	0.00161686	0.00167453
FUC-RHAMCAT-PWY	Superpathways	superpathway of fucose and rhamnose degradation	0.000381723	0.00039556	0.000794335	0.000592661	0.00126239	0.00179754	0.00201759
GALACTARDEG-PWY	Carboxylate Degradation	D-galactarate degradation I	0.000273165	0.000205667	0.000502915	0.000476448	0.000883278	0.00133073	0.00109195
GALACT-GLUCUROCAT-PWY	Superpathways	superpathway of hexuronide and hexuronate degradation	0.000824882	0.000734481	0.00153157	0.00115183	0.0019651	0.00227877	0.00279768
GALACTUROCAT-PWY	Carboxylate Degradation	D-galacturonate degradation I	0.00106186	0.00100563	0.00208252	0.00156807	0.00280444	0.00282632	0.00393293
GALLATE-DEGRADATION-II-PWY	Aromatic Compound Degradation	gallate degradation I	0.000117919	0.000161502	0.000320356	0.000303184	0.000454305	0.000127829	0.000107812
GALLATE-DEGRADATION-I-PWY	Aromatic Compound Degradation	gallate degradation II	0.000132935	0.00016758	0.00032127	0.000306854	0.000455307	0.000505695	0.000116424
GLCMANNANAUT-PWY	Amine and Polyamine Degradation	superpathway of N-acetylglucosamine, N-acetylmannosamine and N-acetylneuraminate degradation	0.00211402	0.00338893	0.00217951	0.00168929	0.00224667	0.00280249	0.00334517
GLUCARDEG-PWY	Carboxylate Degradation	D-glucarate degradation I	0.000276541	0.000207366	0.000512221	0.000482273	0.000907531	0.00139253	0.00114752
GLUCARGALACTSUPER-PWY	Superpathways	superpathway of D-glucarate and D-galactarate degradation	0.000273165	0.000205667	0.000502915	0.000476448	0.000883278	0.00133073	0.00109195
GLUCONEO-PWY	Carbohydrate Biosynthesis	gluconeogenesis I	0.00563509	0.00614276	0.0054294	0.00521463	0.00540509	0.00554749	0.006027
GLUCOSE1PMETAB-PWY	Carbohydrate Degradation	glucose and glucose-1-phosphate degradation	0.00201204	0.00213081	0.00180912	0.0016337	0.00213796	0.00216453	0.00156847
GLUCUROCAT-PWY	Carboxylate Degradation	superpathway of &beta;-D-glucuronide and D-glucuronate degradation	0.00110254	0.000823414	0.00161621	0.00121622	0.00205719	0.00239839	0.00280181
GLUTORN-PWY	Amino Acid Biosynthesis	L-ornithine biosynthesis	0.00491807	0.00231498	0.00378831	0.00306369	0.00452244	0.00435008	0.00475942
GLYCOCAT-PWY	Carbohydrate Degradation	glycogen degradation I (bacterial)	0.00369761	0.00479475	0.00511545	0.00400494	0.00526502	0.00517394	0.00679966
GLYCOGENSYNTH-PWY	Carbohydrate Biosynthesis	glycogen biosynthesis I (from ADP-D-Glucose)	0.00354991	0.00562218	0.00559237	0.00475204	0.00551224	0.00455373	0.00627313
GLYCOL-GLYOXDEG-PWY	Alcohol Degradation	superpathway of glycol metabolism and degradation	0.000335665	0.000420476	0.000533723	0.000501701	0.000927066	0.00132231	0.00117453
GLYCOLYSIS	Glycolysis	glycolysis I (from glucose 6-phosphate)	0.00580447	0.00735195	0.00670785	0.00655755	0.00651325	0.00573117	0.00702157
GLYCOLYSIS-E-D	Superpathways	superpathway of glycolysis and Entner-Doudoroff	0.00373315	0.00390528	0.00407552	0.00434037	0.00358103	0.00383816	0.00324556
GLYCOLYSIS-TCA-GLYOX-BYPASS	Superpathways	superpathway of glycolysis, pyruvate dehydrogenase, TCA, and glyoxylate bypass	0.00427409	0.00205116	0.00286766	0.00257855	0.00315907	0.00388081	0.00244302
GLYOXYLATE-BYPASS	Generation of Precursor Metabolites and Energy	glyoxylate cycle	0.00304143	0.000991973	0.00173675	0.00144087	0.00224465	0.00299574	0.00174769
GOLPDLCAT-PWY	Alcohol Degradation	superpathway of glycerol degradation to 1,3-propanediol	0.000176028	0.000284722	0.000600098	0.0005728	0.000819265	0.000292087	0.000354978
HCAMHPDEG-PWY	Aromatic Compound Degradation	3-phenylpropanoate and 3-(3-hydroxyphenyl)propanoate degradation to 2-oxopent-4-enoate	6.12964e-05	0.000156025	0.000318704	0.000301853	0.000447164	0.000105981	0.000122797
HEME-BIOSYNTHESIS-II	Cofactor, Carrier, and Vitamin Biosynthesis	heme biosynthesis I (aerobic)	0.00370359	0.00201426	0.00170686	0.00161853	0.00202683	0.00233832	0.00116204
HEMESYN2-PWY	Cofactor, Carrier, and Vitamin Biosynthesis	heme biosynthesis II (anaerobic)	0.0048597	0.00301569	0.00371375	0.00529886	0.00287901	0.00318055	0.00183298
HEXITOLDEGSUPER-PWY	Secondary Metabolite Degradation	superpathway of hexitol degradation (bacteria)	0.00216347	0.00227488	0.00245501	0.00218282	0.00255947	0.00267523	0.00272364
HISDEG-PWY	Amino Acid Degradation	L-histidine degradation I	0.00380156	0.00256329	0.00154866	0.00136114	0.00209632	0.00236304	0.00201526
HISTSYN-PWY	Amino Acid Biosynthesis	L-histidine biosynthesis	0.00483257	0.0026545	0.00373835	0.00295263	0.00422816	0.00449225	0.00532252
HOMOSER-METSYN-PWY	Amino Acid Biosynthesis	L-methionine biosynthesis I	0.00264452	0.00409208	0.00364635	0.00323559	0.00361255	0.0030194	0.00373733
HSERMETANA-PWY	Amino Acid Biosynthesis	L-methionine biosynthesis III	0.00478468	0.0040141	0.00366833	0.00266366	0.00346859	0.00408161	0.00375077
ILEUSYN-PWY	Amino Acid Biosynthesis	L-isoleucine biosynthesis I (from threonine)	0.00676379	0.00569	0.00679759	0.00628875	0.00670119	0.00649617	0.00729274
KDO-NAGLIPASYN-PWY	Cell Structure Biosynthesis	superpathway of (Kdo)2-lipid A biosynthesis	0.000825389	0.00175708	0.00155677	0.00147038	0.00160538	0.00208084	0.00172673
KETOGLUCONMET-PWY	Carboxylate Degradation	ketogluconate metabolism	0.00055201	5.75563e-05	0.000417846	0.000278449	0.000610397	0.00130977	0.000990054
LACTOSECAT-PWY	Carbohydrate Degradation	lactose and galactose degradation I	0.00151595	0.00312043	0.000911133	0.00103001	0.000663901	0.000101872	0.000266859
LEU-DEG2-PWY	Amino Acid Degradation	L-leucine degradation I	0.00227995	0.000508718	0.00108993	0.000820625	0.00105905	0.00140918	8.92906e-05
LIPASYN-PWY	Fatty Acid and Lipid Degradation	phospholipases	6.90387e-06	6.84121e-08	7.48634e-06	7.24903e-06	1.11051e-06	0	1.66136e-07
LPSSYN-PWY	Fatty Acid and Lipid Biosynthesis	superpathway of lipopolysaccharide biosynthesis	0.000255	2.84939e-05	0.000281571	0.00026242	0.000583321	0.00155756	0.00123105
METH-ACETATE-PWY	Respiration	methanogenesis from acetate	0.00018482	2.03323e-05	0.000356419	0.000190085	0.000457077	0.000200536	0.000674778
METHANOGENESIS-PWY	Respiration	methanogenesis from H2 and CO2	9.2348e-07	3.89091e-08	1.68929e-06	1.06594e-05	1.73613e-06	4.72253e-06	8.17737e-06
METHGLYUT-PWY	Aldehyde Degradation	superpathway of methylglyoxal degradation	0.000376974	0.000231854	0.000284152	0.000272844	0.000512798	0.00113112	0.000811332
METHYLGALLATE-DEGRADATION-PWY	Aromatic Compound Degradation	methylgallate degradation	0.000162598	0.000203524	0.000391424	0.000372236	0.000550442	0.00059732	0.000143627
MET-SAM-PWY	Superpathways	superpathway of S-adenosyl-L-methionine biosynthesis	0.00362981	0.00523515	0.0046802	0.00425828	0.00451164	0.00393224	0.00463653
NAD-BIOSYNTHESIS-II	Cofactor, Carrier, and Vitamin Biosynthesis	NAD salvage pathway II	0.00204729	0.00118631	0.00149249	0.00126116	0.0016995	0.00205772	0.00139684
NADSYN-PWY	Cofactor, Carrier, and Vitamin Biosynthesis	NAD biosynthesis II (from tryptophan)	0.000159014	0.000132502	0.000284581	0.000154835	0.000110542	2.20969e-05	8.81249e-06
NAGLIPASYN-PWY	Cell Structure Biosynthesis	lipid IVA biosynthesis	0.00285959	0.00412328	0.00309445	0.00420551	0.00279369	0.00377311	0.0029482
NONMEVIPP-PWY	Secondary Metabolite Biosynthesis	methylerythritol phosphate pathway I	0.00452745	0.00505198	0.00512713	0.00566713	0.00454271	0.00516532	0.00563554
NONOXIPENT-PWY	Pentose Phosphate Pathways	pentose phosphate pathway (non-oxidative branch)	0.00661927	0.00804093	0.00834714	0.00857288	0.0081449	0.00814096	0.00994482
OANTIGEN-PWY	Carbohydrate Biosynthesis	O-antigen building blocks biosynthesis (E. coli)	0.00391754	0.00555499	0.00490745	0.00443431	0.00486819	0.00458003	0.00482433
ORNARGDEG-PWY	Amino Acid Degradation	superpathway of L-arginine and L-ornithine degradation	0.000613802	0.000367496	0.000614214	0.000593325	0.000892567	0.000468845	0.000355132
ORNDEG-PWY	Amine and Polyamine Degradation	superpathway of ornithine degradation	0.00114886	0.000505178	0.000704416	0.000738837	0.00129482	0.00160229	0.00103698
P101-PWY	Amine and Polyamine Biosynthesis	ectoine biosynthesis	0.00017064	2.83489e-05	9.48544e-05	9.61694e-05	7.43241e-05	6.11388e-05	9.73049e-06
P105-PWY	TCA cycle	TCA cycle IV (2-oxoglutarate decarboxylase)	0.00499648	0.00216564	0.00298131	0.00246225	0.00325056	0.00410906	0.00271362
P108-PWY	Fermentation	pyruvate fermentation to propanoate I	0.00195254	0.00149138	0.0014788	0.00104858	0.00172091	0.00241282	0.00305983
P122-PWY	Fermentation	heterolactic fermentation	0.000979777	0.00148834	0.00277485	0.00288442	0.00244243	0.00104777	0.00197795
P124-PWY	Carbohydrate Degradation	Bifidobacterium shunt	0.00111678	0.00166138	0.00322617	0.00325235	0.00272204	0.00122515	0.00230813
P125-PWY	Other Biosynthesis	superpathway of (R,R)-butanediol biosynthesis	0.00234317	0.00127432	0.000562569	0.000805408	0.000918346	0.000714337	0.000206806
P161-PWY	Carboxylate Degradation	acetylene degradation	0.00199696	0.00566644	0.00571173	0.00543625	0.00548857	0.00355361	0.00514081
P162-PWY	Amino Acid Degradation	L-glutamate degradation V (via hydroxyglutarate)	0.000380769	0.000804631	0.000316981	0.000329161	0.000324692	0.000822648	0.000271885
P163-PWY	Amino Acid Degradation	L-lysine fermentation to acetate and butanoate	0.000163002	0.000586598	0.000182054	0.000174964	0.000172469	0.000900147	0.000362716
P164-PWY	Nucleoside and Nucleotide Degradation	purine nucleobases degradation I (anaerobic)	0.00162899	0.0012581	0.00171354	0.00121806	0.00178481	0.00302021	0.00241276
P184-PWY	Aromatic Compound Degradation	protocatechuate degradation I (meta-cleavage pathway)	8.86365e-05	2.23145e-05	3.78012e-05	2.79263e-05	3.26161e-05	8.33915e-05	1.69349e-05
P221-PWY	Degradation/Utilization/Assimilation - Other	octane oxidation	0.00263107	0.000620434	0.000622491	0.000641691	0.00113356	0.00101852	0.000102928
P23-PWY	C1 Compound Utilization and Assimilation	reductive TCA cycle I	0.00328606	0.00303537	0.00319349	0.00278959	0.00266184	0.00391171	0.00273537
P241-PWY	Cofactor, Carrier, and Vitamin Biosynthesis	coenzyme B biosynthesis	1.59281e-05	3.04557e-08	2.81078e-06	9.58786e-06	2.1694e-06	4.2421e-06	7.4576e-06
P261-PWY	Cofactor, Carrier, and Vitamin Biosynthesis	coenzyme M biosynthesis I	7.50258e-06	7.66309e-08	7.12872e-06	1.07675e-05	5.15071e-06	4.33953e-06	7.43582e-06
P281-PWY	Aromatic Compound Degradation	3-phenylpropanoate degradation	0.000330552	0.000190783	0.000366078	0.000195874	0.000301787	0.000313128	6.75444e-05
P341-PWY	Glycolysis	glycolysis V (Pyrococcus)	5.99165e-06	4.13773e-06	6.60408e-06	1.18156e-05	7.20121e-06	1.11702e-05	3.67263e-06
P381-PWY	Cofactor, Carrier, and Vitamin Biosynthesis	adenosylcobalamin biosynthesis II (late cobalt incorporation)	0.000753902	0.000283214	0.000513969	0.00040409	0.000507239	0.000530009	5.89658e-05
P42-PWY	C1 Compound Utilization and Assimilation	incomplete reductive TCA cycle	0.00467051	0.00504786	0.00395018	0.00335405	0.00381547	0.00527101	0.00576054
P441-PWY	Carboxylate Degradation	superpathway of N-acetylneuraminate degradation	0.00243541	0.00431098	0.00345084	0.00281678	0.0030441	0.00357503	0.00389542
P461-PWY	Carboxylate Degradation	hexitol fermentation to lactate, formate, ethanol and acetate	0.00119513	0.00111928	0.00170218	0.00148533	0.00224899	0.00250718	0.00256778
P4-PWY	Amino Acid Biosynthesis	superpathway of L-lysine, L-threonine and L-methionine biosynthesis I	0.00393819	0.00457068	0.00460442	0.00406466	0.00422814	0.00405458	0.00426169
P562-PWY	Secondary Metabolite Degradation	myo-inositol degradation I	0.000326234	0.000269919	0.000539709	0.000482811	0.000763912	0.000260924	0.000263552
P621-PWY	Degradation/Utilization/Assimilation - Other	nylon-6 oligomer degradation	0.000121317	2.68203e-06	0.0001349	5.04452e-05	8.39761e-05	6.24865e-05	2.94251e-06
PANTO-PWY	Cofactor, Carrier, and Vitamin Biosynthesis	phosphopantothenate biosynthesis I	0.00522784	0.00430916	0.00424088	0.00507981	0.0039109	0.00424046	0.00417096
PANTOSYN-PWY	Cofactor, Carrier, and Vitamin Biosynthesis	pantothenate and coenzyme A biosynthesis I	0.00514988	0.00493344	0.00462742	0.00544197	0.00409843	0.00439199	0.00445867
PENTOSE-P-PWY	Pentose Phosphate Pathways	pentose phosphate pathway	0.00412144	0.00456125	0.00459772	0.00433841	0.0046118	0.00417946	0.00479621
PEPTIDOGLYCANSYN-PWY	Cell Structure Biosynthesis	peptidoglycan biosynthesis I (meso-diaminopimelate containing)	0.00575976	0.00772846	0.00689929	0.00782806	0.00609023	0.0053824	0.00622693
PHOSLIPSYN-PWY	Fatty Acid and Lipid Biosynthesis	superpathway of phospholipid biosynthesis I (bacteria)	0.0066608	0.00811953	0.00752736	0.00859649	0.00695282	0.00612563	0.00650752
POLYAMINSYN3-PWY	Amine and Polyamine Biosynthesis	superpathway of polyamine biosynthesis II	0.000655737	0.000524149	0.000756992	0.000569499	0.000757981	0.000731554	0.000673501
POLYAMSYN-PWY	Amine and Polyamine Biosynthesis	superpathway of polyamine biosynthesis I	0.000676261	0.000770018	0.00123364	0.00104424	0.00143985	0.0016832	0.00167832
POLYISOPRENSYN-PWY	Polyprenyl Biosynthesis	polyisoprenoid biosynthesis (E. coli)	0.00486875	0.00641593	0.00542819	0.00672558	0.00496927	0.00443091	0.00465328
PPGPPMET-PWY	Metabolic Regulator Biosynthesis	ppGpp biosynthesis	0.0024679	0.00233723	0.00214028	0.00181941	0.002174	0.00254062	0.00163922
PROTOCATECHUATE-ORTHO-CLEAVAGE-PWY	Aromatic Compound Degradation	protocatechuate degradation II (ortho-cleavage pathway)	0.00290672	0.0007368	0.00156468	0.00128072	0.00214303	0.0014773	0.000253904
PRPP-PWY	Superpathways	superpathway of histidine, purine, and pyrimidine biosynthesis	0.0045769	0.00512363	0.00465817	0.00459156	0.00423586	0.00417249	0.0038699
PWY0-1061	Amino Acid Biosynthesis	superpathway of L-alanine biosynthesis	0.00495055	0.00541443	0.0047272	0.00425528	0.00494483	0.00475343	0.00442279
PWY0-1241	Carbohydrate Biosynthesis	ADP-L-glycero-&beta;-D-manno-heptose biosynthesis	0.00109003	0.00158923	0.00194204	0.00335098	0.00157941	0.00168617	0.00123702
PWY0-1261	Secondary Metabolite Degradation	anhydromuropeptides recycling	0.00418098	0.00386934	0.00446049	0.00377512	0.00453604	0.00510686	0.00471848
PWY0-1277	Aromatic Compound Degradation	3-phenylpropanoate and 3-(3-hydroxyphenyl)propanoate degradation	0.000114949	0.000199062	0.000448914	0.000409855	0.000589232	0.000168086	0.000186348
PWY0-1296	Nucleoside and Nucleotide Degradation	purine ribonucleosides degradation	0.00284478	0.0045945	0.0048899	0.00591551	0.00433602	0.00314715	0.00477226
PWY0-1297	Nucleoside and Nucleotide Degradation	superpathway of purine deoxyribonucleosides degradation	0.0023767	0.00433261	0.00422589	0.0040047	0.00414198	0.00292581	0.00441414
PWY0-1298	Nucleoside and Nucleotide Degradation	superpathway of pyrimidine deoxyribonucleosides degradation	0.00246692	0.00411416	0.00387062	0.00348677	0.00383611	0.00272215	0.0042547
PWY0-1319	Fatty Acid and Lipid Biosynthesis	CDP-diacylglycerol biosynthesis II	0.00712631	0.0089395	0.00790815	0.00897835	0.0073789	0.00652924	0.00693654
PWY0-1338	Cell Structure Biosynthesis	polymyxin resistance	0.000197077	0.000372081	0.000414532	0.000438651	0.000744935	0.000884885	0.000801942
PWY0-1415	Cofactor, Carrier, and Vitamin Biosynthesis	superpathway of heme biosynthesis from uroporphyrinogen-III	0.00215209	0.00135618	0.00116773	0.00103303	0.00127715	0.00151668	0.00118642
PWY0-1479	Nucleic Acid Processing	tRNA processing	0.0019051	0.002106	0.00206928	0.00172495	0.00196094	0.00234509	0.00173421
PWY0-1533	Inorganic Nutrient Metabolism	methylphosphonate degradation I	0.000643666	0.000501476	0.000949801	0.000769072	0.00130218	0.00145136	0.00124966
PWY0-1586	Cell Structure Biosynthesis	peptidoglycan maturation (meso-diaminopimelate containing)	0.00445665	0.00574655	0.00608916	0.0057631	0.00619711	0.00518102	0.00541653
PWY0-162	Nucleoside and Nucleotide Biosynthesis	superpathway of pyrimidine ribonucleotides de novo biosynthesis	0.00603422	0.00610504	0.00629965	0.00772307	0.00550331	0.00500799	0.00489457
PWY0-166	Nucleoside and Nucleotide Biosynthesis	superpathway of pyrimidine deoxyribonucleotides de novo biosynthesis (E. coli)	0.00490353	0.00581116	0.00522066	0.00561541	0.00469821	0.00406516	0.00383734
PWY0-321	Aromatic Compound Degradation	phenylacetate degradation I (aerobic)	0.000482332	0.000267589	0.000604212	0.000544862	0.000719911	0.000230192	0.000195357
PWY0-41	Amine and Polyamine Degradation	allantoin degradation IV (anaerobic)	0.000135347	2.60989e-05	0.000156199	0.000139088	0.000351933	0.00093828	0.000802411
PWY0-42	Carboxylate Degradation	2-methylcitrate cycle I	0.00143214	0.000397315	0.000590406	0.000533169	0.000928223	0.00144123	0.000679991
PWY0-781	Superpathways	aspartate superpathway	0.00386581	0.00448794	0.00438299	0.00385688	0.00403321	0.00380444	0.0039757
PWY0-845	Cofactor, Carrier, and Vitamin Biosynthesis	superpathway of pyridoxal 5'-phosphate biosynthesis and salvage	0.00278654	0.00235985	0.00214626	0.00179853	0.00263632	0.00328871	0.00261151
PWY0-862	Fatty Acid and Lipid Biosynthesis	(5Z)-dodec-5-enoate biosynthesis	0.0048561	0.00567563	0.00424985	0.00393393	0.00469984	0.00484418	0.0038344
PWY-1269	Carbohydrate Biosynthesis	CMP-3-deoxy-D-manno-octulosonate biosynthesis I	0.00280524	0.00384675	0.00309521	0.00420037	0.00284355	0.00384322	0.00302646
PWY-1361	Aromatic Compound Degradation	benzoyl-CoA degradation I (aerobic)	1.78532e-05	4.37138e-07	8.5308e-06	7.57931e-06	1.47493e-05	1.67009e-05	4.59912e-07
PWY-1422	Cofactor, Carrier, and Vitamin Biosynthesis	vitamin E biosynthesis (tocopherols)	8.87966e-06	0	4.13194e-06	7.31553e-06	3.87544e-06	0	1.07476e-07
PWY-1501	Aromatic Compound Degradation	mandelate degradation I	1.42223e-05	6.29089e-07	1.30411e-05	7.4557e-06	8.08468e-06	1.1579e-05	2.72463e-07
PWY-1541	Inorganic Nutrient Metabolism	superpathway of taurine degradation	2.66748e-05	2.72581e-06	1.77686e-05	2.19712e-05	2.65795e-05	5.73521e-05	9.99426e-06
PWY-1622	C1 Compound Utilization and Assimilation	formaldehyde assimilation I (serine pathway)	0.000114116	2.08066e-06	0.000163436	0.000118207	0.000254877	3.21861e-05	7.62496e-06
PWY-181	Amino Acid Biosynthesis	photorespiration	0.00107669	8.44328e-05	0.00095376	0.000602281	0.000798897	0.000528713	8.85862e-05
PWY-1861	C1 Compound Utilization and Assimilation	formaldehyde assimilation II (RuMP Cycle)	0.00212953	0.000315227	0.000700789	0.000530757	0.0013446	0.00247303	0.00297888
PWY-1882	C1 Compound Utilization and Assimilation	superpathway of C1 compounds oxidation to CO2	2.22292e-05	2.65303e-07	2.73868e-05	1.62158e-05	1.51984e-05	1.02658e-06	7.38527e-07
PWY1G-0	Cofactor, Carrier, and Vitamin Biosynthesis	mycothiol biosynthesis	0.000589954	9.62755e-05	0.00010955	0.000116867	4.75892e-05	1.09886e-05	1.82251e-05
PWY-2221	Carbohydrate Degradation	Entner-Doudoroff pathway III (semi-phosphorylative)	9.65046e-09	0	3.56322e-07	0	1.3317e-07	0	0
PWY-2941	Amino Acid Biosynthesis	L-lysine biosynthesis II	0.00207138	0.00317408	0.00257016	0.00284827	0.00183577	0.00130351	0.00122567
PWY-2942	Amino Acid Biosynthesis	L-lysine biosynthesis III	0.00632139	0.00696407	0.00735694	0.0079287	0.00675158	0.00619358	0.00712794
PWY-3001	Amino Acid Biosynthesis	superpathway of L-isoleucine biosynthesis I	0.00614607	0.00591952	0.0062636	0.00617789	0.00592064	0.00593715	0.00661997
PWY-3081	Amino Acid Biosynthesis	L-lysine biosynthesis V	6.1401e-07	0	4.74431e-07	1.106e-07	3.92071e-07	0	7.71778e-08
PWY-3661	Amine and Polyamine Degradation	glycine betaine degradation I	0.000196868	6.32995e-06	0.000173944	0.00011578	0.000143632	6.94438e-05	5.74684e-06
PWY-3781	Electron Transfer Chains	aerobic respiration I (cytochrome c)	0.0102979	0.00323534	0.00522649	0.00616608	0.00463922	0.00532911	0.000605227
PWY-3801	Carbohydrate Degradation	sucrose degradation II (sucrose synthase)	0.000593794	2.1943e-06	6.4454e-05	3.77096e-05	4.29378e-05	9.06391e-07	9.8832e-06
PWY-3941	Amino Acid Biosynthesis	&beta;-alanine biosynthesis II	5.99814e-06	2.46857e-08	1.96326e-06	1.30006e-06	9.20826e-07	0	1.95069e-07
PWY-4361	Amino Acid Biosynthesis	S-methyl-5-thio-&alpha;-D-ribose 1-phosphate degradation	1.09029e-05	1.75741e-06	2.56003e-05	5.27166e-05	7.61518e-06	2.08696e-07	1.63434e-06
PWY-4722	Amine and Polyamine Degradation	creatinine degradation II	1.52846e-05	1.37521e-07	4.43654e-06	9.58516e-06	1.22629e-05	7.38346e-07	6.25271e-07
PWY490-3	Inorganic Nutrient Metabolism	nitrate reduction VI (assimilatory)	0.000379234	0.000423581	0.000970842	0.000711482	0.000901291	0.000821227	0.00107974
PWY-4984	Inorganic Nutrient Metabolism	urea cycle	0.00220145	0.000659611	0.00167858	0.00183717	0.0013124	0.00133638	0.0010489
PWY4FS-7	Fatty Acid and Lipid Biosynthesis	phosphatidylglycerol biosynthesis I (plastidic)	0.00637338	0.00760794	0.00726331	0.00832099	0.00658421	0.00572302	0.00605851
PWY4FS-8	Fatty Acid and Lipid Biosynthesis	phosphatidylglycerol biosynthesis II (non-plastidic)	0.00637338	0.00760794	0.00726331	0.00832099	0.00658421	0.00572302	0.00605851
PWY-5005	Cofactor, Carrier, and Vitamin Biosynthesis	biotin biosynthesis II	0.000842862	0.000413469	0.000246098	0.000217044	0.000243538	0.000185635	0.000334435
PWY-5022	Amine and Polyamine Degradation	4-aminobutanoate degradation V	0.00240368	0.000960155	0.000887238	0.000739223	0.00105036	0.00136811	0.000692618
PWY-5028	Amino Acid Degradation	L-histidine degradation II	0.00125887	0.000354257	0.000371015	0.000350792	0.00068898	0.000871537	0.000179107
PWY-5088	Amino Acid Degradation	L-glutamate degradation VIII (to propanoate)	0.000142547	9.87977e-05	7.18036e-05	5.04563e-05	4.33643e-05	3.40438e-05	3.62468e-05
PWY-5097	Amino Acid Biosynthesis	L-lysine biosynthesis VI	0.00537845	0.00533007	0.00673653	0.00734604	0.00635409	0.00592518	0.00691961
PWY-5100	Carboxylate Degradation	pyruvate fermentation to acetate and lactate II	0.00382269	0.00650881	0.00668098	0.00832292	0.00556276	0.00493025	0.00657296
PWY-5101	Amino Acid Biosynthesis	L-isoleucine biosynthesis II	0.00714159	0.00591536	0.00636902	0.00519951	0.0064755	0.00681217	0.0072599
PWY-5103	Amino Acid Biosynthesis	L-isoleucine biosynthesis III	0.00620221	0.00520525	0.00562706	0.00473604	0.00562235	0.00594449	0.00646431
PWY-5104	Amino Acid Biosynthesis	L-isoleucine biosynthesis IV	0.00321905	0.00455481	0.00529628	0.00430267	0.00501495	0.00569818	0.00671957
PWY-5121	Polyprenyl Biosynthesis	superpathway of geranylgeranyl diphosphate biosynthesis II (via MEP)	0.00442335	0.00519677	0.00462664	0.00424502	0.00437167	0.00462118	0.00541198
PWY-5154	Amino Acid Biosynthesis	L-arginine biosynthesis III (via N-acetyl-L-citrulline)	0.00387049	0.00164484	0.00241971	0.00182853	0.00327537	0.00394222	0.0033679
PWY-5177	Carboxylate Degradation	glutaryl-CoA degradation	0.000328096	0.000679727	0.000447856	0.000372292	0.00040436	0.000868411	0.000635838
PWY-5178	Aromatic Compound Degradation	toluene degradation IV (aerobic) (via catechol)	0.000127671	2.96356e-05	0.000184416	0.000109275	0.000143933	0.000125461	3.36915e-05
PWY-5179	Aromatic Compound Degradation	toluene degradation V (aerobic) (via toluene-cis-diol)	4.0618e-09	0	6.3657e-08	0	4.45114e-09	0	0
PWY-5180	Aromatic Compound Degradation	toluene degradation I (aerobic) (via o-cresol)	0.000361838	0.000269778	0.000716442	0.000563989	0.000815583	0.000280751	0.000383589
PWY-5181	Aromatic Compound Degradation	toluene degradation III (aerobic) (via p-cresol)	0.00129468	0.000412313	0.000729386	0.000705337	0.00126549	0.000804917	0.000177857
PWY-5182	Aromatic Compound Degradation	toluene degradation II (aerobic) (via 4-methylcatechol)	0.000361838	0.000269778	0.000716442	0.000563989	0.000815583	0.000280751	0.000383589
PWY-5183	Aromatic Compound Degradation	superpathway of aerobic toluene degradation	4.99924e-05	9.25907e-07	5.04155e-05	3.13745e-05	2.44522e-05	1.93102e-06	1.42588e-06
PWY-5184	Aromatic Compound Degradation	toluene degradation VI (anaerobic)	0	0	0	1.72161e-06	0	0	0
PWY-5188	Tetrapyrrole Biosynthesis	tetrapyrrole biosynthesis I (from glutamate)	0.00475976	0.0029582	0.00370139	0.00487059	0.00308154	0.00326479	0.00246388
PWY-5189	Tetrapyrrole Biosynthesis	tetrapyrrole biosynthesis II (from glycine)	0.00459395	0.00279106	0.00353352	0.0045741	0.00297743	0.00314601	0.0023137
PWY-5198	Cofactor, Carrier, and Vitamin Biosynthesis	factor 420 biosynthesis	3.59696e-05	2.35724e-07	4.22815e-05	3.48792e-05	1.30276e-05	3.12129e-06	5.74272e-06
PWY-5265	Cell Structure Biosynthesis	peptidoglycan biosynthesis II (staphylococci)	0.00203866	0.000529517	0.000275276	0.000206844	0.000301975	8.72384e-05	0.000442821
PWY-5266	Aromatic Compound Degradation	p-cymene degradation	2.10238e-07	0	8.54087e-06	0	1.21516e-06	0	0
PWY-5273	Aromatic Compound Degradation	p-cumate degradation	2.10238e-07	0	8.54087e-06	0	1.21516e-06	0	0
PWY-5304	Inorganic Nutrient Metabolism	superpathway of sulfur oxidation (Acidianus ambivalens)	0.00106107	0.000163941	0.000205314	0.000121816	0.000416534	0.000557913	0.000755076
PWY-5345	Amino Acid Biosynthesis	superpathway of L-methionine biosynthesis (by sulfhydrylation)	0.00426514	0.00252755	0.00264526	0.00198748	0.00291859	0.00369015	0.00256558
PWY-5347	Amino Acid Biosynthesis	superpathway of L-methionine biosynthesis (transsulfuration)	0.0033746	0.00501158	0.00460854	0.00395464	0.00429879	0.00411066	0.00482128
PWY-5384	Carbohydrate Degradation	sucrose degradation IV (sucrose phosphorylase)	0.0019111	0.00156785	0.00186967	0.00152044	0.00247949	0.00251434	0.00284349
PWY-5392	C1 Compound Utilization and Assimilation	reductive TCA cycle II	1.47804e-06	0	4.65801e-06	2.07875e-06	8.38914e-07	0	9.00154e-08
PWY-5415	Aromatic Compound Degradation	catechol degradation I (meta-cleavage pathway)	0.000206658	0.000161161	0.000444893	0.000350894	0.000401586	0.000162703	0.000111208
PWY-5417	Aromatic Compound Degradation	catechol degradation III (ortho-cleavage pathway)	0.00182543	0.000470458	0.000863855	0.000781681	0.00131859	0.000893955	0.000161535
PWY-5419	Aromatic Compound Degradation	catechol degradation to 2-oxopent-4-enoate II	0.000118625	4.87958e-06	0.000198142	6.94747e-05	8.68699e-05	5.79646e-05	5.02695e-06
PWY-5420	Aromatic Compound Degradation	catechol degradation II (meta-cleavage pathway)	0.000123725	7.36776e-06	0.000191806	9.07131e-05	0.000103504	6.55513e-05	6.94953e-06
PWY-5427	Aromatic Compound Degradation	naphthalene degradation (aerobic)	2.74569e-08	7.51066e-09	4.99377e-07	0	6.29647e-08	0	2.52064e-08
PWY-5430	Aromatic Compound Degradation	meta cleavage pathway of aromatic compounds	7.26903e-05	4.44082e-06	8.53937e-05	5.44124e-05	4.3585e-05	1.94625e-05	3.05754e-06
PWY-5431	Aromatic Compound Degradation	aromatic compounds degradation via &beta;-ketoadipate	0.00182543	0.000470458	0.000863855	0.000781681	0.00131859	0.000893955	0.000161535
PWY-5484	Glycolysis	glycolysis II (from fructose 6-phosphate)	0.00556917	0.0069759	0.00644799	0.00627284	0.0062841	0.00536092	0.00659414
PWY-5499	Cofactor, Prosthetic Group, Electron Carrier Degradation	vitamin B6 degradation	3.51608e-08	0	1.83881e-07	0	1.28558e-08	0	1.24599e-08
PWY-5505	Amino Acid Biosynthesis	L-glutamate and L-glutamine biosynthesis	0.00272033	0.00171199	0.00267273	0.00217336	0.002955	0.00277214	0.00341615
PWY-5507	Cofactor, Carrier, and Vitamin Biosynthesis	adenosylcobalamin biosynthesis I (early cobalt insertion)	0.000562893	0.000574543	0.000679459	0.000560574	0.000577557	0.000732011	0.000211797
PWY-5509	Cofactor, Carrier, and Vitamin Biosynthesis	adenosylcobalamin biosynthesis from cobyrinate a,c-diamide I	0.0025669	0.00208997	0.00261427	0.00189862	0.00328521	0.00421666	0.00409867
PWY-5519	Carbohydrate Degradation	D-arabinose degradation III	0	0	0	0	0	0	4.58998e-09
PWY-5529	Tetrapyrrole Biosynthesis	superpathway of bacteriochlorophyll a biosynthesis	8.32234e-05	1.41788e-06	9.17724e-05	7.22318e-05	0.000111594	7.02675e-06	2.08877e-06
PWY-5531	Tetrapyrrole Biosynthesis	chlorophyllide a biosynthesis II (anaerobic)	0.000150394	5.39064e-06	0.00013846	9.81221e-05	0.000147719	1.4402e-05	1.10474e-05
PWY-5532	Nucleoside and Nucleotide Degradation	adenosine nucleotides degradation IV	2.66471e-05	4.82687e-07	2.69968e-05	1.63699e-05	2.59243e-05	3.62608e-05	3.49054e-05
PWY-5647	Aromatic Compound Degradation	2-nitrobenzoate degradation I	3.77171e-05	2.05263e-06	7.14533e-05	2.48915e-05	2.79167e-05	7.49545e-06	1.95049e-06
PWY-5651	Amino Acid Degradation	L-tryptophan degradation to 2-amino-3-carboxymuconate semialdehyde	0.000103536	0.000100029	0.000194859	0.000103669	7.54115e-05	1.39502e-05	5.56706e-06
PWY-5654	Carboxylate Degradation	2-amino-3-carboxymuconate semialdehyde degradation to 2-oxopentenoate	3.83196e-05	1.91831e-06	6.86487e-05	2.35336e-05	2.78372e-05	8.52273e-06	1.9181e-06
PWY-5655	Amino Acid Degradation	L-tryptophan degradation IX	5.65479e-05	3.67773e-06	9.41183e-05	4.36617e-05	3.37735e-05	1.22164e-05	3.29292e-06
PWY-5656	Metabolic Regulator Biosynthesis	mannosylglycerate biosynthesis I	8.9081e-08	0	6.85702e-07	1.74471e-06	2.32543e-07	0	1.50342e-08
PWY-5659	Carbohydrate Biosynthesis	GDP-mannose biosynthesis	0.00486993	0.00510352	0.00460477	0.00537754	0.00404553	0.0043391	0.00432836
PWY-5667	Fatty Acid and Lipid Biosynthesis	CDP-diacylglycerol biosynthesis I	0.00712631	0.0089395	0.00790815	0.00897835	0.0073789	0.00652924	0.00693654
PWY-5675	Inorganic Nutrient Metabolism	nitrate reduction V (assimilatory)	9.27659e-07	0	1.37075e-08	0	5.27368e-09	0	0
PWY-5676	Fermentation	acetyl-CoA fermentation to butanoate II	0.000920928	0.000727593	0.00139072	0.000891628	0.00135318	0.00276901	0.0020331
PWY-5677	Fermentation	succinate fermentation to butanoate	0.000146254	0.000454053	0.0001933	0.000126653	0.000188399	0.000636441	0.000377454
PWY-5679	Secondary Metabolite Biosynthesis	clavulanate biosynthesis	0	0	6.20955e-09	3.46195e-07	0	0	1.34286e-09
PWY-5686	Nucleoside and Nucleotide Biosynthesis	UMP biosynthesis	0.00646118	0.00807497	0.00753148	0.00869251	0.00670191	0.00612499	0.00690955
PWY-5695	Nucleoside and Nucleotide Degradation	urate biosynthesis/inosine 5'-phosphate degradation	0.00513957	0.00638765	0.00546972	0.00599571	0.00508238	0.00564711	0.00581171
PWY-5705	Amine and Polyamine Degradation	allantoin degradation to glyoxylate III	0.000612992	0.00012374	0.000361906	0.00031277	0.000628795	0.00109114	0.000781948
PWY-5737	Secondary Metabolite Biosynthesis	(5R)-carbapenem carboxylate biosynthesis	3.04343e-07	0	0	0	0	0	0
PWY-5741	Generation of Precursor Metabolites and Energy	ethylmalonyl-CoA pathway	0.000178068	2.4692e-06	0.000152637	0.000112076	0.000173655	1.49049e-05	1.32204e-05
PWY-5743	C1 Compound Utilization and Assimilation	3-hydroxypropanoate cycle	1.55941e-05	1.99205e-07	2.64688e-06	1.05616e-06	1.42349e-06	7.33297e-08	1.64207e-07
PWY-5744	C1 Compound Utilization and Assimilation	glyoxylate assimilation	1.3349e-05	1.54762e-07	2.5228e-06	1.1135e-06	1.30681e-06	6.82406e-08	1.46282e-07
PWY-5747	Carboxylate Degradation	2-methylcitrate cycle II	0.00202933	0.000847161	0.000826319	0.000698835	0.00110927	0.00186422	0.000706122
PWY-5757	Secondary Metabolite Biosynthesis	fosfomycin biosynthesis	3.66588e-08	0	0	0	0	0	0
PWY-5789	C1 Compound Utilization and Assimilation	3-hydroxypropanoate/4-hydroxybutanate cycle	0	0	0	7.51384e-08	0	0	0
PWY-5837	Cofactor, Carrier, and Vitamin Biosynthesis	1,4-dihydroxy-2-naphthoate biosynthesis I	0.00175506	0.00149153	0.00161816	0.00149658	0.00192606	0.00140494	0.00192167
PWY-5838	Cofactor, Carrier, and Vitamin Biosynthesis	superpathway of menaquinol-8 biosynthesis I	0.00215596	0.00229399	0.00186177	0.0017442	0.00186452	0.00198344	0.0021362
PWY-5840	Cofactor, Carrier, and Vitamin Biosynthesis	superpathway of menaquinol-7 biosynthesis	0.00244133	0.00222135	0.00187125	0.00176128	0.00189298	0.00194215	0.00214717
PWY-5845	Cofactor, Carrier, and Vitamin Biosynthesis	superpathway of menaquinol-9 biosynthesis	0.00100835	0.00099806	0.0013304	0.00124113	0.00153451	0.00177831	0.00178019
PWY-5850	Cofactor, Carrier, and Vitamin Biosynthesis	superpathway of menaquinol-6 biosynthesis I	0.00100424	0.00099806	0.00132811	0.00123973	0.00153108	0.00177831	0.00178019
PWY-5855	Cofactor, Carrier, and Vitamin Biosynthesis	ubiquinol-7 biosynthesis (prokaryotic)	0.00262703	0.00151	0.00176806	0.00149879	0.0021363	0.00262454	0.00118807
PWY-5856	Cofactor, Carrier, and Vitamin Biosynthesis	ubiquinol-9 biosynthesis (prokaryotic)	0.00262703	0.00151	0.00176806	0.00149879	0.0021363	0.00262454	0.00118807
PWY-5857	Cofactor, Carrier, and Vitamin Biosynthesis	ubiquinol-10 biosynthesis (prokaryotic)	0.00262703	0.00151	0.00176806	0.00149879	0.0021363	0.00262454	0.00118807
PWY-5860	Cofactor, Carrier, and Vitamin Biosynthesis	superpathway of demethylmenaquinol-6 biosynthesis I	0.000748393	0.000810407	0.00114211	0.00106278	0.00140186	0.00151712	0.00160485
PWY-5861	Cofactor, Carrier, and Vitamin Biosynthesis	superpathway of demethylmenaquinol-8 biosynthesis	0.00174848	0.00203946	0.00178376	0.00168213	0.00188912	0.0017546	0.00206532
PWY-5862	Cofactor, Carrier, and Vitamin Biosynthesis	superpathway of demethylmenaquinol-9 biosynthesis	0.000752132	0.000810407	0.00114396	0.0010638	0.00140476	0.00151712	0.00160485
PWY-5863	Cofactor, Carrier, and Vitamin Biosynthesis	superpathway of phylloquinol biosynthesis	0.00185012	0.00160548	0.00165053	0.00152219	0.00194611	0.00146825	0.00200152
PWY-5896	Cofactor, Carrier, and Vitamin Biosynthesis	superpathway of menaquinol-10 biosynthesis	0.00100424	0.00099806	0.00132811	0.00123973	0.00153108	0.00177831	0.00178019
PWY-5897	Cofactor, Carrier, and Vitamin Biosynthesis	superpathway of menaquinol-11 biosynthesis	0.00239877	0.002207	0.00183751	0.00171344	0.00185804	0.00192381	0.00210831
PWY-5898	Cofactor, Carrier, and Vitamin Biosynthesis	superpathway of menaquinol-12 biosynthesis	0.00239877	0.002207	0.00183751	0.00171344	0.00185804	0.00192381	0.00210831
PWY-5899	Cofactor, Carrier, and Vitamin Biosynthesis	superpathway of menaquinol-13 biosynthesis	0.00239877	0.002207	0.00183751	0.00171344	0.00185804	0.00192381	0.00210831
PWY-5910	Polyprenyl Biosynthesis	superpathway of geranylgeranyldiphosphate biosynthesis I (via mevalonate)	0.00179941	0.00336672	0.00218122	0.00255091	0.00191502	0.000351681	0.000961138
PWY-5913	TCA cycle	TCA cycle VI (obligate autotrophs)	0.00395915	0.00382079	0.00350878	0.0029727	0.00364988	0.00440474	0.00366266
PWY-5918	Cofactor, Carrier, and Vitamin Biosynthesis	superpathay of heme biosynthesis from glutamate	0.00398861	0.00241594	0.00217745	0.00217425	0.0023191	0.00269826	0.00154124
PWY-5920	Cofactor, Carrier, and Vitamin Biosynthesis	superpathway of heme biosynthesis from glycine	0.00234486	0.00129452	0.00116402	0.000861141	0.000814906	0.000926905	0.000513227
PWY-5941	Carbohydrate Degradation	glycogen degradation II (eukaryotic)	0.000148259	3.95134e-06	0.0001043	6.62892e-05	5.46429e-05	2.8291e-06	4.68521e-06
PWY-5971	Fatty Acid and Lipid Biosynthesis	palmitate biosynthesis II (bacteria and plants)	0.00464794	0.00577395	0.0045181	0.0040597	0.00463943	0.00416637	0.00351022
PWY-5973	Fatty Acid and Lipid Biosynthesis	cis-vaccenate biosynthesis	0.00638375	0.0079932	0.00813049	0.00879522	0.00773678	0.00687827	0.00725467
PWY-5989	Fatty Acid and Lipid Biosynthesis	stearate biosynthesis II (bacteria and plants)	0.00500552	0.00506606	0.00384834	0.00332868	0.00441841	0.00494526	0.00384264
PWY5F9-12	Aromatic Compound Degradation	biphenyl degradation	0	0	0	0	0	0	1.10981e-09
PWY-6071	Amine and Polyamine Degradation	superpathway of phenylethylamine degradation	0.000310808	0.000254233	0.000546394	0.000497667	0.000683033	0.000210738	0.000184725
PWY-6107	Aromatic Compound Degradation	chlorosalicylate degradation	0.000118094	3.17067e-06	0.000161055	4.88744e-05	8.50282e-05	7.86766e-05	2.5493e-06
PWY-6121	Nucleoside and Nucleotide Biosynthesis	5-aminoimidazole ribonucleotide biosynthesis I	0.00650163	0.00713982	0.00658666	0.00593044	0.00655628	0.00595851	0.00687451
PWY-6122	Nucleoside and Nucleotide Biosynthesis	5-aminoimidazole ribonucleotide biosynthesis II	0.00625998	0.00704451	0.00651373	0.00590963	0.00637744	0.00564213	0.0066768
PWY-6123	Nucleoside and Nucleotide Biosynthesis	inosine-5'-phosphate biosynthesis I	0.00570962	0.00725398	0.00600529	0.00539248	0.0059246	0.00541054	0.00623904
PWY-6125	Nucleoside and Nucleotide Biosynthesis	superpathway of guanosine nucleotides de novo biosynthesis II	0.00589199	0.00626252	0.0060281	0.00749691	0.00525145	0.00459871	0.00451663
PWY-6126	Nucleoside and Nucleotide Biosynthesis	superpathway of adenosine nucleotides de novo biosynthesis II	0.00641228	0.0090147	0.00767714	0.00878893	0.00687954	0.00614157	0.00723286
PWY-6141	Fatty Acid and Lipid Biosynthesis	archaetidylserine and archaetidylethanolamine biosynthesis	2.09037e-07	1.58543e-08	6.3518e-07	7.86908e-07	5.16542e-07	2.88622e-06	4.98389e-06
PWY-6143	Carbohydrate Biosynthesis	CMP-pseudaminate biosynthesis	6.68177e-06	0.000139365	2.08802e-05	2.62418e-05	6.05183e-06	3.263e-05	9.48091e-06
PWY-6145	Carbohydrate Biosynthesis	superpathway of sialic acids and CMP-sialic acids biosynthesis	1.0792e-07	1.27442e-08	0	0	1.22606e-07	0	0
PWY-6147	Cofactor, Carrier, and Vitamin Biosynthesis	6-hydroxymethyl-dihydropterin diphosphate biosynthesis I	0.00579103	0.00692823	0.00490145	0.00600706	0.00442908	0.00465368	0.00400924
PWY-6148	Cofactor, Carrier, and Vitamin Biosynthesis	tetrahydromethanopterin biosynthesis	7.67524e-07	6.50139e-08	1.76022e-06	1.08762e-05	1.91707e-06	9.52812e-06	1.22903e-05
PWY-6151	Cofactor, Carrier, and Vitamin Biosynthesis	S-adenosyl-L-methionine cycle I	0.00452972	0.00618361	0.00571452	0.00681802	0.00501107	0.00387036	0.00495807
PWY-6163	Aromatic Compound Biosynthesis	chorismate biosynthesis from 3-dehydroquinate	0.00611515	0.00707184	0.00650766	0.00698936	0.00616648	0.00565743	0.00635605
PWY-6165	Aromatic Compound Biosynthesis	chorismate biosynthesis II (archaea)	4.96608e-06	3.57546e-07	5.611e-06	2.59624e-05	1.48877e-05	4.89066e-05	5.40405e-05
PWY-6167	Cofactor, Carrier, and Vitamin Biosynthesis	flavin biosynthesis II (archaea)	6.28101e-07	4.78172e-08	1.62619e-06	3.99844e-06	2.21782e-06	8.49692e-06	1.37431e-05
PWY-6174	Secondary Metabolite Biosynthesis	mevalonate pathway II (archaea)	1.8976e-06	1.31538e-07	3.37015e-06	1.07477e-05	2.35401e-06	4.31393e-06	7.79675e-06
PWY-6182	Aromatic Compound Degradation	superpathway of salicylate degradation	0.00130856	0.00035445	0.000680938	0.000641646	0.00112108	0.000779566	0.000148887
PWY-6185	Aromatic Compound Degradation	4-methylcatechol degradation (ortho cleavage)	0.00107864	0.000349448	0.000586335	0.000590478	0.0010674	0.000666987	0.00014684
PWY-621	Carbohydrate Degradation	sucrose degradation III (sucrose invertase)	0.0037852	0.0049823	0.00553839	0.00524165	0.00603804	0.00378481	0.00562624
PWY-6210	Aromatic Compound Degradation	2-aminophenol degradation	2.02798e-05	1.25899e-06	3.78244e-05	1.27258e-05	1.82455e-05	5.64171e-06	9.58823e-07
PWY-622	Carbohydrate Biosynthesis	starch biosynthesis	0	0	4.28997e-07	0	0	0	0
PWY-6263	Cofactor, Carrier, and Vitamin Biosynthesis	superpathway of menaquinol-8 biosynthesis II	0.00014804	0.00058301	0.000895292	0.00140554	0.00024705	0.00048637	0.000448605
PWY-6269	Cofactor, Carrier, and Vitamin Biosynthesis	adenosylcobalamin salvage from cobinamide II	0.00260601	0.00209893	0.00263838	0.00191467	0.0033134	0.00425326	0.00413719
PWY-6277	Nucleoside and Nucleotide Biosynthesis	superpathway of 5-aminoimidazole ribonucleotide biosynthesis	0.00625998	0.00704451	0.00651373	0.00590963	0.00637744	0.00564213	0.0066768
PWY-6282	Fatty Acid and Lipid Biosynthesis	palmitoleate biosynthesis I (from (5Z)-dodec-5-enoate)	0.00494916	0.00509235	0.00400994	0.00350594	0.00457004	0.00490691	0.00381725
PWY-6317	Carbohydrate Degradation	galactose degradation I (Leloir pathway)	0.00275694	0.00520119	0.00543669	0.00494681	0.00522228	0.00413474	0.00580592
PWY-6338	Aromatic Compound Degradation	superpathway of vanillin and vanillate degradation	6.88912e-05	1.47427e-05	2.69477e-05	1.95204e-05	2.23788e-05	2.24963e-05	1.9663e-06
PWY-6339	Aromatic Compound Degradation	syringate degradation	0.000225628	0.000228788	0.000515553	0.000442484	0.000736074	0.000805616	0.000151997
PWY-6349	Fatty Acid and Lipid Biosynthesis	CDP-archaeol biosynthesis	2.64449e-07	1.81022e-08	1.05151e-06	6.98773e-06	8.54551e-07	3.24906e-06	5.61098e-06
PWY-6350	Fatty Acid and Lipid Biosynthesis	archaetidylinositol biosynthesis	2.40475e-07	1.69789e-08	8.73248e-07	7.15131e-06	8.03953e-07	3.06899e-06	5.29284e-06
PWY-6353	Nucleoside and Nucleotide Degradation	purine nucleotides degradation II (aerobic)	0.00341034	0.00147554	0.00263209	0.00204251	0.00311209	0.00401985	0.00362236
PWY-6383	Cofactor, Carrier, and Vitamin Biosynthesis	mono-trans, poly-cis decaprenyl phosphate biosynthesis	0.00109955	0.00022343	0.0002139	0.00022108	0.000104236	2.08564e-05	3.30983e-05
PWY-6385	Cell Structure Biosynthesis	peptidoglycan biosynthesis III (mycobacteria)	0.00538709	0.00770496	0.00684116	0.00778426	0.0060602	0.00534811	0.00618
PWY-6386	Cell Structure Biosynthesis	UDP-N-acetylmuramoyl-pentapeptide biosynthesis II (lysine-containing)	0.00583	0.00777163	0.00689543	0.00775828	0.00610134	0.00541957	0.00626268
PWY-6387	Cell Structure Biosynthesis	UDP-N-acetylmuramoyl-pentapeptide biosynthesis I (meso-diaminopimelate containing)	0.00580585	0.00781015	0.00699208	0.00792036	0.00617362	0.00544318	0.0063131
PWY-6396	Other Biosynthesis	superpathway of 2,3-butanediol biosynthesis	0.00140883	0.000619895	0.00063068	0.00089339	0.000677356	0.000293577	0.000201636
PWY-6397	Cell Structure Biosynthesis	mycolyl-arabinogalactan-peptidoglycan complex biosynthesis	0.000425439	3.45534e-05	4.67931e-05	4.24607e-05	1.38905e-05	1.31181e-06	1.34596e-05
PWY-6404	Cell Structure Biosynthesis	superpathway of mycolyl-arabinogalactan-peptidoglycan complex biosynthesis	1.87361e-05	0	2.56814e-05	1.60256e-05	5.06631e-06	0	2.35338e-07
PWY-6467	Cell Structure Biosynthesis	Kdo transfer to lipid IVA III (Chlamydia)	0.00278374	0.00358889	0.00297797	0.0040669	0.00263007	0.00323234	0.00266059
PWY-6470	Cell Structure Biosynthesis	peptidoglycan biosynthesis V (&beta;-lactam resistance)	0.000983602	0.00161633	0.00213581	0.00198393	0.00183367	0.000647756	0.00155032
PWY-6471	Cell Structure Biosynthesis	peptidoglycan biosynthesis IV (Enterococcus faecium)	0.00279342	0.00497949	0.00424701	0.00421562	0.00357762	0.00178173	0.00324555
PWY-6478	Carbohydrate Biosynthesis	GDP-D-glycero-&alpha;-D-manno-heptose biosynthesis	0.000168165	0.00025167	0.000327786	0.000154117	0.00027533	0.000616443	0.000585863
PWY-6486	Carboxylate Degradation	D-galacturonate degradation II	0	0	0	0	0	0	4.9338e-09
PWY-6505	Amino Acid Degradation	L-tryptophan degradation XII (Geobacillus)	4.23115e-05	3.03243e-06	6.28535e-05	3.17235e-05	2.42707e-05	1.16492e-05	2.14358e-06
PWY-6507	Secondary Metabolite Degradation	4-deoxy-L-threo-hex-4-enopyranuronate degradation	0.000944246	0.000796489	0.00166272	0.00118169	0.00233516	0.00316493	0.00422563
PWY-6519	Other Biosynthesis	8-amino-7-oxononanoate biosynthesis I	0.00372876	0.00334978	0.00299961	0.00279536	0.0036821	0.00460763	0.00361967
PWY-6545	Nucleoside and Nucleotide Biosynthesis	pyrimidine deoxyribonucleotides de novo biosynthesis III	0.00220934	0.00156833	0.00254641	0.00404883	0.00127566	0.00135387	0.00171188
PWY-6562	Amine and Polyamine Biosynthesis	norspermidine biosynthesis	0.00091	0.000613567	0.000705543	0.00053131	0.000599662	0.00040031	0.000260704
PWY-6565	Amine and Polyamine Biosynthesis	superpathway of polyamine biosynthesis III	1.89724e-07	1.73527e-05	2.15411e-06	9.41039e-06	7.0016e-06	0	1.00507e-06
PWY-6572	Carbohydrate Degradation	chondroitin sulfate degradation I (bacterial)	0.000108846	8.86176e-05	0.000168891	6.11846e-05	0.000267084	0.00060697	0.000832083
PWY-6581	Secondary Metabolite Biosynthesis	spirilloxanthin and 2,2'-diketo-spirilloxanthin biosynthesis	1.30524e-06	0	1.02509e-06	1.16363e-06	3.85431e-06	0	5.92678e-08
PWY-6588	Fermentation	pyruvate fermentation to acetone	0.000706004	0.00125209	0.00105248	0.00080604	0.00129434	0.00350273	0.00260933
PWY-6590	Fermentation	superpathway of Clostridium acetobutylicum acidogenic fermentation	0.00084055	0.000998047	0.00118969	0.00082582	0.00104926	0.00173225	0.00140818
PWY-6608	Nucleoside and Nucleotide Degradation	guanosine nucleotides degradation III	0.00347626	0.00164966	0.00276214	0.0021647	0.00353286	0.0046365	0.00366823
PWY-6609	Nucleoside and Nucleotide Biosynthesis	adenine and adenosine salvage III	0.00410246	0.00697496	0.00586388	0.00535737	0.00550245	0.00434021	0.00626049
PWY-6612	Cofactor, Carrier, and Vitamin Biosynthesis	superpathway of tetrahydrofolate biosynthesis	0.00563141	0.00626009	0.0047067	0.00482866	0.00465176	0.00463634	0.00441821
PWY-6628	Amino Acid Biosynthesis	superpathway of L-phenylalanine biosynthesis	0.00513368	0.00500686	0.00418586	0.00384383	0.00468742	0.00495056	0.00426759
PWY-6629	Amino Acid Biosynthesis	superpathway of L-tryptophan biosynthesis	0.000476552	5.44942e-05	0.000525015	0.000445131	0.00106905	0.00268808	0.00238719
PWY-6630	Amino Acid Biosynthesis	superpathway of L-tyrosine biosynthesis	0.00471636	0.00477554	0.00409051	0.00386239	0.00435949	0.00458856	0.00421789
PWY-6641	Inorganic Nutrient Metabolism	superpathway of sulfolactate degradation	3.5109e-05	1.86791e-06	2.228e-05	2.3092e-05	3.40042e-05	5.11938e-05	1.57105e-05
PWY-6654	Cofactor, Carrier, and Vitamin Biosynthesis	phosphopantothenate biosynthesis III	3.62735e-07	2.71981e-08	1.14863e-06	1.14875e-05	1.44207e-06	4.9177e-06	8.1681e-06
PWY-6690	Aromatic Compound Degradation	cinnamate and 3-hydroxycinnamate degradation to 2-oxopent-4-enoate	6.12964e-05	0.000156025	0.000318704	0.000301853	0.000447164	0.000105981	0.000122797
PWY-6700	Nucleic Acid Processing	queuosine biosynthesis	0.004358	0.00498218	0.00437917	0.00528937	0.00412586	0.00410214	0.00423812
PWY-6703	Secondary Metabolite Biosynthesis	preQ0 biosynthesis	0.0041105	0.00371819	0.00351176	0.0044893	0.00317079	0.00364248	0.00320128
PWY-6708	Cofactor, Carrier, and Vitamin Biosynthesis	ubiquinol-8 biosynthesis (prokaryotic)	0.00262703	0.00151	0.00176806	0.00149879	0.0021363	0.00262454	0.00118807
PWY-6713	Carbohydrate Degradation	L-rhamnose degradation II	5.00693e-05	1.96208e-06	4.12112e-05	2.6449e-05	3.67186e-05	2.41832e-05	2.03378e-06
PWY-6728	Generation of Precursor Metabolites and Energy	methylaspartate cycle	0.000222947	1.30443e-05	0.000200565	0.000141155	0.000136575	7.80759e-05	2.33477e-05
PWY-6731	Carbohydrate Degradation	starch degradation III	3.55715e-06	2.27274e-06	1.0318e-05	1.10504e-05	7.0039e-06	8.05039e-07	4.08671e-07
PWY-6737	Carbohydrate Degradation	starch degradation V	0.00400106	0.00638426	0.00546629	0.00428131	0.00549869	0.00567938	0.00724293
PWY-6749	Carbohydrate Biosynthesis	CMP-legionaminate biosynthesis I	0.000189421	0.000271635	0.000375661	0.000132575	0.000446178	0.000612127	0.000892208
PWY-6760	Carbohydrate Degradation	xylose degradation III	0	0	0	0	0	0	3.34376e-09
PWY-6876	Generation of Precursor Metabolites and Energy	isopropanol biosynthesis	0.000327665	1.10052e-05	0.000414917	0.000168303	0.00029584	0.000202349	4.90453e-05
PWY-6891	Cofactor, Carrier, and Vitamin Biosynthesis	thiazole biosynthesis II (Bacillus)	0.00141233	0.00149001	0.00113794	0.000989348	0.0014715	0.00240137	0.00199655
PWY-6892	Cofactor, Carrier, and Vitamin Biosynthesis	thiazole biosynthesis I (E. coli)	0.001819	0.00249599	0.00244461	0.00172337	0.00285619	0.00398284	0.00418664
PWY-6895	Cofactor, Carrier, and Vitamin Biosynthesis	superpathway of thiamin diphosphate biosynthesis II	0.00249298	0.00293497	0.00205844	0.00170357	0.00227538	0.00317223	0.0029558
PWY-6897	Cofactor, Carrier, and Vitamin Biosynthesis	thiamin salvage II	0.00482441	0.00446345	0.0042134	0.00505776	0.00392757	0.00416262	0.00435435
PWY-6901	Carbohydrate Degradation	superpathway of glucose and xylose degradation	0.00242305	0.00203138	0.00353195	0.0029146	0.00400307	0.00412684	0.00501587
PWY-6906	Carbohydrate Degradation	chitin derivatives degradation	2.46903e-05	1.73321e-05	4.14075e-05	3.90865e-05	4.30371e-05	0.000111508	8.80334e-05
PWY-6919	Secondary Metabolite Biosynthesis	neopentalenoketolactone and pentalenate biosynthesis	0	0	4.79386e-08	5.65386e-09	0	0	0
PWY-6944	Fatty Acid and Lipid Degradation	androstenedione degradation	1.5731e-05	2.50864e-07	1.69683e-05	1.01536e-05	9.52115e-06	6.08825e-06	4.89303e-07
PWY-6948	Fatty Acid and Lipid Degradation	sitosterol degradation to androstenedione	8.06891e-07	0	2.20543e-06	1.88395e-06	2.82914e-07	0	2.30316e-08
PWY-6956	Aromatic Compound Degradation	naphthalene degradation to acetyl-CoA	5.25893e-08	1.41857e-08	8.72514e-07	0	1.08988e-07	0	4.39011e-08
PWY-6957	Aromatic Compound Degradation	mandelate degradation to acetyl-CoA	2.79946e-05	3.65204e-07	1.96323e-05	1.44159e-05	1.04582e-05	1.11244e-06	5.06177e-07
PWY-6969	TCA cycle	TCA cycle V (2-oxoglutarate:ferredoxin oxidoreductase)	0.00599747	0.00345994	0.0037788	0.00305265	0.00410984	0.00527722	0.00496596
PWY-6992	Carbohydrate Degradation	1,5-anhydrofructose degradation	1.06976e-05	4.20428e-07	1.97506e-05	1.93659e-05	8.19757e-06	2.32306e-07	5.44857e-07
PWY-6993	Degradation/Utilization/Assimilation - Other	nicotine degradation II (pyrrolidine pathway)	0	0	1.15965e-08	0	0	0	0
PWY-7002	Aromatic Compound Degradation	4-hydroxyacetophenone degradation	5.99455e-08	0	6.93849e-07	1.67779e-08	0	0	5.80206e-09
PWY-7003	Fermentation	glycerol degradation to butanol	0.000869469	0.000492192	0.00101957	0.000739463	0.00112601	0.00104887	0.00129136
PWY-7007	Generation of Precursor Metabolites and Energy	methyl ketone biosynthesis	0.000504383	2.57869e-05	0.000113306	7.61573e-05	6.16501e-05	1.82421e-05	1.81539e-05
PWY-7013	Alcohol Degradation	L-1,2-propanediol degradation	0.000447274	0.00182205	0.0017227	0.00161903	0.00211379	0.000786628	0.00123594
PWY-7024	C1 Compound Utilization and Assimilation	superpathway of the 3-hydroxypropanoate cycle	1.82502e-05	2.17271e-07	3.55882e-06	1.38518e-06	1.80325e-06	9.75684e-08	2.03685e-07
PWY-7031	Carbohydrate Biosynthesis	protein N-glycosylation (bacterial)	9.72219e-06	0.000242849	8.72684e-06	1.18491e-05	3.04328e-06	4.99706e-05	4.55101e-05
PWY-7046	Aromatic Compound Degradation	4-coumarate degradation (anaerobic)	8.49359e-06	6.73901e-08	5.47009e-06	5.7308e-06	6.09203e-06	3.7267e-06	2.83193e-07
PWY-7084	Inorganic Nutrient Metabolism	nitrifier denitrification	3.4726e-06	0	3.38501e-06	3.00789e-06	2.33039e-06	0	4.53304e-07
PWY-7090	Carbohydrate Biosynthesis	UDP-2,3-diacetamido-2,3-dideoxy-&alpha;-D-mannuronate biosynthesis	2.88587e-05	6.29681e-05	3.64665e-05	4.00529e-05	3.23494e-05	3.77059e-05	6.03041e-05
PWY-7094	Fatty Acid and Lipid Biosynthesis	fatty acid salvage	0.00450502	0.0012043	0.00228042	0.00186206	0.00267224	0.00339384	0.000269625
PWY-7097	Aromatic Compound Degradation	vanillin and vanillate degradation I	6.88912e-05	1.47427e-05	2.69477e-05	1.95204e-05	2.23788e-05	2.24963e-05	1.9663e-06
PWY-7098	Aromatic Compound Degradation	vanillin and vanillate degradation II	7.66182e-05	1.505e-05	3.00152e-05	2.17983e-05	2.48758e-05	2.51544e-05	2.18152e-06
PWY-7111	Fermentation	pyruvate fermentation to isobutanol (engineered)	0.00820763	0.00611053	0.00783418	0.00664873	0.00804412	0.00806306	0.00845502
PWY-7159	Tetrapyrrole Biosynthesis	chlorophyllide a biosynthesis III (aerobic, light independent)	0.000150394	5.39064e-06	0.00013846	9.81221e-05	0.000147719	1.4402e-05	1.10474e-05
PWY-7184	Nucleoside and Nucleotide Biosynthesis	pyrimidine deoxyribonucleotides de novo biosynthesis I	0.0050869	0.0053866	0.00504314	0.00558569	0.00454896	0.00390202	0.00332508
PWY-7185	Nucleoside and Nucleotide Degradation	UTP and CTP dephosphorylation I	1.14797e-05	7.71156e-08	7.12014e-06	3.2275e-06	2.41884e-06	1.36856e-07	1.38683e-07
PWY-7187	Nucleoside and Nucleotide Biosynthesis	pyrimidine deoxyribonucleotides de novo biosynthesis II	0.00414659	0.00564831	0.00497797	0.00516154	0.00439416	0.00387322	0.003863
PWY-7196	Nucleoside and Nucleotide Biosynthesis	superpathway of pyrimidine ribonucleosides salvage	0.00446999	0.00544292	0.00490587	0.00487806	0.00451846	0.00400636	0.00444176
PWY-7197	Nucleoside and Nucleotide Biosynthesis	pyrimidine deoxyribonucleotide phosphorylation	0.00493388	0.00471549	0.00485929	0.00625092	0.00417619	0.00346599	0.00321486
PWY-7198	Nucleoside and Nucleotide Biosynthesis	pyrimidine deoxyribonucleotides de novo biosynthesis IV	9.52252e-05	2.11804e-05	0.000173316	6.1697e-05	0.000184969	0.0001776	0.000480571
PWY-7199	Nucleoside and Nucleotide Biosynthesis	pyrimidine deoxyribonucleosides salvage	0.00323868	0.0054807	0.00407049	0.00363536	0.00401388	0.00324628	0.00471202
PWY-7200	Nucleoside and Nucleotide Biosynthesis	superpathway of pyrimidine deoxyribonucleoside salvage	0.00379919	0.00484935	0.00402622	0.00398249	0.00361594	0.0029956	0.00336583
PWY-7208	Nucleoside and Nucleotide Biosynthesis	superpathway of pyrimidine nucleobases salvage	0.0067832	0.00840368	0.00792004	0.00872908	0.00729274	0.00621669	0.00721014
PWY-7209	Nucleoside and Nucleotide Degradation	superpathway of pyrimidine ribonucleosides degradation	0	0	1.00948e-07	7.61735e-08	7.07349e-08	0	0
PWY-7210	Nucleoside and Nucleotide Biosynthesis	pyrimidine deoxyribonucleotides biosynthesis from CTP	0.000136997	2.9976e-05	0.000233026	8.72855e-05	0.000235718	0.000243467	0.000604731
PWY-7211	Nucleoside and Nucleotide Biosynthesis	superpathway of pyrimidine deoxyribonucleotides de novo biosynthesis	0.00503598	0.00442901	0.00446386	0.00485944	0.00404374	0.00421252	0.00336855
PWY-7219	Nucleoside and Nucleotide Biosynthesis	adenosine ribonucleotides de novo biosynthesis	0.00660898	0.00878122	0.00782873	0.00891663	0.00694207	0.00620703	0.00716335
PWY-722	Aromatic Compound Degradation	nicotinate degradation I	1.62388e-05	1.51202e-06	2.26402e-05	2.85003e-05	2.40022e-05	7.95061e-06	2.39819e-06
PWY-7220	Nucleoside and Nucleotide Biosynthesis	adenosine deoxyribonucleotides de novo biosynthesis II	0.00623503	0.0100905	0.00783288	0.0089275	0.00718882	0.00638562	0.00820552
PWY-7221	Nucleoside and Nucleotide Biosynthesis	guanosine ribonucleotides de novo biosynthesis	0.00628575	0.00781758	0.00718356	0.00808188	0.00642018	0.00569153	0.0065787
PWY-7222	Nucleoside and Nucleotide Biosynthesis	guanosine deoxyribonucleotides de novo biosynthesis II	0.00623503	0.0100905	0.00783288	0.0089275	0.00718882	0.00638562	0.00820552
PWY-7228	Nucleoside and Nucleotide Biosynthesis	superpathway of guanosine nucleotides de novo biosynthesis I	0.00607903	0.00605044	0.00603753	0.00759045	0.00522662	0.00457316	0.00428187
PWY-7229	Nucleoside and Nucleotide Biosynthesis	superpathway of adenosine nucleotides de novo biosynthesis I	0.00672936	0.00937906	0.0080437	0.00920414	0.00719365	0.00644171	0.00755488
PWY-7234	Nucleoside and Nucleotide Biosynthesis	inosine-5'-phosphate biosynthesis III	0.00517934	0.00516082	0.00487552	0.00475664	0.00470273	0.00365826	0.00334069
PWY-7237	Secondary Metabolite Degradation	myo-, chiro- and scillo-inositol degradation	0.00063453	0.000624264	0.00118467	0.00103945	0.00174733	0.000847839	0.000905231
PWY-7242	Carboxylate Degradation	D-fructuronate degradation	0.00185218	0.00140766	0.00302505	0.00221433	0.00397845	0.00397228	0.00541653
PWY-7254	TCA cycle	TCA cycle VII (acetate-producers)	0.00548661	0.00223597	0.00274083	0.00295801	0.00312716	0.00376404	0.00200245
PWY-7255	Secondary Metabolite Biosynthesis	ergothioneine biosynthesis I (bacteria)	5.83281e-05	1.15289e-06	5.55908e-05	2.5775e-05	2.1122e-05	1.42536e-07	1.09265e-06
PWY-7274	Amino Acid Biosynthesis	D-cycloserine biosynthesis	1.30076e-07	1.06146e-06	2.21933e-07	5.40155e-08	3.04132e-07	9.80227e-08	8.353e-08
PWY-7286	Nucleic Acid Processing	7-(3-amino-3-carboxypropyl)-wyosine biosynthesis	2.34891e-07	1.81356e-08	7.60941e-07	7.34968e-06	6.848e-07	3.33719e-06	5.70645e-06
PWY-7295	Carbohydrate Degradation	L-arabinose degradation IV	7.16611e-05	1.51569e-06	0.000118575	3.48389e-05	5.64952e-05	2.25026e-05	3.37053e-06
PWY-7315	Carbohydrate Biosynthesis	dTDP-N-acetylthomosamine biosynthesis	0.000460024	0.00039226	0.000883955	0.00075909	0.00132736	0.00162948	0.00170857
PWY-7323	Carbohydrate Biosynthesis	superpathway of GDP-mannose-derived O-antigen building blocks biosynthesis	0.00257767	0.00326582	0.00260568	0.00254806	0.00250895	0.00342567	0.00331673
PWY-7328	Carbohydrate Biosynthesis	superpathway of UDP-glucose-derived O-antigen building blocks biosynthesis	0.00195229	0.00163042	0.00208631	0.00171744	0.00225004	0.00223034	0.00201477
PWY-7332	Carbohydrate Biosynthesis	superpathway of UDP-N-acetylglucosamine-derived O-antigen building blocks biosynthesis	0.000144362	0.000341097	0.000165283	0.000163158	0.000202945	0.000244266	0.000509186
PWY-7347	Carbohydrate Biosynthesis	sucrose biosynthesis III	2.44687e-05	3.35426e-07	2.84676e-05	2.70685e-05	6.45744e-05	1.64113e-06	7.53522e-07
PWY-7371	Cofactor, Carrier, and Vitamin Biosynthesis	1,4-dihydroxy-6-naphthoate biosynthesis II	6.42524e-05	0.000268265	0.000893588	0.00230997	0.000141495	0.000251431	0.000238411
PWY-7373	Cofactor, Carrier, and Vitamin Biosynthesis	superpathway of demethylmenaquinol-6 biosynthesis II	2.44764e-05	0.000244045	0.000811756	0.0022876	8.10016e-05	9.75887e-05	5.1938e-05
PWY-7374	Cofactor, Carrier, and Vitamin Biosynthesis	1,4-dihydroxy-6-naphthoate biosynthesis I	2.73935e-05	8.76249e-06	6.08589e-05	6.69903e-05	4.22151e-05	8.14194e-05	8.99861e-05
PWY-7376	Cofactor, Carrier, and Vitamin Biosynthesis	cob(II)yrinate a,c-diamide biosynthesis II (late cobalt incorporation)	0.00138884	0.000214813	0.000609683	0.000456862	0.000869387	0.0007873	4.19728e-05
PWY-7377	Cofactor, Carrier, and Vitamin Biosynthesis	cob(II)yrinate a,c-diamide biosynthesis I (early cobalt insertion)	0.000612286	0.00123443	0.0013282	0.0011623	0.00131227	0.00125606	0.00099833
PWY-7385	Fermentation	1,3-propanediol biosynthesis (engineered)	3.89513e-07	2.74669e-08	3.18206e-06	2.77137e-06	7.75364e-07	0	1.80485e-08
PWY-7391	Secondary Metabolite Biosynthesis	isoprene biosynthesis II (engineered)	2.76168e-05	3.84332e-05	1.80151e-05	2.46368e-05	1.60906e-05	4.45209e-06	1.05871e-05
PWY-7392	Secondary Metabolite Biosynthesis	taxadiene biosynthesis (engineered)	0.00342741	0.00419066	0.00327091	0.00318497	0.00284403	0.00268726	0.00298138
PWY-7398	Secondary Metabolite Biosynthesis	coumarins biosynthesis (engineered)	9.27098e-09	0	7.40778e-08	3.49031e-07	2.07812e-08	0	0
PWY-7400	Amino Acid Biosynthesis	L-arginine biosynthesis IV (archaebacteria)	0.00498375	0.00348974	0.0043584	0.00369582	0.00488167	0.00449592	0.00516631
PWY-7401	Fermentation	crotonate fermentation (to acetate and cyclohexane carboxylate)	0	0	0	0	0	0	8.61623e-09
PWY-7431	Amine and Polyamine Degradation	aromatic biogenic amine degradation (bacteria)	0.00124723	6.47382e-05	0.00051347	0.000339121	0.000758608	0.000510508	3.28055e-05
PWY-7446	Secondary Metabolite Degradation	sulfoglycolysis	6.70497e-05	8.55821e-06	9.01053e-05	8.48027e-05	0.000226335	0.000722089	0.000619943
PWY-7456	Carbohydrate Degradation	mannan degradation	0.00057501	0.000806356	0.000574211	0.000382607	0.000919011	0.00161568	0.00206179
PWY-7527	Amino Acid Biosynthesis	L-methionine salvage cycle III	1.40937e-05	2.79449e-06	3.38522e-05	4.2495e-05	1.18461e-05	3.45285e-07	2.6553e-06
PWY-7528	Amino Acid Biosynthesis	L-methionine salvage cycle I (bacteria and plants)	0	0	5.53306e-08	0	0	0	0
PWY-7539	Cofactor, Carrier, and Vitamin Biosynthesis	6-hydroxymethyl-dihydropterin diphosphate biosynthesis III (Chlamydia)	0.00597019	0.00600201	0.00494419	0.0061347	0.00437503	0.00463071	0.00411509
PWY-7560	Secondary Metabolite Biosynthesis	methylerythritol phosphate pathway II	0.00452745	0.00505198	0.00512713	0.00566713	0.00454271	0.00516532	0.00563554
PWY-7616	Alcohol Degradation	methanol oxidation to carbon dioxide	0.000618175	7.36029e-05	0.000103585	9.01741e-05	5.23056e-05	7.53459e-06	8.81618e-06
PWY-7644	Carbohydrate Degradation	heparin degradation	3.65044e-07	0	2.13128e-07	2.90018e-07	1.74106e-07	1.97044e-07	4.62964e-07
PWY-7663	Fatty Acid and Lipid Biosynthesis	gondoate biosynthesis (anaerobic)	0.00689229	0.00826984	0.00861212	0.0093977	0.00847238	0.00754817	0.00797219
PWY-7664	Fatty Acid and Lipid Biosynthesis	oleate biosynthesis IV (anaerobic)	0.00511537	0.00545407	0.00431057	0.0037887	0.00482284	0.00514229	0.00406278
PWY-841	Nucleoside and Nucleotide Biosynthesis	superpathway of purine nucleotides de novo biosynthesis I	0.00611671	0.00662383	0.00588274	0.00597489	0.00551377	0.00499547	0.00500278
PWY-922	Secondary Metabolite Biosynthesis	mevalonate pathway I	0.00152376	0.00289884	0.00185967	0.00222057	0.00167984	0.000282372	0.000816985
PWYG-321	Fatty Acid and Lipid Biosynthesis	mycolate biosynthesis	0.00535892	0.00530599	0.00438937	0.00380984	0.0049576	0.00531099	0.0041091
PYRIDNUCSAL-PWY	Cofactor, Carrier, and Vitamin Biosynthesis	NAD salvage pathway I	0.00383695	0.00372108	0.00362598	0.00282627	0.00376006	0.00391365	0.00469208
PYRIDNUCSYN-PWY	Cofactor, Carrier, and Vitamin Biosynthesis	NAD biosynthesis I (from aspartate)	0.00338926	0.00348928	0.00333292	0.00294458	0.00348551	0.00386656	0.00434309
PYRIDOXSYN-PWY	Cofactor, Carrier, and Vitamin Biosynthesis	pyridoxal 5'-phosphate biosynthesis I	0.00263079	0.00182894	0.00168805	0.00146651	0.00220445	0.00295183	0.00209894
REDCITCYC	TCA cycle	TCA cycle VIII (helicobacter)	0.00574386	0.00249117	0.00427125	0.00581624	0.00361356	0.00414718	0.00219336
RHAMCAT-PWY	Carbohydrate Degradation	L-rhamnose degradation I	0.000544441	0.000427972	0.000962084	0.000688452	0.00164906	0.00218305	0.00285592
RIBOSYN2-PWY	Cofactor, Carrier, and Vitamin Biosynthesis	flavin biosynthesis I (bacteria and plants)	0.00540958	0.00538498	0.00531481	0.00612046	0.00478434	0.00476949	0.00502942
RUMP-PWY	C1 Compound Utilization and Assimilation	formaldehyde oxidation I	0.00163098	0.000237159	0.00050772	0.000386345	0.000884581	0.0015353	0.00188698
SALVADEHYPOX-PWY	Nucleoside and Nucleotide Degradation	adenosine nucleotides degradation II	0.00359595	0.00116414	0.00243414	0.00176827	0.00320233	0.00462109	0.00345847
SER-GLYSYN-PWY	Amino Acid Biosynthesis	superpathway of L-serine and glycine biosynthesis I	0.00663239	0.00529893	0.0058355	0.00645602	0.00604877	0.00608193	0.00633502
SO4ASSIM-PWY	Inorganic Nutrient Metabolism	sulfate reduction I (assimilatory)	0.00470023	0.00174723	0.00201683	0.00166198	0.00281366	0.00334988	0.00207065
SUCSYN-PWY	Carbohydrate Biosynthesis	sucrose biosynthesis I (from photosynthesis)	7.65116e-05	1.1113e-06	7.77387e-05	7.14281e-05	0.000167319	5.44426e-06	2.46943e-06
SULFATE-CYS-PWY	Inorganic Nutrient Metabolism	superpathway of sulfate assimilation and cysteine biosynthesis	0.00525075	0.00254154	0.00282782	0.00230603	0.00359852	0.00435308	0.00305039
TCA	TCA cycle	TCA cycle I (prokaryotic)	0.00664616	0.00336603	0.00388956	0.00352861	0.004391	0.00541788	0.0044294
TCA-GLYOX-BYPASS	Superpathways	superpathway of glyoxylate bypass and TCA	0.00411641	0.00145566	0.00224418	0.00197408	0.00283195	0.00348873	0.00187187
TEICHOICACID-PWY	Cell Structure Biosynthesis	teichoic acid (poly-glycerol) biosynthesis	0.0015196	0.000343452	0.000536127	0.000537105	0.000609148	0.000480729	0.000952647
THISYN-PWY	Cofactor, Carrier, and Vitamin Biosynthesis	superpathway of thiamin diphosphate biosynthesis I	0.00300131	0.0036089	0.00276112	0.002189	0.00301364	0.00406043	0.00384411
THREOCAT-PWY	Amino Acid Degradation	superpathway of L-threonine metabolism	0.000249928	0.000442071	0.0007493	0.000635115	0.00088384	0.00034588	0.00045803
THRESYN-PWY	Amino Acid Biosynthesis	superpathway of L-threonine biosynthesis	0.00598327	0.00654296	0.00663449	0.00721333	0.00621079	0.00578534	0.00665288
TRNA-CHARGING-PWY	Aminoacyl-tRNA Charging	tRNA charging	0.00544587	0.00728918	0.00630203	0.00615053	0.00566115	0.00542397	0.00610564
TRPSYN-PWY	Amino Acid Biosynthesis	L-tryptophan biosynthesis	0.005265	0.00332814	0.00445459	0.00563605	0.00400259	0.00419737	0.00439436
TYRFUMCAT-PWY	Amino Acid Degradation	L-tyrosine degradation I	0.0018645	0.000459656	0.000834019	0.00064185	0.00101273	0.00127516	6.6278e-05
UBISYN-PWY	Cofactor, Carrier, and Vitamin Biosynthesis	superpathway of ubiquinol-8 biosynthesis (prokaryotic)	0.00253439	0.00150211	0.00171665	0.0014597	0.00205678	0.00246242	0.00117624
UDPNAGSYN-PWY	Carbohydrate Biosynthesis	UDP-N-acetyl-D-glucosamine biosynthesis I	0.00533865	0.00615607	0.0062052	0.00728106	0.00534022	0.00453815	0.00474012
VALDEG-PWY	Amino Acid Degradation	L-valine degradation I	3.96552e-05	1.10889e-05	6.75636e-06	6.14678e-06	6.42151e-06	5.24077e-06	1.51699e-05
VALSYN-PWY	Amino Acid Biosynthesis	L-valine biosynthesis	0.00676379	0.00569	0.00679759	0.00628875	0.00670119	0.00649617	0.00729274
