# Supplementary material for: Defining the biogeographical map and potential bacterial translocation of microbiome in human ‘surface organs’
Source: Nat Commun. 2024 Jan 10;15:427. doi: 10.1038/s41467-024-44720-6 (PMC10781665; doi:10.1038/s41467-024-44720-6)
Supplement: Supplementary file 5 — Supplementary Data 2 [file 41467_2024_44720_MOESM5_ESM.xlsx]

## Sheet: Sheet1
Table S6. Organ-specific microbial interactions based on SECOM method
N1	N2	Oral	Oral_isSpec	Esophagus	Esophagus_isSpec	Stomach	Stomach_isSpec	SI_M_JEJ	SI_M_JEJ_isSpec	SI_M_IIL	SI_M_IIL_isSpec	SI_L_JEJ	SI_L_JEJ_isSpec	SI_L_IIL	SI_L_IIL_isSpec	LI_M_RC	LI_M_RC_isSpec	LI_M_LC	LI_M_LC_isSpec	LI_L_RC	LI_L_RC_isSpec	LI_L_LC	LI_L_LC_isSpec
k__Bacteria;p__Bacteroidetes;c__Bacteroidia;o__Bacteroidales;f__[Paraprevotellaceae];g__[Prevotella]	k__Bacteria;p__Actinobacteria;c__Actinobacteria;o__Actinomycetales;f__Actinomycetaceae;g__Actinomyces	-0.248382	TRUE	0.455655	TRUE	0	FALSE	0	FALSE	0	FALSE	0	FALSE	0	FALSE	0	FALSE	0	FALSE	0	FALSE	0	FALSE
k__Bacteria;p__Bacteroidetes;c__Bacteroidia;o__Bacteroidales;f__Prevotellaceae;g__Prevotella	k__Bacteria;p__Actinobacteria;c__Actinobacteria;o__Actinomycetales;f__Actinomycetaceae;g__Actinomyces	-0.360782	TRUE	0.45476	FALSE	0.339526	FALSE	0	FALSE	0	FALSE	0	FALSE	0	FALSE	0	FALSE	0	FALSE	0	FALSE	0	FALSE
k__Bacteria;p__Firmicutes;c__Bacilli;o__Gemellales;f__Gemellaceae;g__	k__Bacteria;p__Actinobacteria;c__Actinobacteria;o__Actinomycetales;f__Actinomycetaceae;g__Actinomyces	-0.207103	TRUE	0.482628	TRUE	0	FALSE	0	FALSE	0	FALSE	0	FALSE	0	FALSE	0	FALSE	0	FALSE	0	FALSE	0	FALSE
k__Bacteria;p__Firmicutes;c__Clostridia;o__Clostridiales;f__Peptostreptococcaceae;g__Peptostreptococcus	k__Bacteria;p__Actinobacteria;c__Actinobacteria;o__Actinomycetales;f__Actinomycetaceae;g__Actinomyces	-0.218963	TRUE	0.514265	FALSE	0.282305	FALSE	0	FALSE	0	FALSE	0	FALSE	0	FALSE	0	FALSE	0	FALSE	0	FALSE	0	FALSE
k__Bacteria;p__Proteobacteria;c__Gammaproteobacteria;o__Pasteurellales;f__Pasteurellaceae;g__Aggregatibacter	k__Bacteria;p__Actinobacteria;c__Actinobacteria;o__Actinomycetales;f__Actinomycetaceae;g__Actinomyces	-0.1312	TRUE	0.542216	TRUE	0	FALSE	0	FALSE	0	FALSE	0	FALSE	0	FALSE	0	FALSE	0	FALSE	0	FALSE	0	FALSE
k__Bacteria;p__Firmicutes;c__Clostridia;o__Clostridiales;f__Lachnospiraceae;g__Moryella	k__Bacteria;p__Actinobacteria;c__Actinobacteria;o__Actinomycetales;f__Corynebacteriaceae;g__Corynebacterium	-0.326536	TRUE	0.349018	TRUE	0	FALSE	0	FALSE	0	FALSE	0	FALSE	0	FALSE	0	FALSE	0	FALSE	0	FALSE	0	FALSE
k__Bacteria;p__Bacteroidetes;c__Bacteroidia;o__Bacteroidales;f__Porphyromonadaceae;g__Porphyromonas	k__Bacteria;p__Actinobacteria;c__Actinobacteria;o__Actinomycetales;f__Micrococcaceae;g__Rothia	-0.163869	TRUE	0.444035	TRUE	0	FALSE	0	FALSE	0	FALSE	0	FALSE	0	FALSE	0	FALSE	0	FALSE	0	FALSE	0	FALSE
k__Bacteria;p__Fusobacteria;c__Fusobacteriia;o__Fusobacteriales;f__Fusobacteriaceae;g__Fusobacterium	k__Bacteria;p__Actinobacteria;c__Actinobacteria;o__Actinomycetales;f__Micrococcaceae;g__Rothia	-0.353566	TRUE	0.321635	TRUE	0	FALSE	0	FALSE	0	FALSE	0	FALSE	0	FALSE	0	FALSE	0	FALSE	0	FALSE	0	FALSE
k__Bacteria;p__Firmicutes;c__Bacilli;o__Lactobacillales;f__Enterococcaceae;g__Enterococcus	k__Bacteria;p__Actinobacteria;c__Actinobacteria;o__Bifidobacteriales;f__Bifidobacteriaceae;g__Bifidobacterium	-0.244379	TRUE	0	FALSE	0.447737	FALSE	0	FALSE	0.25756	FALSE	0	FALSE	0.365796	FALSE	0	FALSE	0	FALSE	0.462444	FALSE	0	FALSE
k__Bacteria;p__Firmicutes;c__Clostridia;o__Clostridiales;f__Peptostreptococcaceae;g__Peptostreptococcus	k__Bacteria;p__Actinobacteria;c__Coriobacteriia;o__Coriobacteriales;f__Coriobacteriaceae;g__Atopobium	0.143991	TRUE	0.695809	FALSE	0.799782	FALSE	0	FALSE	0	FALSE	0	FALSE	0	FALSE	0	FALSE	0	FALSE	0	FALSE	0	FALSE
k__Bacteria;p__Proteobacteria;c__Epsilonproteobacteria;o__Campylobacterales;f__Campylobacteraceae;g__Campylobacter	k__Bacteria;p__Bacteroidetes;c__Bacteroidia;o__Bacteroidales;f__[Paraprevotellaceae];g__[Prevotella]	-0.237709	TRUE	0.441706	TRUE	0	FALSE	0	FALSE	0	FALSE	0	FALSE	0	FALSE	0	FALSE	0	FALSE	0	FALSE	0	FALSE
k__Bacteria;p__Proteobacteria;c__Gammaproteobacteria;o__Enterobacteriales;f__Enterobacteriaceae;g__Klebsiella	k__Bacteria;p__Bacteroidetes;c__Bacteroidia;o__Bacteroidales;f__Bacteroidaceae;g__Bacteroides	0.368727	TRUE	-0.271716	FALSE	-0.281577	FALSE	0	FALSE	-0.250592	FALSE	-0.240312	FALSE	0	FALSE	0	FALSE	0	FALSE	0	FALSE	0	FALSE
k__Bacteria;p__Bacteroidetes;c__Bacteroidia;o__Bacteroidales;f__Prevotellaceae;g__Prevotella	k__Bacteria;p__Bacteroidetes;c__Bacteroidia;o__Bacteroidales;f__Porphyromonadaceae;g__Porphyromonas	-0.207837	TRUE	0.554443	TRUE	0	FALSE	0	FALSE	0	FALSE	0	FALSE	0	FALSE	0	FALSE	0	FALSE	0	FALSE	0	FALSE
k__Bacteria;p__Firmicutes;c__Bacilli;o__Gemellales;f__Gemellaceae;g__	k__Bacteria;p__Bacteroidetes;c__Bacteroidia;o__Bacteroidales;f__Porphyromonadaceae;g__Porphyromonas	-0.281585	TRUE	0.574915	TRUE	0	FALSE	0	FALSE	0	FALSE	0	FALSE	0	FALSE	0	FALSE	0	FALSE	0	FALSE	0	FALSE
k__Bacteria;p__Firmicutes;c__Bacilli;o__Lactobacillales;f__Carnobacteriaceae;g__Granulicatella	k__Bacteria;p__Bacteroidetes;c__Bacteroidia;o__Bacteroidales;f__Porphyromonadaceae;g__Porphyromonas	-0.183852	TRUE	0.444319	TRUE	0	FALSE	0	FALSE	0	FALSE	0	FALSE	0	FALSE	0	FALSE	0	FALSE	0	FALSE	0	FALSE
k__Bacteria;p__Firmicutes;c__Bacilli;o__Lactobacillales;f__Streptococcaceae;g__Streptococcus	k__Bacteria;p__Bacteroidetes;c__Bacteroidia;o__Bacteroidales;f__Porphyromonadaceae;g__Porphyromonas	-0.173812	TRUE	0.500317	TRUE	0	FALSE	0	FALSE	0	FALSE	0	FALSE	0	FALSE	0	FALSE	0	FALSE	0	FALSE	0	FALSE
k__Bacteria;p__Firmicutes;c__Clostridia;o__Clostridiales;f__Veillonellaceae;g__Megasphaera	k__Bacteria;p__Firmicutes;c__Bacilli;o__Bacillales;f__Staphylococcaceae;g__Staphylococcus	0.22314	TRUE	0	FALSE	0	FALSE	0	FALSE	0	FALSE	-0.531067	TRUE	0	FALSE	0	FALSE	0	FALSE	0	FALSE	0	FALSE
k__Bacteria;p__Fusobacteria;c__Fusobacteriia;o__Fusobacteriales;f__Fusobacteriaceae;g__Fusobacterium	k__Bacteria;p__Firmicutes;c__Bacilli;o__Bacillales;f__Staphylococcaceae;g__Staphylococcus	-0.240081	TRUE	0	FALSE	0	FALSE	0	FALSE	0	FALSE	0	FALSE	0.386952	TRUE	0	FALSE	0	FALSE	0	FALSE	0	FALSE
k__Bacteria;p__Firmicutes;c__Clostridia;o__Clostridiales;f__Peptostreptococcaceae;g__Peptostreptococcus	k__Bacteria;p__Firmicutes;c__Bacilli;o__Gemellales;f__Gemellaceae;g__	-0.226463	TRUE	0.53661	TRUE	0	FALSE	0	FALSE	0	FALSE	0	FALSE	0	FALSE	0	FALSE	0	FALSE	0	FALSE	0	FALSE
k__Bacteria;p__Firmicutes;c__Clostridia;o__Clostridiales;f__Veillonellaceae;g__Megasphaera	k__Bacteria;p__Firmicutes;c__Bacilli;o__Gemellales;f__Gemellaceae;g__	-0.303974	TRUE	0.305538	TRUE	0	FALSE	0	FALSE	0	FALSE	0	FALSE	0	FALSE	0	FALSE	0	FALSE	0	FALSE	0	FALSE
k__Bacteria;p__Fusobacteria;c__Fusobacteriia;o__Fusobacteriales;f__Fusobacteriaceae;g__Fusobacterium	k__Bacteria;p__Firmicutes;c__Bacilli;o__Gemellales;f__Gemellaceae;g__	-0.245839	TRUE	0.539434	TRUE	0	FALSE	0	FALSE	0	FALSE	0	FALSE	0	FALSE	0	FALSE	0	FALSE	0	FALSE	0	FALSE
k__Bacteria;p__Proteobacteria;c__Epsilonproteobacteria;o__Campylobacterales;f__Campylobacteraceae;g__Campylobacter	k__Bacteria;p__Firmicutes;c__Bacilli;o__Gemellales;f__Gemellaceae;g__	-0.247198	TRUE	0.381443	TRUE	0	FALSE	0	FALSE	0	FALSE	0	FALSE	0	FALSE	0	FALSE	0	FALSE	0	FALSE	0	FALSE
k__Bacteria;p__Firmicutes;c__Clostridia;o__Clostridiales;f__[Tissierellaceae];g__Parvimonas	k__Bacteria;p__Firmicutes;c__Bacilli;o__Gemellales;f__Gemellaceae;g__Gemella	-0.114567	TRUE	0.396186	FALSE	0.775361	TRUE	0	FALSE	0	FALSE	0	FALSE	0	FALSE	0	FALSE	0	FALSE	0	FALSE	0	FALSE
k__Bacteria;p__Firmicutes;c__Clostridia;o__Clostridiales;f__Peptostreptococcaceae;g__Peptostreptococcus	k__Bacteria;p__Firmicutes;c__Bacilli;o__Gemellales;f__Gemellaceae;g__Gemella	-0.248536	TRUE	0.380067	TRUE	0	FALSE	0	FALSE	0	FALSE	0	FALSE	0	FALSE	0	FALSE	0	FALSE	0	FALSE	0	FALSE
k__Bacteria;p__Firmicutes;c__Clostridia;o__Clostridiales;f__[Mogibacteriaceae];g__	k__Bacteria;p__Firmicutes;c__Bacilli;o__Lactobacillales;f__Carnobacteriaceae;g__Granulicatella	-0.195902	TRUE	0.49719	TRUE	0	FALSE	0	FALSE	0	FALSE	0	FALSE	0	FALSE	0	FALSE	0	FALSE	0	FALSE	0	FALSE
k__Bacteria;p__Firmicutes;c__Clostridia;o__Clostridiales;f__Peptostreptococcaceae;g__Peptostreptococcus	k__Bacteria;p__Firmicutes;c__Bacilli;o__Lactobacillales;f__Carnobacteriaceae;g__Granulicatella	-0.344807	TRUE	0.539231	TRUE	0	FALSE	0	FALSE	0	FALSE	0	FALSE	0	FALSE	0	FALSE	0	FALSE	0	FALSE	0	FALSE
k__Bacteria;p__Proteobacteria;c__Epsilonproteobacteria;o__Campylobacterales;f__Campylobacteraceae;g__Campylobacter	k__Bacteria;p__Firmicutes;c__Bacilli;o__Lactobacillales;f__Carnobacteriaceae;g__Granulicatella	-0.166122	TRUE	0.447997	TRUE	0	FALSE	0	FALSE	0	FALSE	0	FALSE	0	FALSE	0	FALSE	0	FALSE	0	FALSE	0	FALSE
k__Bacteria;p__Firmicutes;c__Clostridia;o__Clostridiales;f__[Tissierellaceae];g__Parvimonas	k__Bacteria;p__Firmicutes;c__Bacilli;o__Lactobacillales;f__Streptococcaceae;g__Streptococcus	-0.241912	TRUE	0.416864	FALSE	0	FALSE	0	FALSE	0	FALSE	0.364591	FALSE	0.438752	FALSE	0	FALSE	0	FALSE	0	FALSE	0	FALSE
k__Bacteria;p__Firmicutes;c__Erysipelotrichi;o__Erysipelotrichales;f__Erysipelotrichaceae;g__Bulleidia	k__Bacteria;p__Firmicutes;c__Bacilli;o__Lactobacillales;f__Streptococcaceae;g__Streptococcus	-0.274796	TRUE	0.435691	TRUE	0	FALSE	0	FALSE	0	FALSE	0	FALSE	0	FALSE	0	FALSE	0	FALSE	0	FALSE	0	FALSE
k__Bacteria;p__Proteobacteria;c__Epsilonproteobacteria;o__Campylobacterales;f__Campylobacteraceae;g__Campylobacter	k__Bacteria;p__Firmicutes;c__Bacilli;o__Lactobacillales;f__Streptococcaceae;g__Streptococcus	-0.215883	TRUE	0.393688	TRUE	0	FALSE	0	FALSE	0	FALSE	0	FALSE	0	FALSE	0	FALSE	0	FALSE	0	FALSE	0	FALSE
k__Bacteria;p__Proteobacteria;c__Gammaproteobacteria;o__Pasteurellales;f__Pasteurellaceae;g__Aggregatibacter	k__Bacteria;p__Firmicutes;c__Clostridia;o__Clostridiales;f__;g__	0.24897	TRUE	-0.513882	FALSE	-0.389687	FALSE	0	FALSE	0	FALSE	0	FALSE	0	FALSE	0	FALSE	0	FALSE	0	FALSE	0	FALSE
k__Bacteria;p__Firmicutes;c__Clostridia;o__Clostridiales;f__Veillonellaceae;g__Veillonella	k__Bacteria;p__Firmicutes;c__Clostridia;o__Clostridiales;f__Lachnospiraceae;g__Moryella	0.355808	TRUE	-0.316884	TRUE	0	FALSE	0	FALSE	0	FALSE	0	FALSE	0	FALSE	0	FALSE	0	FALSE	0	FALSE	0	FALSE
k__Bacteria;p__Proteobacteria;c__Gammaproteobacteria;o__Pasteurellales;f__Pasteurellaceae;g__Haemophilus	k__Bacteria;p__Firmicutes;c__Clostridia;o__Clostridiales;f__Lachnospiraceae;g__Moryella	-0.38673	TRUE	0.475416	TRUE	0	FALSE	0	FALSE	0	FALSE	0	FALSE	0	FALSE	0	FALSE	0	FALSE	0	FALSE	0	FALSE
k__Bacteria;p__Proteobacteria;c__Gammaproteobacteria;o__Pasteurellales;f__Pasteurellaceae;g__Actinobacillus	k__Bacteria;p__Firmicutes;c__Clostridia;o__Clostridiales;f__Peptostreptococcaceae;g__Peptostreptococcus	-0.265737	TRUE	0.346238	TRUE	0	FALSE	0	FALSE	0	FALSE	0	FALSE	0	FALSE	0	FALSE	0	FALSE	0	FALSE	0	FALSE
k__Bacteria;p__Proteobacteria;c__Gammaproteobacteria;o__Pasteurellales;f__Pasteurellaceae;g__Aggregatibacter	k__Bacteria;p__Firmicutes;c__Clostridia;o__Clostridiales;f__Peptostreptococcaceae;g__Peptostreptococcus	-0.415147	TRUE	0.405995	FALSE	0.476772	FALSE	0	FALSE	0	FALSE	0	FALSE	0	FALSE	0	FALSE	0	FALSE	0	FALSE	0	FALSE
k__Bacteria;p__Proteobacteria;c__Gammaproteobacteria;o__Pasteurellales;f__Pasteurellaceae;g__Actinobacillus	k__Bacteria;p__Fusobacteria;c__Fusobacteriia;o__Fusobacteriales;f__Fusobacteriaceae;g__Fusobacterium	-0.189197	TRUE	0.437632	TRUE	0	FALSE	0	FALSE	0	FALSE	0	FALSE	0	FALSE	0	FALSE	0	FALSE	0	FALSE	0	FALSE
k__Bacteria;p__Proteobacteria;c__Gammaproteobacteria;o__Enterobacteriales;f__Enterobacteriaceae;g__Klebsiella	k__Bacteria;p__Proteobacteria;c__Epsilonproteobacteria;o__Campylobacterales;f__Campylobacteraceae;g__Campylobacter	-0.423444	TRUE	0.324699	TRUE	0	FALSE	0	FALSE	0	FALSE	0	FALSE	0	FALSE	0	FALSE	0	FALSE	0	FALSE	0	FALSE
k__Bacteria;p__Proteobacteria;c__Gammaproteobacteria;o__Enterobacteriales;f__Enterobacteriaceae;g__Serratia	k__Bacteria;p__Proteobacteria;c__Epsilonproteobacteria;o__Campylobacterales;f__Campylobacteraceae;g__Campylobacter	0.302433	TRUE	-0.391817	TRUE	0	FALSE	0	FALSE	0	FALSE	0	FALSE	0	FALSE	0	FALSE	0	FALSE	0	FALSE	0	FALSE
k__Bacteria;p__Firmicutes;c__Clostridia;o__Clostridiales;f__[Mogibacteriaceae];g__Mogibacterium	k__Bacteria;p__Actinobacteria;c__Actinobacteria;o__Actinomycetales;f__Actinomycetaceae;g__Actinomyces	0	FALSE	0.674191	TRUE	0	FALSE	0	FALSE	0	FALSE	0	FALSE	0	FALSE	0	FALSE	0	FALSE	0	FALSE	0	FALSE
k__Bacteria;p__Firmicutes;c__Bacilli;o__Bacillales;f__Staphylococcaceae;g__Staphylococcus	k__Bacteria;p__Actinobacteria;c__Actinobacteria;o__Actinomycetales;f__Corynebacteriaceae;g__Corynebacterium	0.209075	FALSE	-0.402222	TRUE	0	FALSE	0.317324	FALSE	0.440798	FALSE	0	FALSE	0	FALSE	0	FALSE	0	FALSE	0	FALSE	0	FALSE
k__Bacteria;p__Firmicutes;c__Clostridia;o__Clostridiales;__;__	k__Bacteria;p__Actinobacteria;c__Actinobacteria;o__Actinomycetales;f__Corynebacteriaceae;g__Corynebacterium	0	FALSE	0.325732	TRUE	0	FALSE	0	FALSE	-0.507251	TRUE	0	FALSE	0	FALSE	0	FALSE	0	FALSE	0	FALSE	0	FALSE
k__Bacteria;p__Firmicutes;c__Clostridia;o__Clostridiales;f__Ruminococcaceae;g__	k__Bacteria;p__Actinobacteria;c__Actinobacteria;o__Actinomycetales;f__Corynebacteriaceae;g__Corynebacterium	0	FALSE	0.552654	TRUE	0	FALSE	-0.412717	TRUE	0	FALSE	0	FALSE	0	FALSE	0	FALSE	0	FALSE	0	FALSE	0	FALSE
k__Bacteria;p__Proteobacteria;c__Betaproteobacteria;o__Neisseriales;f__Neisseriaceae;g__Neisseria	k__Bacteria;p__Actinobacteria;c__Actinobacteria;o__Actinomycetales;f__Micrococcaceae;g__Rothia	0	FALSE	0.600008	TRUE	0	FALSE	0	FALSE	0	FALSE	0	FALSE	0	FALSE	0	FALSE	0	FALSE	0	FALSE	0	FALSE
k__Bacteria;p__Firmicutes;c__Bacilli;o__Bacillales;f__Staphylococcaceae;g__Staphylococcus	k__Bacteria;p__Actinobacteria;c__Actinobacteria;o__Bifidobacteriales;f__Bifidobacteriaceae;g__Bifidobacterium	0.268161	FALSE	-0.386052	TRUE	0	FALSE	0	FALSE	0	FALSE	0.263972	FALSE	0	FALSE	0	FALSE	0	FALSE	0	FALSE	0	FALSE
k__Bacteria;p__Firmicutes;c__Bacilli;o__Lactobacillales;f__Streptococcaceae;g__Streptococcus	k__Bacteria;p__Actinobacteria;c__Actinobacteria;o__Bifidobacteriales;f__Bifidobacteriaceae;g__Bifidobacterium	-0.127892	FALSE	-0.451605	TRUE	-0.21422	FALSE	0	FALSE	0	FALSE	0	FALSE	0	FALSE	0.368355	FALSE	0.222685	FALSE	0.410933	FALSE	0.500432	FALSE
k__Bacteria;p__Firmicutes;c__Clostridia;o__Clostridiales;f__[Mogibacteriaceae];g__	k__Bacteria;p__Actinobacteria;c__Actinobacteria;o__Bifidobacteriales;f__Bifidobacteriaceae;g__Bifidobacterium	0	FALSE	0.408841	TRUE	0	FALSE	0	FALSE	-0.391409	FALSE	0	FALSE	0	FALSE	0	FALSE	-0.124979	FALSE	0	FALSE	0	FALSE
k__Bacteria;p__Actinobacteria;c__Coriobacteriia;o__Coriobacteriales;f__Coriobacteriaceae;g__Slackia	k__Bacteria;p__Actinobacteria;c__Coriobacteriia;o__Coriobacteriales;f__Coriobacteriaceae;g__Atopobium	0	FALSE	0.685369	TRUE	0	FALSE	0	FALSE	0	FALSE	0	FALSE	0	FALSE	0	FALSE	0	FALSE	0	FALSE	0	FALSE
k__Bacteria;p__Bacteroidetes;c__Bacteroidia;o__Bacteroidales;f__Bacteroidaceae;g__Bacteroides	k__Bacteria;p__Actinobacteria;c__Coriobacteriia;o__Coriobacteriales;f__Coriobacteriaceae;g__Collinsella	0	FALSE	0.502601	TRUE	0	FALSE	0	FALSE	0	FALSE	0.295559	FALSE	0	FALSE	0	FALSE	0	FALSE	-0.420474	FALSE	-0.33989	FALSE
k__Bacteria;p__Firmicutes;c__Bacilli;o__Bacillales;f__Bacillaceae;g__Bacillus	k__Bacteria;p__Actinobacteria;c__Coriobacteriia;o__Coriobacteriales;f__Coriobacteriaceae;g__Collinsella	0	FALSE	0.621671	TRUE	0	FALSE	0	FALSE	0	FALSE	0	FALSE	0	FALSE	0	FALSE	0	FALSE	0	FALSE	0	FALSE
k__Bacteria;p__Firmicutes;c__Clostridia;o__Clostridiales;f__Clostridiaceae;g__	k__Bacteria;p__Actinobacteria;c__Coriobacteriia;o__Coriobacteriales;f__Coriobacteriaceae;g__Collinsella	0	FALSE	0.437661	TRUE	0	FALSE	0	FALSE	0	FALSE	0	FALSE	0	FALSE	0	FALSE	0	FALSE	-0.226835	FALSE	-0.200904	FALSE
k__Bacteria;p__Firmicutes;c__Clostridia;o__Clostridiales;f__Lachnospiraceae;g__Lachnospira	k__Bacteria;p__Actinobacteria;c__Coriobacteriia;o__Coriobacteriales;f__Coriobacteriaceae;g__Collinsella	0	FALSE	0.283227	TRUE	0	FALSE	0	FALSE	0	FALSE	0	FALSE	0	FALSE	0	FALSE	0	FALSE	0	FALSE	-0.38483	TRUE
k__Bacteria;p__Proteobacteria;c__Gammaproteobacteria;o__Pseudomonadales;f__Pseudomonadaceae;g__Pseudomonas	k__Bacteria;p__Actinobacteria;c__Coriobacteriia;o__Coriobacteriales;f__Coriobacteriaceae;g__Collinsella	0	FALSE	0.410764	TRUE	0	FALSE	0	FALSE	0	FALSE	0	FALSE	-0.206554	FALSE	0	FALSE	0	FALSE	-0.328587	FALSE	0	FALSE
k__Bacteria;p__Firmicutes;c__Clostridia;o__Clostridiales;f__Clostridiaceae;g__	k__Bacteria;p__Bacteroidetes;c__Bacteroidia;o__Bacteroidales;f__Bacteroidaceae;g__Bacteroides	0	FALSE	0.371514	TRUE	0	FALSE	0	FALSE	-0.368303	FALSE	-0.196097	FALSE	0	FALSE	-0.108918	FALSE	-0.428932	FALSE	-0.171745	FALSE	-0.400955	FALSE
k__Bacteria;p__Firmicutes;c__Clostridia;o__Clostridiales;f__Lachnospiraceae;g__Lachnospira	k__Bacteria;p__Bacteroidetes;c__Bacteroidia;o__Bacteroidales;f__Bacteroidaceae;g__Bacteroides	0	FALSE	0.533967	TRUE	0	FALSE	0	FALSE	0	FALSE	0	FALSE	0	FALSE	0	FALSE	0	FALSE	-0.333375	FALSE	-0.138771	FALSE
k__Bacteria;p__Firmicutes;c__Clostridia;o__Clostridiales;f__Lachnospiraceae;g__Roseburia	k__Bacteria;p__Bacteroidetes;c__Bacteroidia;o__Bacteroidales;f__Porphyromonadaceae;g__Porphyromonas	0	FALSE	-0.646085	TRUE	0	FALSE	0	FALSE	0	FALSE	0	FALSE	0	FALSE	0	FALSE	0	FALSE	0	FALSE	0	FALSE
k__Bacteria;p__Firmicutes;c__Clostridia;o__Clostridiales;f__[Mogibacteriaceae];g__	k__Bacteria;p__Bacteroidetes;c__Bacteroidia;o__Bacteroidales;f__Rikenellaceae;g__	0	FALSE	-0.346092	TRUE	0	FALSE	0.415406	FALSE	0.294438	FALSE	0	FALSE	0	FALSE	0.257418	FALSE	0.227099	FALSE	0	FALSE	0	FALSE
k__Bacteria;p__Firmicutes;c__Clostridia;o__Clostridiales;f__Lachnospiraceae;g__Dorea	k__Bacteria;p__Bacteroidetes;c__Bacteroidia;o__Bacteroidales;f__Rikenellaceae;g__	0	FALSE	0.450772	TRUE	0	FALSE	0	FALSE	0.258216	FALSE	0	FALSE	0	FALSE	-0.481416	FALSE	-0.405203	FALSE	-0.296538	FALSE	-0.467124	FALSE
k__Bacteria;p__Proteobacteria;c__Gammaproteobacteria;o__Enterobacteriales;f__Enterobacteriaceae;g__	k__Bacteria;p__Bacteroidetes;c__Bacteroidia;o__Bacteroidales;f__Rikenellaceae;g__	0	FALSE	0.389179	TRUE	0	FALSE	0	FALSE	0	FALSE	0	FALSE	0	FALSE	0	FALSE	-0.260583	FALSE	-0.265197	FALSE	-0.370374	FALSE
k__Bacteria;p__Proteobacteria;c__Epsilonproteobacteria;o__Campylobacterales;f__Campylobacteraceae;g__Campylobacter	k__Bacteria;p__Bacteroidetes;c__Bacteroidia;o__Bacteroidales;f__S24-7;g__	0	FALSE	-0.632214	TRUE	0	FALSE	0	FALSE	0	FALSE	0	FALSE	0	FALSE	0	FALSE	0	FALSE	0	FALSE	0	FALSE
k__Bacteria;p__Firmicutes;c__Clostridia;o__Clostridiales;f__Peptostreptococcaceae;g__	k__Bacteria;p__Cyanobacteria;c__Chloroplast;o__Streptophyta;f__;g__	0	FALSE	0.378161	TRUE	-0.295873	TRUE	0	FALSE	0	FALSE	0	FALSE	0	FALSE	0	FALSE	0	FALSE	0	FALSE	0	FALSE
k__Bacteria;p__Proteobacteria;c__Alphaproteobacteria;o__Rhodobacterales;f__Rhodobacteraceae;g__Paracoccus	k__Bacteria;p__Cyanobacteria;c__Chloroplast;o__Streptophyta;f__;g__	0	FALSE	0.608465	TRUE	0	FALSE	0	FALSE	0	FALSE	0	FALSE	0	FALSE	0	FALSE	0	FALSE	0	FALSE	0	FALSE
k__Bacteria;p__Proteobacteria;c__Betaproteobacteria;o__Burkholderiales;f__Alcaligenaceae;g__	k__Bacteria;p__Cyanobacteria;c__Chloroplast;o__Streptophyta;f__;g__	0	FALSE	-0.25962	TRUE	0.478709	TRUE	0	FALSE	0	FALSE	0	FALSE	0	FALSE	0	FALSE	0	FALSE	0	FALSE	0	FALSE
k__Bacteria;p__Firmicutes;c__Erysipelotrichi;o__Erysipelotrichales;f__Erysipelotrichaceae;g__	k__Bacteria;p__Firmicutes;c__Bacilli;o__Bacillales;f__Bacillaceae;g__Bacillus	0	FALSE	0.848055	TRUE	0	FALSE	0	FALSE	0	FALSE	0	FALSE	0	FALSE	0	FALSE	0	FALSE	0	FALSE	0	FALSE
k__Bacteria;p__Firmicutes;c__Clostridia;o__Clostridiales;f__Peptostreptococcaceae;g__Peptostreptococcus	k__Bacteria;p__Firmicutes;c__Bacilli;o__Bacillales;f__Staphylococcaceae;g__Staphylococcus	0	FALSE	-0.230567	TRUE	0	FALSE	0.399972	TRUE	0	FALSE	0	FALSE	0	FALSE	0	FALSE	0	FALSE	0	FALSE	0	FALSE
k__Bacteria;p__Firmicutes;c__Clostridia;o__Clostridiales;f__Clostridiaceae;g__Clostridium	k__Bacteria;p__Firmicutes;c__Bacilli;o__Gemellales;f__Gemellaceae;g__Gemella	0	FALSE	-0.261874	TRUE	0.38765	TRUE	0	FALSE	0	FALSE	0	FALSE	0	FALSE	0	FALSE	0	FALSE	0	FALSE	0	FALSE
k__Bacteria;p__Proteobacteria;c__Gammaproteobacteria;o__Pseudomonadales;f__Pseudomonadaceae;g__Pseudomonas	k__Bacteria;p__Firmicutes;c__Bacilli;o__Gemellales;f__Gemellaceae;g__Gemella	0	FALSE	0.300324	TRUE	-0.472774	TRUE	0	FALSE	0	FALSE	0	FALSE	0	FALSE	0	FALSE	0	FALSE	0	FALSE	0	FALSE
k__Bacteria;p__Firmicutes;c__Clostridia;o__Clostridiales;f__Lachnospiraceae;g__Lachnospira	k__Bacteria;p__Firmicutes;c__Bacilli;o__Lactobacillales;f__Carnobacteriaceae;g__Granulicatella	0	FALSE	-0.662148	TRUE	0	FALSE	0	FALSE	0	FALSE	0	FALSE	0	FALSE	0	FALSE	0	FALSE	0	FALSE	0	FALSE
k__Bacteria;p__Firmicutes;c__Clostridia;o__Clostridiales;f__Lachnospiraceae;g__Roseburia	k__Bacteria;p__Firmicutes;c__Bacilli;o__Lactobacillales;f__Carnobacteriaceae;g__Granulicatella	0	FALSE	-0.60457	TRUE	0	FALSE	0	FALSE	0	FALSE	0	FALSE	0	FALSE	0	FALSE	0	FALSE	0	FALSE	0	FALSE
k__Bacteria;p__Proteobacteria;c__Alphaproteobacteria;o__Rhizobiales;f__;g__	k__Bacteria;p__Firmicutes;c__Bacilli;o__Lactobacillales;f__Enterococcaceae;g__Enterococcus	0	FALSE	-0.630717	TRUE	0	FALSE	0	FALSE	0	FALSE	0	FALSE	0	FALSE	0	FALSE	0	FALSE	0	FALSE	0	FALSE
k__Bacteria;p__Firmicutes;c__Clostridia;o__Clostridiales;f__Lachnospiraceae;g__Dorea	k__Bacteria;p__Firmicutes;c__Clostridia;o__Clostridiales;__;__	0	FALSE	0.602264	TRUE	0	FALSE	0	FALSE	-0.124824	FALSE	0.196576	FALSE	0	FALSE	0	FALSE	-0.142293	FALSE	-0.264653	FALSE	0	FALSE
k__Bacteria;p__Firmicutes;c__Clostridia;o__Clostridiales;f__Clostridiaceae;g__	k__Bacteria;p__Firmicutes;c__Clostridia;o__Clostridiales;f__[Mogibacteriaceae];g__	0	FALSE	-0.359012	TRUE	0	FALSE	0	FALSE	0	FALSE	0	FALSE	0	FALSE	0.302767	FALSE	0.355444	FALSE	0	FALSE	0	FALSE
k__Bacteria;p__Firmicutes;c__Clostridia;o__Clostridiales;f__Ruminococcaceae;g__Faecalibacterium	k__Bacteria;p__Firmicutes;c__Clostridia;o__Clostridiales;f__[Mogibacteriaceae];g__	0	FALSE	-0.463561	TRUE	0	FALSE	0	FALSE	0	FALSE	0	FALSE	0	FALSE	0	FALSE	0.237558	TRUE	0	FALSE	0	FALSE
k__Bacteria;p__Fusobacteria;c__Fusobacteriia;o__Fusobacteriales;f__Fusobacteriaceae;g__Fusobacterium	k__Bacteria;p__Firmicutes;c__Clostridia;o__Clostridiales;f__[Mogibacteriaceae];g__	0.239541	FALSE	0.516076	TRUE	0	FALSE	0	FALSE	0	FALSE	0	FALSE	0	FALSE	-0.195107	FALSE	-0.315477	FALSE	0	FALSE	0	FALSE
k__Bacteria;p__Firmicutes;c__Clostridia;o__Clostridiales;f__Clostridiaceae;g__Clostridium	k__Bacteria;p__Firmicutes;c__Clostridia;o__Clostridiales;f__[Tissierellaceae];g__Parvimonas	0	FALSE	-0.216065	TRUE	0.543762	TRUE	0	FALSE	0	FALSE	0	FALSE	0	FALSE	0	FALSE	0	FALSE	0	FALSE	0	FALSE
k__Bacteria;p__Proteobacteria;c__Epsilonproteobacteria;o__Campylobacterales;f__Campylobacteraceae;g__Campylobacter	k__Bacteria;p__Firmicutes;c__Clostridia;o__Clostridiales;f__[Tissierellaceae];g__Parvimonas	0	FALSE	0.608127	TRUE	0	FALSE	0	FALSE	0	FALSE	0	FALSE	0	FALSE	0	FALSE	0	FALSE	0	FALSE	0	FALSE
k__Bacteria;p__Firmicutes;c__Clostridia;o__Clostridiales;f__Lachnospiraceae;g__Blautia	k__Bacteria;p__Firmicutes;c__Clostridia;o__Clostridiales;f__Clostridiaceae;g__	0	FALSE	0.365733	TRUE	0	FALSE	0	FALSE	0	FALSE	-0.376299	FALSE	-0.449398	FALSE	0	FALSE	0	FALSE	-0.145327	FALSE	-0.200609	FALSE
k__Bacteria;p__Firmicutes;c__Clostridia;o__Clostridiales;f__Lachnospiraceae;g__Lachnospira	k__Bacteria;p__Firmicutes;c__Clostridia;o__Clostridiales;f__Clostridiaceae;g__Clostridium	0	FALSE	-0.378571	TRUE	0	FALSE	0	FALSE	0	FALSE	0	FALSE	0	FALSE	0.428429	FALSE	0.305207	FALSE	0.20752	FALSE	0.333831	FALSE
k__Bacteria;p__Firmicutes;c__Clostridia;o__Clostridiales;f__Veillonellaceae;g__Megasphaera	k__Bacteria;p__Firmicutes;c__Clostridia;o__Clostridiales;f__Clostridiaceae;g__Clostridium	0	FALSE	0.521697	TRUE	0	FALSE	0	FALSE	0	FALSE	0	FALSE	-0.411676	FALSE	0	FALSE	0	FALSE	0.110819	FALSE	-0.105658	FALSE
k__Bacteria;p__Proteobacteria;c__Betaproteobacteria;o__Burkholderiales;f__Alcaligenaceae;g__	k__Bacteria;p__Firmicutes;c__Clostridia;o__Clostridiales;f__Lachnospiraceae;g__	0	FALSE	-0.327923	TRUE	0.401423	FALSE	0.2711	FALSE	0	FALSE	0	FALSE	0	FALSE	0	FALSE	0	FALSE	0	FALSE	0	FALSE
k__Bacteria;p__Proteobacteria;c__Gammaproteobacteria;o__Pseudomonadales;f__Pseudomonadaceae;g__Pseudomonas	k__Bacteria;p__Firmicutes;c__Clostridia;o__Clostridiales;f__Lachnospiraceae;g__[Ruminococcus]	0	FALSE	0.523206	TRUE	0	FALSE	-0.273033	FALSE	-0.277658	FALSE	-0.16362	FALSE	0	FALSE	-0.372825	FALSE	-0.367873	FALSE	-0.283774	FALSE	-0.284797	FALSE
k__Bacteria;p__Proteobacteria;c__Gammaproteobacteria;o__Pseudomonadales;f__Pseudomonadaceae;g__Pseudomonas	k__Bacteria;p__Firmicutes;c__Clostridia;o__Clostridiales;f__Lachnospiraceae;g__Blautia	0	FALSE	0.399784	TRUE	0	FALSE	-0.506922	FALSE	-0.373123	FALSE	0	FALSE	0	FALSE	-0.363938	FALSE	0.325817	FALSE	-0.151217	FALSE	-0.281942	FALSE
k__Bacteria;p__Proteobacteria;c__Gammaproteobacteria;o__Pseudomonadales;f__Pseudomonadaceae;g__Pseudomonas	k__Bacteria;p__Firmicutes;c__Clostridia;o__Clostridiales;f__Lachnospiraceae;g__Lachnospira	0	FALSE	0.386836	TRUE	0	FALSE	0	FALSE	0	FALSE	0	FALSE	0	FALSE	-0.325284	FALSE	0	FALSE	-0.224647	FALSE	0	FALSE
k__Bacteria;p__Firmicutes;c__Clostridia;o__Clostridiales;f__Lachnospiraceae;g__Roseburia	k__Bacteria;p__Firmicutes;c__Clostridia;o__Clostridiales;f__Lachnospiraceae;g__Oribacterium	0	FALSE	-0.641969	TRUE	0	FALSE	0	FALSE	0	FALSE	0	FALSE	0	FALSE	0	FALSE	0	FALSE	0	FALSE	0	FALSE
k__Bacteria;p__Proteobacteria;c__Gammaproteobacteria;o__Pasteurellales;f__Pasteurellaceae;g__Haemophilus	k__Bacteria;p__Firmicutes;c__Clostridia;o__Clostridiales;f__Lachnospiraceae;g__Roseburia	0	FALSE	-0.549867	TRUE	0	FALSE	0	FALSE	0	FALSE	-0.221999	FALSE	0	FALSE	0	FALSE	0	FALSE	0	FALSE	0.567426	TRUE
k__Bacteria;p__Proteobacteria;c__Alphaproteobacteria;o__Caulobacterales;f__Caulobacteraceae;g__Brevundimonas	k__Bacteria;p__Firmicutes;c__Clostridia;o__Clostridiales;f__Peptostreptococcaceae;g__Peptostreptococcus	0	FALSE	-0.603437	TRUE	0	FALSE	0	FALSE	0	FALSE	0	FALSE	0	FALSE	0	FALSE	0	FALSE	0	FALSE	0	FALSE
k__Bacteria;p__Proteobacteria;c__Gammaproteobacteria;o__Pseudomonadales;f__Pseudomonadaceae;g__Pseudomonas	k__Bacteria;p__Firmicutes;c__Clostridia;o__Clostridiales;f__Peptostreptococcaceae;g__Peptostreptococcus	0	FALSE	-0.388381	TRUE	0	FALSE	0.264867	TRUE	0	FALSE	0	FALSE	0	FALSE	0	FALSE	0	FALSE	0	FALSE	0	FALSE
k__Bacteria;p__Firmicutes;c__Clostridia;o__Clostridiales;f__Veillonellaceae;g__Dialister	k__Bacteria;p__Firmicutes;c__Clostridia;o__Clostridiales;f__Ruminococcaceae;g__	0	FALSE	-0.413447	TRUE	0	FALSE	-0.27423	FALSE	0.493262	FALSE	-0.253329	FALSE	0.533065	FALSE	0.329263	FALSE	0	FALSE	0.279678	FALSE	0.225826	FALSE
k__Bacteria;p__Proteobacteria;c__Epsilonproteobacteria;o__Campylobacterales;f__Campylobacteraceae;g__Campylobacter	k__Bacteria;p__Firmicutes;c__Clostridia;o__Clostridiales;f__Ruminococcaceae;g__	0	FALSE	-0.615894	TRUE	0	FALSE	0	FALSE	0	FALSE	0	FALSE	0	FALSE	0	FALSE	0	FALSE	0	FALSE	0	FALSE
k__Bacteria;p__Proteobacteria;c__Gammaproteobacteria;o__Pseudomonadales;f__Pseudomonadaceae;g__Pseudomonas	k__Bacteria;p__Firmicutes;c__Clostridia;o__Clostridiales;f__Ruminococcaceae;g__	0	FALSE	0.33198	TRUE	0	FALSE	-0.306982	FALSE	-0.276745	FALSE	-0.443039	FALSE	-0.302387	FALSE	-0.171146	FALSE	0	FALSE	0	FALSE	-0.184897	FALSE
k__Bacteria;p__Firmicutes;c__Clostridia;o__Clostridiales;f__Veillonellaceae;g__Megasphaera	k__Bacteria;p__Firmicutes;c__Clostridia;o__Clostridiales;f__Ruminococcaceae;g__Faecalibacterium	0	FALSE	-0.331743	TRUE	0	FALSE	0	FALSE	0	FALSE	0	FALSE	0.278579	FALSE	0.409558	FALSE	0.353447	FALSE	0.376663	FALSE	0.272789	FALSE
k__Bacteria;p__Proteobacteria;c__Gammaproteobacteria;o__Pseudomonadales;f__Pseudomonadaceae;g__Pseudomonas	k__Bacteria;p__Firmicutes;c__Clostridia;o__Clostridiales;f__Ruminococcaceae;g__Faecalibacterium	0	FALSE	0.455982	TRUE	0	FALSE	0	FALSE	-0.275923	FALSE	-0.273599	FALSE	-0.420488	FALSE	-0.100021	FALSE	0	FALSE	-0.254875	FALSE	-0.426278	FALSE
k__Bacteria;p__Proteobacteria;c__Gammaproteobacteria;o__Pseudomonadales;f__Pseudomonadaceae;g__Pseudomonas	k__Bacteria;p__Firmicutes;c__Erysipelotrichi;o__Erysipelotrichales;f__Erysipelotrichaceae;g__	0	FALSE	0.350622	TRUE	0	FALSE	0	FALSE	0	FALSE	-0.313327	FALSE	0	FALSE	-0.275189	FALSE	-0.333475	FALSE	-0.258188	FALSE	-0.200826	FALSE
k__Bacteria;p__Proteobacteria;c__Alphaproteobacteria;o__Rhizobiales;f__Bradyrhizobiaceae;g__Bradyrhizobium	k__Bacteria;p__Proteobacteria;c__Alphaproteobacteria;o__Rhizobiales;f__;g__	0	FALSE	0.718023	TRUE	0	FALSE	0	FALSE	0	FALSE	0	FALSE	0	FALSE	0	FALSE	0	FALSE	0	FALSE	0	FALSE
k__Bacteria;p__Proteobacteria;c__Alphaproteobacteria;o__Rhizobiales;f__Rhizobiaceae;g__Agrobacterium	k__Bacteria;p__Proteobacteria;c__Alphaproteobacteria;o__Rhizobiales;f__;g__	0	FALSE	0.809847	TRUE	0	FALSE	0	FALSE	0	FALSE	0	FALSE	0	FALSE	0	FALSE	0	FALSE	0	FALSE	0	FALSE
k__Bacteria;p__Proteobacteria;c__Alphaproteobacteria;o__Sphingomonadales;f__Sphingomonadaceae;g__Sphingomonas	k__Bacteria;p__Proteobacteria;c__Alphaproteobacteria;o__Rhizobiales;f__;g__	0	FALSE	0.643361	TRUE	0	FALSE	0	FALSE	0	FALSE	0	FALSE	0	FALSE	0	FALSE	0	FALSE	0	FALSE	0	FALSE
k__Bacteria;p__Proteobacteria;c__Betaproteobacteria;o__Burkholderiales;f__Oxalobacteraceae;g__Ralstonia	k__Bacteria;p__Proteobacteria;c__Alphaproteobacteria;o__Rhizobiales;f__;g__	0	FALSE	0.681453	TRUE	0	FALSE	0	FALSE	0	FALSE	0	FALSE	0	FALSE	0	FALSE	0	FALSE	0	FALSE	0	FALSE
k__Bacteria;p__Proteobacteria;c__Gammaproteobacteria;o__Pseudomonadales;f__Moraxellaceae;g__Acinetobacter	k__Bacteria;p__Proteobacteria;c__Alphaproteobacteria;o__Rhizobiales;f__;g__	0	FALSE	0.600267	TRUE	0	FALSE	0	FALSE	0	FALSE	0	FALSE	0	FALSE	0	FALSE	0	FALSE	0	FALSE	0	FALSE
k__Bacteria;p__Proteobacteria;c__Alphaproteobacteria;o__Rhizobiales;f__Rhizobiaceae;g__Agrobacterium	k__Bacteria;p__Proteobacteria;c__Alphaproteobacteria;o__Rhizobiales;f__Bradyrhizobiaceae;g__Bradyrhizobium	0	FALSE	0.887424	TRUE	0	FALSE	0	FALSE	0	FALSE	0	FALSE	0	FALSE	0	FALSE	0	FALSE	0	FALSE	0	FALSE
k__Bacteria;p__Proteobacteria;c__Betaproteobacteria;o__Burkholderiales;f__Oxalobacteraceae;g__Ralstonia	k__Bacteria;p__Proteobacteria;c__Alphaproteobacteria;o__Rhizobiales;f__Bradyrhizobiaceae;g__Bradyrhizobium	0	FALSE	0.900678	TRUE	0	FALSE	0	FALSE	0	FALSE	0	FALSE	0	FALSE	0	FALSE	0	FALSE	0	FALSE	0	FALSE
k__Bacteria;p__Proteobacteria;c__Gammaproteobacteria;o__Pseudomonadales;f__Moraxellaceae;g__Acinetobacter	k__Bacteria;p__Proteobacteria;c__Alphaproteobacteria;o__Rhizobiales;f__Bradyrhizobiaceae;g__Bradyrhizobium	0	FALSE	0.609886	TRUE	0	FALSE	0	FALSE	0	FALSE	0	FALSE	0	FALSE	0	FALSE	0	FALSE	0	FALSE	0	FALSE
k__Bacteria;p__Proteobacteria;c__Alphaproteobacteria;o__Sphingomonadales;f__Sphingomonadaceae;g__Sphingomonas	k__Bacteria;p__Proteobacteria;c__Alphaproteobacteria;o__Rhizobiales;f__Rhizobiaceae;g__Agrobacterium	0	FALSE	0.722817	TRUE	0	FALSE	0	FALSE	0	FALSE	0	FALSE	0	FALSE	0	FALSE	0	FALSE	0	FALSE	0	FALSE
k__Bacteria;p__Proteobacteria;c__Betaproteobacteria;o__Burkholderiales;f__Oxalobacteraceae;g__Ralstonia	k__Bacteria;p__Proteobacteria;c__Alphaproteobacteria;o__Rhizobiales;f__Rhizobiaceae;g__Agrobacterium	0	FALSE	0.85118	TRUE	0	FALSE	0	FALSE	0	FALSE	0	FALSE	0	FALSE	0	FALSE	0	FALSE	0	FALSE	0	FALSE
k__Bacteria;p__Proteobacteria;c__Alphaproteobacteria;o__Sphingomonadales;f__Sphingomonadaceae;g__Sphingomonas	k__Bacteria;p__Proteobacteria;c__Alphaproteobacteria;o__Rhodobacterales;f__Rhodobacteraceae;g__Paracoccus	0	FALSE	0.604996	TRUE	0	FALSE	0	FALSE	0	FALSE	0	FALSE	0	FALSE	0	FALSE	0	FALSE	0	FALSE	0	FALSE
k__Bacteria;p__Proteobacteria;c__Gammaproteobacteria;o__Pseudomonadales;f__Pseudomonadaceae;g__Pseudomonas	k__Bacteria;p__Proteobacteria;c__Alphaproteobacteria;o__Sphingomonadales;f__Sphingomonadaceae;g__Sphingomonas	0	FALSE	0.605583	TRUE	0	FALSE	0	FALSE	0	FALSE	0	FALSE	0	FALSE	0	FALSE	0	FALSE	0	FALSE	0	FALSE
k__Bacteria;p__Proteobacteria;c__Gammaproteobacteria;o__Xanthomonadales;f__Xanthomonadaceae;g__Stenotrophomonas	k__Bacteria;p__Proteobacteria;c__Alphaproteobacteria;o__Sphingomonadales;f__Sphingomonadaceae;g__Sphingomonas	0	FALSE	0.60229	TRUE	0	FALSE	0	FALSE	0	FALSE	0	FALSE	0	FALSE	0	FALSE	0	FALSE	0	FALSE	0	FALSE
k__Bacteria;p__Proteobacteria;c__Gammaproteobacteria;o__Pasteurellales;f__Pasteurellaceae;g__Aggregatibacter	k__Bacteria;p__Proteobacteria;c__Gammaproteobacteria;o__Enterobacteriales;f__Enterobacteriaceae;__	-0.192495	FALSE	0.363723	TRUE	-0.540383	TRUE	0	FALSE	0	FALSE	0	FALSE	0	FALSE	0	FALSE	0	FALSE	0	FALSE	0	FALSE
k__Bacteria;p__Firmicutes;c__Bacilli;o__Lactobacillales;f__Streptococcaceae;g__Streptococcus	k__Bacteria;p__Firmicutes;c__Bacilli;o__Lactobacillales;f__Enterococcaceae;g__Enterococcus	-0.140534	FALSE	0.199839	FALSE	-0.380178	TRUE	0	FALSE	0.199504	FALSE	0	FALSE	0.492203	FALSE	0.312604	FALSE	0.160337	FALSE	0.502549	FALSE	0.439948	FALSE
k__Bacteria;p__Proteobacteria;c__Gammaproteobacteria;o__Pseudomonadales;f__Pseudomonadaceae;g__Pseudomonas	k__Bacteria;p__Firmicutes;c__Clostridia;o__Clostridiales;f__[Tissierellaceae];g__Parvimonas	0	FALSE	-0.36015	FALSE	-0.580223	TRUE	0	FALSE	0	FALSE	0.238899	FALSE	0.320964	FALSE	0	FALSE	0	FALSE	0	FALSE	0	FALSE
k__Bacteria;p__Firmicutes;c__Clostridia;o__Clostridiales;f__Ruminococcaceae;g__Oscillospira	k__Bacteria;p__Firmicutes;c__Clostridia;o__Clostridiales;f__Clostridiaceae;g__Clostridium	0	FALSE	0	FALSE	-0.484332	TRUE	0	FALSE	0.10436	FALSE	0.233439	FALSE	0	FALSE	0	FALSE	0.464009	FALSE	0	FALSE	0.130227	FALSE
k__Bacteria;p__Proteobacteria;c__Gammaproteobacteria;o__Pseudomonadales;f__Moraxellaceae;g__Acinetobacter	k__Bacteria;p__Firmicutes;c__Clostridia;o__Clostridiales;f__Lachnospiraceae;g__Blautia	0	FALSE	0	FALSE	0.350481	TRUE	0	FALSE	0	FALSE	-0.274826	TRUE	0	FALSE	0	FALSE	0	FALSE	0	FALSE	0	FALSE
k__Bacteria;p__Proteobacteria;c__Gammaproteobacteria;o__Pseudomonadales;f__Moraxellaceae;g__Acinetobacter	k__Bacteria;p__Firmicutes;c__Clostridia;o__Clostridiales;f__Ruminococcaceae;g__	0	FALSE	-0.418443	FALSE	0.297761	TRUE	0	FALSE	-0.231514	FALSE	-0.495651	FALSE	0	FALSE	0	FALSE	0	FALSE	0	FALSE	0	FALSE
k__Bacteria;p__Proteobacteria;c__Gammaproteobacteria;o__Xanthomonadales;f__Xanthomonadaceae;g__Stenotrophomonas	k__Bacteria;p__Firmicutes;c__Clostridia;o__Clostridiales;f__Ruminococcaceae;g__	0	FALSE	0	FALSE	0.253144	TRUE	0	FALSE	-0.364968	TRUE	0	FALSE	0	FALSE	0	FALSE	0	FALSE	0	FALSE	0	FALSE
k__Bacteria;p__Proteobacteria;c__Gammaproteobacteria;o__Enterobacteriales;f__Enterobacteriaceae;__	k__Bacteria;p__Firmicutes;c__Clostridia;o__Clostridiales;f__Veillonellaceae;g__Veillonella	0	FALSE	0	FALSE	-0.466881	TRUE	0	FALSE	0	FALSE	0	FALSE	0	FALSE	0.444632	FALSE	0	FALSE	0	FALSE	0.220394	FALSE
k__Bacteria;p__Proteobacteria;c__Gammaproteobacteria;o__Pseudomonadales;f__Moraxellaceae;g__Acinetobacter	k__Bacteria;p__Proteobacteria;c__Betaproteobacteria;o__Burkholderiales;f__Alcaligenaceae;g__	0	FALSE	0	FALSE	0.343884	TRUE	0	FALSE	-0.349694	TRUE	0	FALSE	0	FALSE	0	FALSE	0	FALSE	0	FALSE	0	FALSE
k__Bacteria;p__Bacteroidetes;c__Bacteroidia;o__Bacteroidales;f__Rikenellaceae;g__	k__Bacteria;p__Actinobacteria;c__Actinobacteria;o__Actinomycetales;f__Corynebacteriaceae;g__Corynebacterium	0	FALSE	0.191754	FALSE	0	FALSE	-0.434005	TRUE	0.291805	FALSE	0	FALSE	0	FALSE	0	FALSE	0	FALSE	0	FALSE	0	FALSE
k__Bacteria;p__Proteobacteria;c__Gammaproteobacteria;o__Pasteurellales;f__Pasteurellaceae;g__Haemophilus	k__Bacteria;p__Actinobacteria;c__Coriobacteriia;o__Coriobacteriales;f__Coriobacteriaceae;g__	0	FALSE	0	FALSE	0	FALSE	-0.359678	TRUE	0.28548	TRUE	0	FALSE	0	FALSE	0	FALSE	0	FALSE	0	FALSE	0	FALSE
k__Bacteria;p__Firmicutes;c__Clostridia;o__Clostridiales;f__Clostridiaceae;g__	k__Bacteria;p__Firmicutes;c__Bacilli;o__Bacillales;f__Staphylococcaceae;g__Staphylococcus	0	FALSE	0	FALSE	0	FALSE	-0.35152	TRUE	0.451582	TRUE	0	FALSE	0	FALSE	0	FALSE	0	FALSE	0	FALSE	0	FALSE
k__Bacteria;p__Firmicutes;c__Clostridia;o__Clostridiales;f__Veillonellaceae;g__Megamonas	k__Bacteria;p__Firmicutes;c__Clostridia;o__Clostridiales;__;__	0	FALSE	0	FALSE	0	FALSE	0.46708	TRUE	0.218008	FALSE	0	FALSE	0	FALSE	0	FALSE	-0.385818	FALSE	-0.174801	FALSE	-0.375714	FALSE
k__Bacteria;p__Proteobacteria;c__Gammaproteobacteria;o__Enterobacteriales;f__Enterobacteriaceae;__	k__Bacteria;p__Firmicutes;c__Clostridia;o__Clostridiales;f__Clostridiaceae;g__Clostridium	0	FALSE	0.247478	FALSE	0	FALSE	-0.400539	TRUE	0.459813	FALSE	0.295388	FALSE	0.329695	FALSE	0.185173	FALSE	0	FALSE	0.391523	FALSE	0.292135	FALSE
k__Bacteria;p__Proteobacteria;c__Gammaproteobacteria;o__Xanthomonadales;f__Xanthomonadaceae;g__Stenotrophomonas	k__Bacteria;p__Firmicutes;c__Clostridia;o__Clostridiales;f__Lachnospiraceae;g__[Ruminococcus]	0	FALSE	0	FALSE	0	FALSE	-0.337101	TRUE	0.341742	TRUE	0	FALSE	0	FALSE	0	FALSE	0	FALSE	0	FALSE	0	FALSE
k__Bacteria;p__Proteobacteria;c__Gammaproteobacteria;o__Enterobacteriales;f__Enterobacteriaceae;g__Klebsiella	k__Bacteria;p__Firmicutes;c__Clostridia;o__Clostridiales;f__Peptostreptococcaceae;g__	-0.213528	FALSE	0	FALSE	0	FALSE	0.533548	TRUE	-0.186889	FALSE	-0.125458	FALSE	-0.214801	FALSE	-0.282849	FALSE	-0.209573	FALSE	-0.217499	FALSE	0	FALSE
k__Bacteria;p__Proteobacteria;c__Betaproteobacteria;o__Burkholderiales;f__Alcaligenaceae;g__Sutterella	k__Bacteria;p__Proteobacteria;c__Betaproteobacteria;o__Burkholderiales;f__Alcaligenaceae;g__	0	FALSE	0	FALSE	0	FALSE	0.507049	TRUE	-0.400444	TRUE	0	FALSE	0	FALSE	0	FALSE	0	FALSE	0	FALSE	0	FALSE
k__Bacteria;p__Bacteroidetes;c__Bacteroidia;o__Bacteroidales;f__Prevotellaceae;g__Prevotella	k__Bacteria;p__Actinobacteria;c__Actinobacteria;o__Actinomycetales;f__Corynebacteriaceae;g__Corynebacterium	0	FALSE	-0.199604	FALSE	-0.394115	FALSE	0	FALSE	0.379192	TRUE	0	FALSE	0	FALSE	0	FALSE	0	FALSE	0	FALSE	0	FALSE
k__Bacteria;p__Proteobacteria;c__Gammaproteobacteria;o__Enterobacteriales;f__Enterobacteriaceae;__	k__Bacteria;p__Actinobacteria;c__Actinobacteria;o__Actinomycetales;f__Corynebacteriaceae;g__Corynebacterium	0.322078	FALSE	0	FALSE	0.198148	FALSE	0.552245	FALSE	-0.380786	TRUE	0	FALSE	0	FALSE	0	FALSE	0	FALSE	0	FALSE	0	FALSE
k__Bacteria;p__Bacteroidetes;c__Bacteroidia;o__Bacteroidales;f__Porphyromonadaceae;g__Parabacteroides	k__Bacteria;p__Actinobacteria;c__Actinobacteria;o__Bifidobacteriales;f__Bifidobacteriaceae;g__Bifidobacterium	0	FALSE	0	FALSE	0	FALSE	0	FALSE	0.624516	TRUE	0	FALSE	0	FALSE	-0.431384	FALSE	-0.379925	FALSE	-0.303582	FALSE	-0.305326	FALSE
k__Bacteria;p__Bacteroidetes;c__Bacteroidia;o__Bacteroidales;f__Prevotellaceae;g__Prevotella	k__Bacteria;p__Actinobacteria;c__Coriobacteriia;o__Coriobacteriales;f__Coriobacteriaceae;g__	0	FALSE	0.325328	FALSE	0.31694	FALSE	0	FALSE	-0.302155	TRUE	0	FALSE	0	FALSE	0	FALSE	0	FALSE	0	FALSE	0	FALSE
k__Bacteria;p__Firmicutes;c__Clostridia;o__Clostridiales;f__;g__	k__Bacteria;p__Bacteroidetes;c__Bacteroidia;o__Bacteroidales;f__Prevotellaceae;g__Prevotella	0	FALSE	0	FALSE	0	FALSE	0	FALSE	0.549902	TRUE	-0.233007	FALSE	0	FALSE	0.223056	FALSE	-0.271346	FALSE	-0.188148	FALSE	0	FALSE
k__Bacteria;p__Firmicutes;c__Clostridia;o__Clostridiales;f__Lachnospiraceae;g__	k__Bacteria;p__Bacteroidetes;c__Bacteroidia;o__Bacteroidales;f__Prevotellaceae;g__Prevotella	0	FALSE	0	FALSE	-0.313687	FALSE	0	FALSE	0.402497	TRUE	0	FALSE	0	FALSE	0.269702	FALSE	-0.334088	FALSE	-0.431831	FALSE	-0.28455	FALSE
k__Bacteria;p__Firmicutes;c__Clostridia;o__Clostridiales;f__Lachnospiraceae;g__Blautia	k__Bacteria;p__Bacteroidetes;c__Bacteroidia;o__Bacteroidales;f__Prevotellaceae;g__Prevotella	0	FALSE	0	FALSE	-0.291323	FALSE	-0.325853	FALSE	0.657541	TRUE	-0.159627	FALSE	0	FALSE	0.302879	FALSE	-0.333007	FALSE	-0.379217	FALSE	-0.356944	FALSE
k__Bacteria;p__Firmicutes;c__Clostridia;o__Clostridiales;f__Ruminococcaceae;g__Oscillospira	k__Bacteria;p__Firmicutes;c__Bacilli;o__Lactobacillales;f__Enterococcaceae;g__Enterococcus	0	FALSE	0.126321	FALSE	0	FALSE	0	FALSE	-0.510096	TRUE	0.19435	FALSE	0	FALSE	0	FALSE	0.111195	FALSE	0.327882	FALSE	0	FALSE
k__Bacteria;p__Proteobacteria;c__Gammaproteobacteria;o__Xanthomonadales;f__Xanthomonadaceae;g__Stenotrophomonas	k__Bacteria;p__Firmicutes;c__Bacilli;o__Lactobacillales;f__Streptococcaceae;g__Streptococcus	0	FALSE	-0.411183	FALSE	-0.258424	FALSE	0	FALSE	0.349684	TRUE	0	FALSE	0	FALSE	0	FALSE	0	FALSE	0	FALSE	0	FALSE
k__Bacteria;p__Firmicutes;c__Clostridia;o__Clostridiales;f__Lachnospiraceae;g__[Ruminococcus]	k__Bacteria;p__Firmicutes;c__Clostridia;o__Clostridiales;__;__	0	FALSE	0.350539	FALSE	0	FALSE	0.569316	FALSE	-0.392132	TRUE	0.280978	FALSE	0.290836	FALSE	0	FALSE	0.160005	FALSE	0	FALSE	-0.14687	FALSE
k__Bacteria;p__Proteobacteria;c__Gammaproteobacteria;o__Enterobacteriales;f__Enterobacteriaceae;__	k__Bacteria;p__Firmicutes;c__Clostridia;o__Clostridiales;__;__	0	FALSE	0	FALSE	0	FALSE	0	FALSE	0.407726	TRUE	0	FALSE	-0.141862	FALSE	0	FALSE	-0.352268	FALSE	-0.140693	FALSE	0	FALSE
k__Bacteria;p__Firmicutes;c__Clostridia;o__Clostridiales;f__Veillonellaceae;g__Dialister	k__Bacteria;p__Firmicutes;c__Clostridia;o__Clostridiales;f__;g__	0.155046	FALSE	-0.230976	FALSE	0	FALSE	-0.201737	FALSE	0.555643	TRUE	0	FALSE	0	FALSE	0.302527	FALSE	-0.46807	FALSE	-0.334291	FALSE	0.165959	FALSE
k__Bacteria;p__Firmicutes;c__Clostridia;o__Clostridiales;f__Ruminococcaceae;g__Ruminococcus	k__Bacteria;p__Firmicutes;c__Clostridia;o__Clostridiales;f__Clostridiaceae;g__Clostridium	0	FALSE	0	FALSE	0	FALSE	0	FALSE	-0.380665	TRUE	0	FALSE	0	FALSE	0.253095	TRUE	0	FALSE	0	FALSE	0	FALSE
k__Bacteria;p__Firmicutes;c__Clostridia;o__Clostridiales;f__Veillonellaceae;g__Dialister	k__Bacteria;p__Firmicutes;c__Clostridia;o__Clostridiales;f__Clostridiaceae;g__Clostridium	0	FALSE	0.357073	FALSE	0.40702	FALSE	0.40927	FALSE	-0.559659	TRUE	0.178109	FALSE	0	FALSE	-0.259333	FALSE	-0.367205	FALSE	0	FALSE	0.433333	FALSE
k__Bacteria;p__Firmicutes;c__Clostridia;o__Clostridiales;f__Veillonellaceae;g__Dialister	k__Bacteria;p__Firmicutes;c__Clostridia;o__Clostridiales;f__Lachnospiraceae;g__Dorea	0	FALSE	-0.250104	FALSE	-0.200465	FALSE	0	FALSE	0.646645	TRUE	0	FALSE	0	FALSE	-0.353507	FALSE	-0.244523	FALSE	-0.407597	FALSE	-0.267543	FALSE
k__Bacteria;p__Firmicutes;c__Clostridia;o__Clostridiales;f__Veillonellaceae;g__Dialister	k__Bacteria;p__Firmicutes;c__Clostridia;o__Clostridiales;f__Ruminococcaceae;g__Oscillospira	0	FALSE	0	FALSE	0	FALSE	-0.465422	FALSE	0.313066	TRUE	-0.381629	FALSE	0	FALSE	0	FALSE	0	FALSE	0	FALSE	-0.308129	FALSE
k__Bacteria;p__Firmicutes;c__Clostridia;o__Clostridiales;f__Veillonellaceae;g__Dialister	k__Bacteria;p__Firmicutes;c__Clostridia;o__Clostridiales;f__Ruminococcaceae;g__Ruminococcus	0	FALSE	-0.263837	FALSE	0	FALSE	-0.32178	FALSE	0.419564	TRUE	0	FALSE	0	FALSE	0	FALSE	0	FALSE	0	FALSE	0	FALSE
k__Bacteria;p__Proteobacteria;c__Gammaproteobacteria;o__Pseudomonadales;f__Moraxellaceae;g__Acinetobacter	k__Bacteria;p__Firmicutes;c__Clostridia;o__Clostridiales;f__Ruminococcaceae;g__Ruminococcus	0	FALSE	-0.481582	FALSE	0	FALSE	0	FALSE	0.329507	TRUE	0	FALSE	-0.511504	FALSE	0	FALSE	0	FALSE	0	FALSE	0	FALSE
k__Bacteria;p__Proteobacteria;c__Gammaproteobacteria;o__Enterobacteriales;f__Enterobacteriaceae;g__Klebsiella	k__Bacteria;p__Proteobacteria;c__Betaproteobacteria;o__Burkholderiales;f__Alcaligenaceae;g__	0	FALSE	-0.252156	FALSE	-0.299767	FALSE	0	FALSE	0.405949	TRUE	0	FALSE	0	FALSE	0	FALSE	0	FALSE	0	FALSE	0	FALSE
k__Bacteria;p__Bacteroidetes;c__Bacteroidia;o__Bacteroidales;f__Prevotellaceae;g__Prevotella	k__Bacteria;p__Actinobacteria;c__Actinobacteria;o__Bifidobacteriales;f__Bifidobacteriaceae;g__Bifidobacterium	0	FALSE	0	FALSE	-0.375301	FALSE	0	FALSE	0	FALSE	0.3075	TRUE	0	FALSE	-0.233835	FALSE	0	FALSE	-0.346377	FALSE	-0.278429	FALSE
k__Bacteria;p__Firmicutes;c__Clostridia;o__Clostridiales;f__Peptostreptococcaceae;g__	k__Bacteria;p__Actinobacteria;c__Coriobacteriia;o__Coriobacteriales;f__Coriobacteriaceae;g__Collinsella	0	FALSE	0	FALSE	0	FALSE	0	FALSE	0	FALSE	0.371514	TRUE	0	FALSE	0	FALSE	0	FALSE	-0.287185	TRUE	0	FALSE
k__Bacteria;p__Firmicutes;c__Bacilli;o__Lactobacillales;f__Lactobacillaceae;g__Lactobacillus	k__Bacteria;p__Actinobacteria;c__Coriobacteriia;o__Coriobacteriales;f__Coriobacteriaceae;g__Eggerthella	0	FALSE	0	FALSE	0	FALSE	0	FALSE	0	FALSE	-0.407699	TRUE	0	FALSE	0	FALSE	0	FALSE	0.330036	FALSE	0.206701	FALSE
k__Bacteria;p__Firmicutes;c__Clostridia;o__Clostridiales;f__Lachnospiraceae;g__Roseburia	k__Bacteria;p__Actinobacteria;c__Coriobacteriia;o__Coriobacteriales;f__Coriobacteriaceae;g__Eggerthella	0	FALSE	0	FALSE	0	FALSE	0	FALSE	0	FALSE	0.369189	TRUE	0	FALSE	-0.365655	FALSE	-0.139319	FALSE	0	FALSE	-0.36121	FALSE
k__Bacteria;p__Proteobacteria;c__Betaproteobacteria;o__Burkholderiales;f__Alcaligenaceae;g__Sutterella	k__Bacteria;p__Actinobacteria;c__Coriobacteriia;o__Coriobacteriales;f__Coriobacteriaceae;g__Eggerthella	0	FALSE	0	FALSE	0	FALSE	0	FALSE	0	FALSE	0.336098	TRUE	0	FALSE	0	FALSE	0	FALSE	-0.403759	FALSE	-0.37226	FALSE
k__Bacteria;p__Firmicutes;c__Clostridia;o__Clostridiales;f__;g__	k__Bacteria;p__Bacteroidetes;c__Bacteroidia;o__Bacteroidales;f__Bacteroidaceae;g__Bacteroides	0.402963	FALSE	0	FALSE	0	FALSE	0	FALSE	0	FALSE	0.618177	TRUE	0.387417	FALSE	0	FALSE	-0.313522	FALSE	-0.217529	FALSE	-0.271666	FALSE
k__Bacteria;p__Firmicutes;c__Clostridia;o__Clostridiales;__;__	k__Bacteria;p__Bacteroidetes;c__Bacteroidia;o__Bacteroidales;f__Porphyromonadaceae;g__Parabacteroides	0	FALSE	0	FALSE	0	FALSE	0	FALSE	-0.333079	FALSE	0.373986	TRUE	-0.25126	FALSE	-0.371174	FALSE	-0.352488	FALSE	-0.180598	FALSE	-0.286078	FALSE
k__Bacteria;p__Firmicutes;c__Clostridia;o__Clostridiales;f__Lachnospiraceae;g__Blautia	k__Bacteria;p__Bacteroidetes;c__Bacteroidia;o__Bacteroidales;f__Porphyromonadaceae;g__Parabacteroides	0	FALSE	0	FALSE	0	FALSE	0	FALSE	0	FALSE	0.405577	TRUE	0	FALSE	-0.253199	FALSE	-0.223301	FALSE	-0.300217	FALSE	-0.389278	FALSE
k__Bacteria;p__Proteobacteria;c__Betaproteobacteria;o__Burkholderiales;f__Alcaligenaceae;g__Sutterella	k__Bacteria;p__Bacteroidetes;c__Bacteroidia;o__Bacteroidales;f__Prevotellaceae;g__Prevotella	0	FALSE	0	FALSE	0	FALSE	0	FALSE	0.225458	FALSE	-0.575748	TRUE	0	FALSE	-0.282649	FALSE	0	FALSE	0.174246	FALSE	0.157694	FALSE
k__Bacteria;p__Proteobacteria;c__Betaproteobacteria;o__Burkholderiales;f__Alcaligenaceae;g__Sutterella	k__Bacteria;p__Firmicutes;c__Bacilli;o__Lactobacillales;f__Enterococcaceae;g__Enterococcus	0	FALSE	0	FALSE	0	FALSE	-0.594806	FALSE	0	FALSE	0.19253	TRUE	0	FALSE	0	FALSE	-0.288436	FALSE	-0.571365	FALSE	-0.256453	FALSE
k__Bacteria;p__Firmicutes;c__Clostridia;o__Clostridiales;f__Lachnospiraceae;g__Coprococcus	k__Bacteria;p__Firmicutes;c__Clostridia;o__Clostridiales;__;__	0	FALSE	0	FALSE	0	FALSE	0	FALSE	0	FALSE	-0.301823	TRUE	0.512716	FALSE	0.359723	FALSE	0.318751	FALSE	0.346625	FALSE	0.237152	FALSE
k__Bacteria;p__Firmicutes;c__Erysipelotrichi;o__Erysipelotrichales;f__Erysipelotrichaceae;g__	k__Bacteria;p__Firmicutes;c__Clostridia;o__Clostridiales;f__;g__	0	FALSE	0.445122	FALSE	0	FALSE	0	FALSE	0	FALSE	-0.318441	TRUE	0	FALSE	0	FALSE	0.149945	FALSE	0.278992	FALSE	0	FALSE
k__Bacteria;p__Firmicutes;c__Clostridia;o__Clostridiales;f__Lachnospiraceae;g__	k__Bacteria;p__Firmicutes;c__Clostridia;o__Clostridiales;f__Clostridiaceae;g__	0	FALSE	0.503353	FALSE	0.429944	FALSE	0	FALSE	0	FALSE	-0.41724	TRUE	0	FALSE	0	FALSE	0	FALSE	0.346218	FALSE	-0.252531	FALSE
k__Bacteria;p__Firmicutes;c__Clostridia;o__Clostridiales;f__Lachnospiraceae;g__Dorea	k__Bacteria;p__Firmicutes;c__Clostridia;o__Clostridiales;f__Clostridiaceae;g__	0	FALSE	0.500537	FALSE	0	FALSE	0.594389	FALSE	0	FALSE	-0.195766	TRUE	0	FALSE	0.491334	FALSE	0	FALSE	0.612328	FALSE	0.392277	FALSE
k__Bacteria;p__Firmicutes;c__Clostridia;o__Clostridiales;f__Lachnospiraceae;g__Roseburia	k__Bacteria;p__Firmicutes;c__Clostridia;o__Clostridiales;f__Clostridiaceae;g__	0	FALSE	0	FALSE	0	FALSE	0	FALSE	0	FALSE	-0.339055	TRUE	0.54238	FALSE	0.361637	FALSE	0.439186	FALSE	0.118773	FALSE	-0.123194	FALSE
k__Bacteria;p__Proteobacteria;c__Gammaproteobacteria;o__Pasteurellales;f__Pasteurellaceae;g__Haemophilus	k__Bacteria;p__Firmicutes;c__Clostridia;o__Clostridiales;f__Clostridiaceae;g__Clostridium	0	FALSE	0	FALSE	0	FALSE	0	FALSE	0	FALSE	-0.446277	TRUE	0	FALSE	0	FALSE	0	FALSE	0	FALSE	0.22903	TRUE
k__Bacteria;p__Proteobacteria;c__Gammaproteobacteria;o__Pseudomonadales;f__Pseudomonadaceae;g__Pseudomonas	k__Bacteria;p__Firmicutes;c__Clostridia;o__Clostridiales;f__Clostridiaceae;g__Clostridium	0	FALSE	-0.293027	FALSE	-0.431978	FALSE	-0.403666	FALSE	0	FALSE	0.457355	TRUE	0	FALSE	-0.421858	FALSE	-0.251097	FALSE	0	FALSE	0.120117	FALSE
k__Bacteria;p__Proteobacteria;c__Betaproteobacteria;o__Burkholderiales;f__Comamonadaceae;g__Comamonas	k__Bacteria;p__Firmicutes;c__Clostridia;o__Clostridiales;f__Ruminococcaceae;g__	0	FALSE	0	FALSE	0	FALSE	0	FALSE	0	FALSE	-0.28685	TRUE	0.346185	TRUE	0	FALSE	0	FALSE	0	FALSE	0	FALSE
k__Bacteria;p__Proteobacteria;c__Deltaproteobacteria;o__Desulfovibrionales;f__Desulfovibrionaceae;g__Desulfovibrio	k__Bacteria;p__Firmicutes;c__Clostridia;o__Clostridiales;f__Veillonellaceae;g__Dialister	0	FALSE	0	FALSE	0	FALSE	0	FALSE	0	FALSE	-0.754968	TRUE	0	FALSE	0	FALSE	0	FALSE	0	FALSE	0	FALSE
k__Bacteria;p__Proteobacteria;c__Gammaproteobacteria;o__Pasteurellales;f__Pasteurellaceae;g__Haemophilus	k__Bacteria;p__Firmicutes;c__Erysipelotrichi;o__Erysipelotrichales;f__Erysipelotrichaceae;g__	0	FALSE	-0.463543	FALSE	0	FALSE	0	FALSE	0	FALSE	0.293595	TRUE	-0.325131	FALSE	0	FALSE	0	FALSE	-0.249888	FALSE	-0.208657	FALSE
k__Bacteria;p__Firmicutes;c__Clostridia;o__Clostridiales;f__Lachnospiraceae;g__Coprococcus	k__Bacteria;p__Actinobacteria;c__Actinobacteria;o__Bifidobacteriales;f__Bifidobacteriaceae;g__Bifidobacterium	0	FALSE	0.450092	FALSE	0	FALSE	0	FALSE	0	FALSE	0.335628	FALSE	0.765223	TRUE	0	FALSE	-0.612121	TRUE	-0.306529	FALSE	-0.118372	FALSE
k__Bacteria;p__Firmicutes;c__Clostridia;o__Clostridiales;f__Ruminococcaceae;g__Ruminococcus	k__Bacteria;p__Actinobacteria;c__Coriobacteriia;o__Coriobacteriales;f__Coriobacteriaceae;g__Eggerthella	0	FALSE	0	FALSE	0	FALSE	0	FALSE	0	FALSE	-0.201583	FALSE	0.530676	TRUE	-0.18323	FALSE	0	FALSE	-0.199245	FALSE	-0.281565	FALSE
k__Bacteria;p__Firmicutes;c__Erysipelotrichi;o__Erysipelotrichales;f__Erysipelotrichaceae;g__	k__Bacteria;p__Firmicutes;c__Bacilli;o__Lactobacillales;f__Streptococcaceae;g__Streptococcus	0	FALSE	0	FALSE	0	FALSE	0	FALSE	0	FALSE	-0.135647	FALSE	-0.49478	TRUE	0.232305	FALSE	0.212607	FALSE	0.450323	FALSE	0.104925	FALSE
k__Bacteria;p__Firmicutes;c__Clostridia;o__Clostridiales;f__Veillonellaceae;g__Veillonella	k__Bacteria;p__Firmicutes;c__Clostridia;o__Clostridiales;__;__	0	FALSE	0	FALSE	0	FALSE	0	FALSE	0	FALSE	0	FALSE	-0.352835	TRUE	0.302428	FALSE	0	FALSE	0.318805	FALSE	0	FALSE
k__Bacteria;p__Firmicutes;c__Erysipelotrichi;o__Erysipelotrichales;f__Erysipelotrichaceae;g__[Eubacterium]	k__Bacteria;p__Firmicutes;c__Clostridia;o__Clostridiales;f__[Tissierellaceae];g__Parvimonas	0	FALSE	-0.462738	FALSE	0	FALSE	0	FALSE	0	FALSE	-0.509759	FALSE	0.350943	TRUE	0	FALSE	0	FALSE	0	FALSE	0	FALSE
k__Bacteria;p__Firmicutes;c__Clostridia;o__Clostridiales;f__Ruminococcaceae;g__Oscillospira	k__Bacteria;p__Firmicutes;c__Clostridia;o__Clostridiales;f__Lachnospiraceae;g__Roseburia	0	FALSE	0	FALSE	0	FALSE	0	FALSE	0	FALSE	-0.277914	FALSE	0.351052	TRUE	0	FALSE	-0.581129	FALSE	0.366744	TRUE	-0.631386	FALSE
k__Bacteria;p__Proteobacteria;c__Gammaproteobacteria;o__Enterobacteriales;f__Enterobacteriaceae;g__	k__Bacteria;p__Firmicutes;c__Clostridia;o__Clostridiales;f__Ruminococcaceae;g__Faecalibacterium	0	FALSE	0	FALSE	0	FALSE	0	FALSE	0	FALSE	0	FALSE	0.282469	TRUE	-0.40471	FALSE	0	FALSE	-0.28601	FALSE	0	FALSE
k__Bacteria;p__Proteobacteria;c__Gammaproteobacteria;o__Pseudomonadales;f__Pseudomonadaceae;g__Pseudomonas	k__Bacteria;p__Proteobacteria;c__Gammaproteobacteria;o__Enterobacteriales;f__Enterobacteriaceae;__	0.612573	FALSE	0	FALSE	0.473306	FALSE	0.314689	FALSE	0	FALSE	0	FALSE	-0.327436	TRUE	-0.262644	FALSE	0	FALSE	0	FALSE	0.289084	FALSE
k__Bacteria;p__Firmicutes;c__Bacilli;o__Turicibacterales;f__Turicibacteraceae;g__Turicibacter	k__Bacteria;p__Actinobacteria;c__Actinobacteria;o__Bifidobacteriales;f__Bifidobacteriaceae;g__Bifidobacterium	0	FALSE	0	FALSE	0	FALSE	0	FALSE	0	FALSE	0	FALSE	0	FALSE	0.354713	TRUE	-0.258663	TRUE	0	FALSE	0	FALSE
k__Bacteria;p__Firmicutes;c__Clostridia;o__Clostridiales;f__Lachnospiraceae;g__Roseburia	k__Bacteria;p__Actinobacteria;c__Actinobacteria;o__Bifidobacteriales;f__Bifidobacteriaceae;g__Bifidobacterium	0	FALSE	0.364948	FALSE	0	FALSE	0	FALSE	0	FALSE	0.673312	FALSE	0	FALSE	-0.241088	TRUE	0	FALSE	0	FALSE	0.195761	FALSE
k__Bacteria;p__Firmicutes;c__Clostridia;o__Clostridiales;f__Ruminococcaceae;g__	k__Bacteria;p__Actinobacteria;c__Actinobacteria;o__Bifidobacteriales;f__Bifidobacteriaceae;g__Bifidobacterium	0	FALSE	0.593991	FALSE	0	FALSE	0.49065	FALSE	0	FALSE	0.141537	FALSE	0	FALSE	-0.441731	TRUE	0.122662	FALSE	0	FALSE	-0.152072	FALSE
k__Bacteria;p__Firmicutes;c__Clostridia;o__Clostridiales;f__Lachnospiraceae;g__	k__Bacteria;p__Actinobacteria;c__Coriobacteriia;o__Coriobacteriales;f__Coriobacteriaceae;g__Eggerthella	0	FALSE	0	FALSE	0	FALSE	0	FALSE	0	FALSE	0	FALSE	0	FALSE	-0.483682	TRUE	0.234714	FALSE	0.171377	FALSE	0	FALSE
k__Bacteria;p__Firmicutes;c__Clostridia;o__Clostridiales;f__Lachnospiraceae;g__Blautia	k__Bacteria;p__Bacteroidetes;c__Bacteroidia;o__Bacteroidales;f__Bacteroidaceae;g__Bacteroides	0	FALSE	0.696606	FALSE	0.582749	FALSE	0.43392	FALSE	0.422514	FALSE	0.635196	FALSE	0	FALSE	-0.287401	TRUE	-0.219306	FALSE	0	FALSE	-0.254075	FALSE
k__Bacteria;p__Firmicutes;c__Bacilli;o__Turicibacterales;f__Turicibacteraceae;g__Turicibacter	k__Bacteria;p__Bacteroidetes;c__Bacteroidia;o__Bacteroidales;f__Porphyromonadaceae;g__Parabacteroides	0	FALSE	0	FALSE	0	FALSE	0	FALSE	0	FALSE	0	FALSE	0	FALSE	-0.502071	TRUE	0.163709	TRUE	0	FALSE	0	FALSE
k__Bacteria;p__Firmicutes;c__Clostridia;o__Clostridiales;f__Ruminococcaceae;g__Ruminococcus	k__Bacteria;p__Bacteroidetes;c__Bacteroidia;o__Bacteroidales;f__Porphyromonadaceae;g__Parabacteroides	0	FALSE	0.297565	FALSE	0	FALSE	0	FALSE	0	FALSE	0.338307	FALSE	0	FALSE	-0.62722	TRUE	-0.271667	FALSE	-0.169352	FALSE	0	FALSE
k__Bacteria;p__Fusobacteria;c__Fusobacteriia;o__Fusobacteriales;f__Fusobacteriaceae;g__Fusobacterium	k__Bacteria;p__Bacteroidetes;c__Bacteroidia;o__Bacteroidales;f__Prevotellaceae;g__Prevotella	0.263338	FALSE	0.579366	FALSE	0.462008	FALSE	0	FALSE	0	FALSE	0.400716	FALSE	0	FALSE	-0.50342	TRUE	0	FALSE	-0.346349	FALSE	0.14225	FALSE
k__Bacteria;p__Proteobacteria;c__Gammaproteobacteria;o__Enterobacteriales;f__Enterobacteriaceae;g__Serratia	k__Bacteria;p__Bacteroidetes;c__Bacteroidia;o__Bacteroidales;f__Prevotellaceae;g__Prevotella	-0.380181	FALSE	-0.324322	FALSE	-0.235431	FALSE	0	FALSE	0	FALSE	0	FALSE	0	FALSE	0.345195	TRUE	-0.228228	FALSE	0	FALSE	0	FALSE
k__Bacteria;p__Firmicutes;c__Clostridia;o__Clostridiales;f__Ruminococcaceae;g__Ruminococcus	k__Bacteria;p__Bacteroidetes;c__Bacteroidia;o__Bacteroidales;f__Rikenellaceae;g__	0	FALSE	0.471049	FALSE	0	FALSE	0.611268	FALSE	0.310173	FALSE	0	FALSE	0	FALSE	-0.28668	TRUE	0	FALSE	0	FALSE	0.230746	FALSE
k__Bacteria;p__Firmicutes;c__Clostridia;o__Clostridiales;f__Lachnospiraceae;g__Blautia	k__Bacteria;p__Firmicutes;c__Bacilli;o__Lactobacillales;f__Lactobacillaceae;g__Lactobacillus	0	FALSE	-0.287716	FALSE	0	FALSE	-0.37228	FALSE	-0.549445	FALSE	-0.330137	FALSE	0	FALSE	0.333473	TRUE	0	FALSE	0	FALSE	0	FALSE
k__Bacteria;p__Firmicutes;c__Clostridia;o__Clostridiales;f__Ruminococcaceae;g__Ruminococcus	k__Bacteria;p__Firmicutes;c__Bacilli;o__Lactobacillales;f__Streptococcaceae;g__Streptococcus	0	FALSE	-0.504857	FALSE	-0.33084	FALSE	-0.441901	FALSE	0	FALSE	-0.352337	FALSE	0	FALSE	0.426541	TRUE	0.311211	FALSE	0	FALSE	0	FALSE
k__Bacteria;p__Firmicutes;c__Clostridia;o__Clostridiales;f__Veillonellaceae;g__Veillonella	k__Bacteria;p__Firmicutes;c__Bacilli;o__Turicibacterales;f__Turicibacteraceae;g__Turicibacter	0	FALSE	0	FALSE	0	FALSE	0	FALSE	0	FALSE	0	FALSE	0	FALSE	0.327046	TRUE	-0.37525	TRUE	0	FALSE	0	FALSE
k__Bacteria;p__Firmicutes;c__Clostridia;o__Clostridiales;f__Lachnospiraceae;g__[Ruminococcus]	k__Bacteria;p__Firmicutes;c__Clostridia;o__Clostridiales;f__;g__	0	FALSE	0.386331	FALSE	0.345128	FALSE	0	FALSE	0.260137	FALSE	0.441857	FALSE	0.405025	FALSE	-0.47302	TRUE	0	FALSE	0	FALSE	-0.485532	TRUE
k__Bacteria;p__Firmicutes;c__Clostridia;o__Clostridiales;f__Ruminococcaceae;g__Oscillospira	k__Bacteria;p__Firmicutes;c__Clostridia;o__Clostridiales;f__;g__	0	FALSE	0.50041	FALSE	0.50343	FALSE	0.61171	FALSE	0.401288	FALSE	0.363466	FALSE	0.537069	FALSE	-0.229642	TRUE	0	FALSE	0.440699	FALSE	-0.170296	FALSE
k__Bacteria;p__Firmicutes;c__Erysipelotrichi;o__Erysipelotrichales;f__Erysipelotrichaceae;g__[Eubacterium]	k__Bacteria;p__Firmicutes;c__Clostridia;o__Clostridiales;f__Clostridiaceae;g__	0	FALSE	0.342773	FALSE	0	FALSE	0	FALSE	0	FALSE	0	FALSE	0	FALSE	-0.298839	TRUE	0	FALSE	0.295149	FALSE	0.294892	FALSE
k__Bacteria;p__Firmicutes;c__Clostridia;o__Clostridiales;f__Veillonellaceae;g__Megamonas	k__Bacteria;p__Firmicutes;c__Clostridia;o__Clostridiales;f__Eubacteriaceae;g__Pseudoramibacter_Eubacterium	0	FALSE	0	FALSE	0	FALSE	0	FALSE	0	FALSE	0	FALSE	0	FALSE	-0.329199	TRUE	0.367243	TRUE	0	FALSE	0	FALSE
k__Bacteria;p__Firmicutes;c__Clostridia;o__Clostridiales;f__Ruminococcaceae;g__Oscillospira	k__Bacteria;p__Firmicutes;c__Clostridia;o__Clostridiales;f__Lachnospiraceae;g__	0	FALSE	0.370521	FALSE	0	FALSE	0.406457	FALSE	0.432154	FALSE	0.56024	FALSE	0.658645	FALSE	-0.159939	TRUE	0	FALSE	0	FALSE	0	FALSE
k__Bacteria;p__Firmicutes;c__Clostridia;o__Clostridiales;f__Lachnospiraceae;g__Blautia	k__Bacteria;p__Firmicutes;c__Clostridia;o__Clostridiales;f__Lachnospiraceae;g__[Ruminococcus]	0	FALSE	0.484622	FALSE	0.587919	FALSE	0.474474	FALSE	0.42351	FALSE	0.363947	FALSE	0	FALSE	-0.439181	TRUE	0	FALSE	0.238495	FALSE	0	FALSE
k__Bacteria;p__Proteobacteria;c__Deltaproteobacteria;o__Desulfovibrionales;f__Desulfovibrionaceae;g__Bilophila	k__Bacteria;p__Firmicutes;c__Clostridia;o__Clostridiales;f__Peptostreptococcaceae;g__	0	FALSE	0	FALSE	0	FALSE	0	FALSE	0	FALSE	0	FALSE	0	FALSE	-0.430918	TRUE	0.174902	FALSE	0	FALSE	0.342875	FALSE
k__Bacteria;p__Proteobacteria;c__Gammaproteobacteria;o__Enterobacteriales;f__Enterobacteriaceae;g__Serratia	k__Bacteria;p__Proteobacteria;c__Betaproteobacteria;o__Burkholderiales;f__Alcaligenaceae;g__Sutterella	0	FALSE	0	FALSE	0	FALSE	0	FALSE	0	FALSE	0	FALSE	0	FALSE	0.261965	TRUE	-0.364253	TRUE	0	FALSE	0	FALSE
k__Bacteria;p__Bacteroidetes;c__Bacteroidia;o__Bacteroidales;f__Rikenellaceae;g__	k__Bacteria;p__Actinobacteria;c__Actinobacteria;o__Bifidobacteriales;f__Bifidobacteriaceae;g__Bifidobacterium	0	FALSE	0	FALSE	0	FALSE	0	FALSE	0	FALSE	0	FALSE	0	FALSE	0	FALSE	0.180766	TRUE	-0.422769	TRUE	0	FALSE
k__Bacteria;p__Firmicutes;c__Clostridia;o__Clostridiales;f__Lachnospiraceae;g__[Ruminococcus]	k__Bacteria;p__Actinobacteria;c__Actinobacteria;o__Bifidobacteriales;f__Bifidobacteriaceae;g__Bifidobacterium	0	FALSE	0.314326	FALSE	0.292635	FALSE	0.508096	FALSE	0	FALSE	0.19496	FALSE	0	FALSE	-0.181626	FALSE	-0.503942	TRUE	0	FALSE	0	FALSE
k__Bacteria;p__Bacteroidetes;c__Bacteroidia;o__Bacteroidales;f__Rikenellaceae;g__	k__Bacteria;p__Actinobacteria;c__Coriobacteriia;o__Coriobacteriales;f__Coriobacteriaceae;g__Eggerthella	0	FALSE	0	FALSE	0	FALSE	0	FALSE	0	FALSE	0	FALSE	0	FALSE	0	FALSE	0.31278	TRUE	-0.304898	TRUE	0	FALSE
k__Bacteria;p__Firmicutes;c__Clostridia;o__Clostridiales;f__Peptostreptococcaceae;g__	k__Bacteria;p__Actinobacteria;c__Coriobacteriia;o__Coriobacteriales;f__Coriobacteriaceae;g__Eggerthella	0	FALSE	0	FALSE	0	FALSE	0	FALSE	0	FALSE	0	FALSE	0.425786	FALSE	0	FALSE	-0.355649	TRUE	0.250192	FALSE	0.23638	FALSE
k__Bacteria;p__Bacteroidetes;c__Bacteroidia;o__Bacteroidales;f__Rikenellaceae;g__	k__Bacteria;p__Bacteroidetes;c__Bacteroidia;o__Bacteroidales;f__Bacteroidaceae;g__Bacteroides	0	FALSE	0.42634	FALSE	0	FALSE	0	FALSE	0.411128	FALSE	0	FALSE	0	FALSE	0	FALSE	-0.290178	TRUE	0.180827	FALSE	0	FALSE
k__Bacteria;p__Firmicutes;c__Clostridia;o__Clostridiales;f__Lachnospiraceae;g__	k__Bacteria;p__Bacteroidetes;c__Bacteroidia;o__Bacteroidales;f__Bacteroidaceae;g__Bacteroides	0.324859	FALSE	0.469205	FALSE	0.489977	FALSE	0.551653	FALSE	0.601537	FALSE	0.603162	FALSE	0.521768	FALSE	-0.261071	FALSE	-0.616336	TRUE	-0.368067	TRUE	-0.273083	FALSE
k__Bacteria;p__Firmicutes;c__Clostridia;o__Clostridiales;f__Ruminococcaceae;g__	k__Bacteria;p__Bacteroidetes;c__Bacteroidia;o__Bacteroidales;f__Bacteroidaceae;g__Bacteroides	0	FALSE	0.582658	FALSE	0	FALSE	0.340969	FALSE	0	FALSE	0.271813	FALSE	0.317648	FALSE	0.116861	FALSE	-0.482601	TRUE	-0.17044	FALSE	-0.141244	FALSE
k__Bacteria;p__Firmicutes;c__Clostridia;o__Clostridiales;f__Ruminococcaceae;g__Ruminococcus	k__Bacteria;p__Bacteroidetes;c__Bacteroidia;o__Bacteroidales;f__Bacteroidaceae;g__Bacteroides	0	FALSE	0.438169	FALSE	0.51469	FALSE	0.442508	FALSE	0	FALSE	0.461208	FALSE	0	FALSE	0	FALSE	-0.46305	TRUE	-0.267577	FALSE	-0.27881	FALSE
k__Bacteria;p__Firmicutes;c__Bacilli;o__Lactobacillales;f__Streptococcaceae;g__Streptococcus	k__Bacteria;p__Bacteroidetes;c__Bacteroidia;o__Bacteroidales;f__Prevotellaceae;g__Prevotella	-0.191743	FALSE	0.497768	FALSE	0.462272	FALSE	0.417517	FALSE	-0.171408	FALSE	0.567475	FALSE	0.266142	FALSE	0.256191	FALSE	-0.338035	TRUE	0	FALSE	0	FALSE
k__Bacteria;p__Firmicutes;c__Clostridia;o__Clostridiales;f__Veillonellaceae;g__Veillonella	k__Bacteria;p__Firmicutes;c__Clostridia;o__Clostridiales;f__;g__	-0.151181	FALSE	-0.311209	FALSE	0	FALSE	0	FALSE	0	FALSE	-0.179946	FALSE	0	FALSE	-0.323788	FALSE	0.438373	TRUE	-0.369365	FALSE	-0.205662	FALSE
k__Bacteria;p__Firmicutes;c__Clostridia;o__Clostridiales;f__Veillonellaceae;g__Megamonas	k__Bacteria;p__Firmicutes;c__Clostridia;o__Clostridiales;f__Clostridiaceae;g__	0	FALSE	0	FALSE	0	FALSE	0	FALSE	0	FALSE	0	FALSE	0	FALSE	0.494859	FALSE	-0.293741	TRUE	0.298746	FALSE	0	FALSE
k__Bacteria;p__Proteobacteria;c__Gammaproteobacteria;o__Enterobacteriales;f__Enterobacteriaceae;g__	k__Bacteria;p__Firmicutes;c__Clostridia;o__Clostridiales;f__Clostridiaceae;g__	0	FALSE	0.309022	FALSE	0.393778	FALSE	0.260502	FALSE	0.427968	FALSE	0.372591	FALSE	0	FALSE	-0.279629	FALSE	-0.422599	TRUE	0.318876	FALSE	0	FALSE
k__Bacteria;p__Proteobacteria;c__Gammaproteobacteria;o__Enterobacteriales;f__Enterobacteriaceae;g__	k__Bacteria;p__Firmicutes;c__Clostridia;o__Clostridiales;f__Lachnospiraceae;g__	0.328895	FALSE	0.271729	FALSE	0.300091	FALSE	0.381758	FALSE	0	FALSE	0.314514	FALSE	0.31113	FALSE	-0.249908	FALSE	-0.412462	TRUE	0	FALSE	-0.143624	FALSE
k__Bacteria;p__Firmicutes;c__Clostridia;o__Clostridiales;f__Veillonellaceae;g__Veillonella	k__Bacteria;p__Firmicutes;c__Clostridia;o__Clostridiales;f__Lachnospiraceae;g__[Ruminococcus]	0	FALSE	-0.405472	FALSE	-0.313124	FALSE	0	FALSE	0	FALSE	0	FALSE	0	FALSE	0	FALSE	0.597555	TRUE	0	FALSE	0.249305	FALSE
k__Bacteria;p__Firmicutes;c__Erysipelotrichi;o__Erysipelotrichales;f__Erysipelotrichaceae;g__	k__Bacteria;p__Firmicutes;c__Clostridia;o__Clostridiales;f__Lachnospiraceae;g__Coprococcus	0	FALSE	0	FALSE	0	FALSE	0	FALSE	0	FALSE	0.221289	FALSE	0.522047	FALSE	0	FALSE	-0.265262	TRUE	0.2848	FALSE	0.319787	FALSE
k__Bacteria;p__Proteobacteria;c__Gammaproteobacteria;o__Enterobacteriales;f__Enterobacteriaceae;g__	k__Bacteria;p__Firmicutes;c__Clostridia;o__Clostridiales;f__Lachnospiraceae;g__Dorea	0	FALSE	0.371106	FALSE	0	FALSE	0.247236	FALSE	0	FALSE	0	FALSE	0.199633	FALSE	0	FALSE	-0.351906	TRUE	0	FALSE	0.326165	FALSE
k__Bacteria;p__Firmicutes;c__Clostridia;o__Clostridiales;f__Veillonellaceae;g__Megamonas	k__Bacteria;p__Firmicutes;c__Clostridia;o__Clostridiales;f__Lachnospiraceae;g__Roseburia	0	FALSE	0	FALSE	0	FALSE	0	FALSE	0	FALSE	0	FALSE	0	FALSE	0.404098	FALSE	-0.246922	TRUE	0.363813	FALSE	0	FALSE
k__Bacteria;p__Firmicutes;c__Clostridia;o__Clostridiales;f__Veillonellaceae;g__Megamonas	k__Bacteria;p__Firmicutes;c__Clostridia;o__Clostridiales;f__Peptostreptococcaceae;g__	0	FALSE	0	FALSE	0	FALSE	0	FALSE	0	FALSE	0	FALSE	0	FALSE	0.393021	FALSE	-0.32984	TRUE	0.188339	FALSE	0	FALSE
k__Bacteria;p__Fusobacteria;c__Fusobacteriia;o__Fusobacteriales;f__Fusobacteriaceae;g__Fusobacterium	k__Bacteria;p__Firmicutes;c__Clostridia;o__Clostridiales;f__Ruminococcaceae;g__Faecalibacterium	0	FALSE	-0.44068	FALSE	-0.387463	FALSE	0	FALSE	0	FALSE	-0.281908	FALSE	-0.283841	FALSE	-0.371046	FALSE	0.298612	TRUE	-0.343001	FALSE	-0.204003	FALSE
k__Bacteria;p__Firmicutes;c__Clostridia;o__Clostridiales;f__Ruminococcaceae;g__Ruminococcus	k__Bacteria;p__Firmicutes;c__Clostridia;o__Clostridiales;f__Ruminococcaceae;g__Oscillospira	0	FALSE	0.463789	FALSE	0	FALSE	0	FALSE	0	FALSE	0.478337	FALSE	0.495845	FALSE	0	FALSE	-0.180835	TRUE	0.352646	FALSE	0	FALSE
k__Bacteria;p__Proteobacteria;c__Gammaproteobacteria;o__Enterobacteriales;f__Enterobacteriaceae;g__	k__Bacteria;p__Firmicutes;c__Clostridia;o__Clostridiales;f__Veillonellaceae;g__Dialister	0	FALSE	0	FALSE	-0.40336	FALSE	0	FALSE	0	FALSE	-0.493728	FALSE	0	FALSE	-0.219742	FALSE	0.290974	TRUE	-0.259286	FALSE	0	FALSE
k__Bacteria;p__Proteobacteria;c__Gammaproteobacteria;o__Enterobacteriales;f__Enterobacteriaceae;g__Serratia	k__Bacteria;p__Firmicutes;c__Clostridia;o__Clostridiales;f__Veillonellaceae;g__Dialister	-0.256783	FALSE	-0.335127	FALSE	-0.28325	FALSE	0	FALSE	0	FALSE	0	FALSE	0	FALSE	0	FALSE	0.336875	TRUE	0	FALSE	0	FALSE
k__Bacteria;p__Proteobacteria;c__Gammaproteobacteria;o__Enterobacteriales;f__Enterobacteriaceae;g__Serratia	k__Bacteria;p__Firmicutes;c__Clostridia;o__Clostridiales;f__Veillonellaceae;g__Megasphaera	-0.126636	FALSE	0	FALSE	0	FALSE	0	FALSE	0	FALSE	0	FALSE	0	FALSE	-0.197229	FALSE	0.509531	TRUE	0	FALSE	0	FALSE
k__Bacteria;p__Proteobacteria;c__Gammaproteobacteria;o__Pseudomonadales;f__Pseudomonadaceae;g__Pseudomonas	k__Bacteria;p__Firmicutes;c__Clostridia;o__Clostridiales;f__Veillonellaceae;g__Megasphaera	-0.222963	FALSE	-0.393557	FALSE	0	FALSE	0	FALSE	0	FALSE	0	FALSE	-0.343205	FALSE	-0.210436	FALSE	0.352332	TRUE	-0.272771	FALSE	-0.352116	FALSE
k__Bacteria;p__Proteobacteria;c__Gammaproteobacteria;o__Enterobacteriales;f__Enterobacteriaceae;g__Serratia	k__Bacteria;p__Firmicutes;c__Clostridia;o__Clostridiales;f__Veillonellaceae;g__Veillonella	-0.272519	FALSE	0	FALSE	-0.116853	FALSE	0	FALSE	0	FALSE	0	FALSE	0	FALSE	0.424064	FALSE	0.614089	TRUE	0	FALSE	0	FALSE
k__Bacteria;p__Firmicutes;c__Bacilli;o__Lactobacillales;f__Lactobacillaceae;g__Lactobacillus	k__Bacteria;p__Actinobacteria;c__Coriobacteriia;o__Coriobacteriales;f__Coriobacteriaceae;g__Collinsella	0	FALSE	-0.328064	FALSE	0	FALSE	0	FALSE	0	FALSE	-0.268642	FALSE	0.263267	FALSE	0	FALSE	0	FALSE	0.465967	TRUE	-0.347788	FALSE
k__Bacteria;p__Firmicutes;c__Clostridia;o__Clostridiales;f__;g__	k__Bacteria;p__Bacteroidetes;c__Bacteroidia;o__Bacteroidales;f__[Odoribacteraceae];g__Odoribacter	0	FALSE	0	FALSE	0	FALSE	0	FALSE	0	FALSE	0	FALSE	0	FALSE	0	FALSE	0	FALSE	-0.356853	TRUE	0.319883	TRUE
k__Bacteria;p__Firmicutes;c__Clostridia;o__Clostridiales;f__Veillonellaceae;g__Megamonas	k__Bacteria;p__Bacteroidetes;c__Bacteroidia;o__Bacteroidales;f__[Odoribacteraceae];g__Odoribacter	0	FALSE	0	FALSE	0	FALSE	0	FALSE	0	FALSE	0	FALSE	0	FALSE	0	FALSE	0	FALSE	-0.151488	TRUE	0.591364	TRUE
k__Bacteria;p__Firmicutes;c__Clostridia;o__Clostridiales;f__Veillonellaceae;g__Megamonas	k__Bacteria;p__Bacteroidetes;c__Bacteroidia;o__Bacteroidales;f__Bacteroidaceae;g__Bacteroides	0	FALSE	0	FALSE	0	FALSE	0	FALSE	0.4239	FALSE	0	FALSE	0	FALSE	0	FALSE	0.290715	FALSE	-0.349009	TRUE	0.161238	FALSE
k__Bacteria;p__Firmicutes;c__Clostridia;o__Clostridiales;f__Veillonellaceae;g__Megamonas	k__Bacteria;p__Bacteroidetes;c__Bacteroidia;o__Bacteroidales;f__Porphyromonadaceae;g__Parabacteroides	0	FALSE	0	FALSE	0	FALSE	0	FALSE	0.539279	FALSE	0	FALSE	0	FALSE	0	FALSE	0.393803	FALSE	-0.257263	TRUE	0.172786	FALSE
k__Bacteria;p__Firmicutes;c__Clostridia;o__Clostridiales;f__Veillonellaceae;g__Megamonas	k__Bacteria;p__Bacteroidetes;c__Bacteroidia;o__Bacteroidales;f__Prevotellaceae;g__Prevotella	0	FALSE	0	FALSE	0	FALSE	0	FALSE	0.339721	FALSE	0	FALSE	0	FALSE	0.355783	FALSE	0	FALSE	-0.308508	TRUE	0.282278	FALSE
k__Bacteria;p__Firmicutes;c__Clostridia;o__Clostridiales;f__Lachnospiraceae;g__	k__Bacteria;p__Bacteroidetes;c__Bacteroidia;o__Bacteroidales;f__Rikenellaceae;g__	0	FALSE	0.306647	FALSE	0	FALSE	0	FALSE	0.34542	FALSE	0	FALSE	0	FALSE	0.439656	FALSE	0.188182	FALSE	-0.317543	TRUE	0	FALSE
k__Bacteria;p__Firmicutes;c__Clostridia;o__Clostridiales;f__Ruminococcaceae;g__Ruminococcus	k__Bacteria;p__Firmicutes;c__Bacilli;o__Lactobacillales;f__Enterococcaceae;g__Enterococcus	0	FALSE	-0.278855	FALSE	-0.351193	FALSE	-0.35657	FALSE	0	FALSE	-0.409648	FALSE	0	FALSE	0	FALSE	-0.244718	FALSE	0.342007	TRUE	-0.285056	FALSE
k__Bacteria;p__Firmicutes;c__Clostridia;o__Clostridiales;f__Ruminococcaceae;g__Ruminococcus	k__Bacteria;p__Firmicutes;c__Clostridia;o__Clostridiales;__;__	0	FALSE	0	FALSE	0	FALSE	0.471734	FALSE	0	FALSE	0	FALSE	0.303918	FALSE	0	FALSE	0.278353	FALSE	-0.280053	TRUE	0.286422	FALSE
k__Bacteria;p__Fusobacteria;c__Fusobacteriia;o__Fusobacteriales;f__Fusobacteriaceae;g__Fusobacterium	k__Bacteria;p__Firmicutes;c__Clostridia;o__Clostridiales;__;__	0	FALSE	-0.300551	FALSE	0	FALSE	0	FALSE	0	FALSE	-0.225986	FALSE	0	FALSE	0	FALSE	-0.402462	FALSE	0.38371	TRUE	-0.352038	FALSE
k__Bacteria;p__Firmicutes;c__Clostridia;o__Clostridiales;f__Peptostreptococcaceae;g__	k__Bacteria;p__Firmicutes;c__Clostridia;o__Clostridiales;f__;g__	0.175766	FALSE	0.575575	FALSE	0.370077	FALSE	0	FALSE	0	FALSE	0.264643	FALSE	0	FALSE	0.288047	FALSE	0.513002	FALSE	-0.332437	TRUE	-0.255009	FALSE
k__Bacteria;p__Firmicutes;c__Clostridia;o__Clostridiales;f__Ruminococcaceae;g__Faecalibacterium	k__Bacteria;p__Firmicutes;c__Clostridia;o__Clostridiales;f__Clostridiaceae;g__	0	FALSE	0.521321	FALSE	0	FALSE	0.481945	FALSE	0	FALSE	0	FALSE	0	FALSE	0.432979	FALSE	0.396727	FALSE	-0.253143	TRUE	0	FALSE
k__Bacteria;p__Fusobacteria;c__Fusobacteriia;o__Fusobacteriales;f__Fusobacteriaceae;g__Fusobacterium	k__Bacteria;p__Firmicutes;c__Clostridia;o__Clostridiales;f__Clostridiaceae;g__	0	FALSE	-0.296435	FALSE	-0.521324	FALSE	0	FALSE	0	FALSE	-0.399276	FALSE	0.231597	FALSE	0.307107	FALSE	-0.320635	FALSE	0.522364	TRUE	-0.167266	FALSE
k__Bacteria;p__Proteobacteria;c__Betaproteobacteria;o__Burkholderiales;f__Alcaligenaceae;g__Sutterella	k__Bacteria;p__Firmicutes;c__Clostridia;o__Clostridiales;f__Lachnospiraceae;g__[Ruminococcus]	0	FALSE	0	FALSE	0	FALSE	0	FALSE	0.412872	FALSE	0.30028	FALSE	0.501335	FALSE	0.268019	FALSE	0.139164	FALSE	-0.296984	TRUE	0.358221	FALSE
k__Bacteria;p__Firmicutes;c__Clostridia;o__Clostridiales;f__Ruminococcaceae;g__Ruminococcus	k__Bacteria;p__Firmicutes;c__Clostridia;o__Clostridiales;f__Peptostreptococcaceae;g__	0	FALSE	0.449877	FALSE	0.518022	FALSE	0	FALSE	0	FALSE	0.185714	FALSE	0.363313	FALSE	0.466521	FALSE	0.579953	FALSE	-0.323398	TRUE	-0.244864	FALSE
k__Bacteria;p__Proteobacteria;c__Gammaproteobacteria;o__Enterobacteriales;f__Enterobacteriaceae;g__	k__Bacteria;p__Firmicutes;c__Erysipelotrichi;o__Erysipelotrichales;f__Erysipelotrichaceae;g__	0	FALSE	0.404744	FALSE	0	FALSE	0	FALSE	0	FALSE	0.549719	FALSE	0.228357	FALSE	0	FALSE	0	FALSE	-0.315305	TRUE	0	FALSE
k__Bacteria;p__Firmicutes;c__Clostridia;o__Clostridiales;f__Lachnospiraceae;g__Dorea	k__Bacteria;p__Actinobacteria;c__Coriobacteriia;o__Coriobacteriales;f__Coriobacteriaceae;g__Collinsella	0	FALSE	0.310519	FALSE	0	FALSE	0	FALSE	0	FALSE	0.476865	FALSE	0.308318	FALSE	0	FALSE	0	FALSE	0	FALSE	-0.333571	TRUE
k__Bacteria;p__Proteobacteria;c__Gammaproteobacteria;o__Enterobacteriales;f__Enterobacteriaceae;g__Klebsiella	k__Bacteria;p__Actinobacteria;c__Coriobacteriia;o__Coriobacteriales;f__Coriobacteriaceae;g__Eggerthella	0	FALSE	0	FALSE	0	FALSE	0	FALSE	0	FALSE	0	FALSE	-0.233981	FALSE	0	FALSE	-0.465259	FALSE	0	FALSE	0.301934	TRUE
k__Bacteria;p__Firmicutes;c__Clostridia;o__Clostridiales;f__Veillonellaceae;g__Dialister	k__Bacteria;p__Bacteroidetes;c__Bacteroidia;o__Bacteroidales;f__Prevotellaceae;g__Prevotella	0.60844	FALSE	0.677569	FALSE	0.483718	FALSE	0	FALSE	0.493388	FALSE	0.360627	FALSE	0.547263	FALSE	0.132407	FALSE	0	FALSE	0.356026	FALSE	-0.160473	TRUE
k__Bacteria;p__Firmicutes;c__Clostridia;o__Clostridiales;f__Veillonellaceae;g__Veillonella	k__Bacteria;p__Bacteroidetes;c__Bacteroidia;o__Bacteroidales;f__Prevotellaceae;g__Prevotella	0.293763	FALSE	0.34337	FALSE	0.712861	FALSE	0	FALSE	0	FALSE	0.473267	FALSE	0	FALSE	0	FALSE	0	FALSE	0	FALSE	-0.189033	TRUE
k__Bacteria;p__Firmicutes;c__Erysipelotrichi;o__Erysipelotrichales;f__Erysipelotrichaceae;g__[Eubacterium]	k__Bacteria;p__Bacteroidetes;c__Bacteroidia;o__Bacteroidales;f__Rikenellaceae;g__	0	FALSE	0.389421	FALSE	0	FALSE	0	FALSE	0	FALSE	0	FALSE	0	FALSE	0	FALSE	0	FALSE	0.225897	FALSE	-0.341751	TRUE
k__Bacteria;p__Firmicutes;c__Clostridia;o__Clostridiales;f__Lachnospiraceae;g__Lachnospira	k__Bacteria;p__Firmicutes;c__Bacilli;o__Lactobacillales;f__Streptococcaceae;g__Streptococcus	0	FALSE	-0.444004	FALSE	0	FALSE	0	FALSE	0	FALSE	0	FALSE	0	FALSE	0	FALSE	0	FALSE	-0.270087	FALSE	0.276	TRUE
k__Bacteria;p__Firmicutes;c__Clostridia;o__Clostridiales;f__Peptostreptococcaceae;g__	k__Bacteria;p__Firmicutes;c__Clostridia;o__Clostridiales;f__Lachnospiraceae;g__	0.154336	FALSE	0.315344	FALSE	0.431673	FALSE	0	FALSE	0	FALSE	0.384258	FALSE	0	FALSE	0	FALSE	0	FALSE	0	FALSE	-0.342554	TRUE
k__Bacteria;p__Firmicutes;c__Clostridia;o__Clostridiales;f__Ruminococcaceae;g__	k__Bacteria;p__Firmicutes;c__Clostridia;o__Clostridiales;f__Lachnospiraceae;g__Dorea	0	FALSE	0.507665	FALSE	0.310285	FALSE	0.519312	FALSE	0.550545	FALSE	0.632158	FALSE	0.436591	FALSE	-0.226748	FALSE	-0.302493	FALSE	0	FALSE	-0.408442	TRUE
k__Bacteria;p__Firmicutes;c__Clostridia;o__Clostridiales;f__Ruminococcaceae;g__Faecalibacterium	k__Bacteria;p__Firmicutes;c__Clostridia;o__Clostridiales;f__Lachnospiraceae;g__Dorea	0	FALSE	0.496799	FALSE	0.376288	FALSE	0.536282	FALSE	0.561436	FALSE	0.606826	FALSE	0.408162	FALSE	0.256338	FALSE	0	FALSE	0.207147	FALSE	-0.220541	TRUE
k__Bacteria;p__Firmicutes;c__Clostridia;o__Clostridiales;f__Ruminococcaceae;g__Ruminococcus	k__Bacteria;p__Firmicutes;c__Clostridia;o__Clostridiales;f__Lachnospiraceae;g__Dorea	0	FALSE	0.462576	FALSE	0	FALSE	0.476836	FALSE	0.338897	FALSE	0.570932	FALSE	0	FALSE	0.27779	FALSE	-0.194684	FALSE	-0.118116	FALSE	-0.403273	TRUE
k__Bacteria;p__Firmicutes;c__Clostridia;o__Clostridiales;f__Ruminococcaceae;g__Faecalibacterium	k__Bacteria;p__Firmicutes;c__Clostridia;o__Clostridiales;f__Peptostreptococcaceae;g__	0	FALSE	0.41912	FALSE	0.617514	FALSE	0.386926	FALSE	0	FALSE	0.177494	FALSE	0.439287	FALSE	0.163257	FALSE	0.423472	FALSE	-0.256449	FALSE	-0.329763	TRUE
k__Bacteria;p__Proteobacteria;c__Gammaproteobacteria;o__Pasteurellales;f__Pasteurellaceae;g__Haemophilus	k__Bacteria;p__Firmicutes;c__Clostridia;o__Clostridiales;f__Ruminococcaceae;g__Faecalibacterium	0	FALSE	-0.520847	FALSE	0	FALSE	-0.30984	FALSE	0	FALSE	-0.109627	FALSE	-0.184777	FALSE	0	FALSE	0	FALSE	0	FALSE	0.353307	TRUE
k__Bacteria;p__Proteobacteria;c__Gammaproteobacteria;o__Enterobacteriales;f__Enterobacteriaceae;g__Klebsiella	k__Bacteria;p__Firmicutes;c__Erysipelotrichi;o__Erysipelotrichales;f__Erysipelotrichaceae;g__	0	FALSE	-0.522291	FALSE	0	FALSE	0	FALSE	0	FALSE	0	FALSE	0	FALSE	-0.229416	FALSE	0	FALSE	-0.308645	FALSE	0.304895	TRUE
k__Bacteria;p__Proteobacteria;c__Gammaproteobacteria;o__Enterobacteriales;f__Enterobacteriaceae;__	k__Bacteria;p__Firmicutes;c__Erysipelotrichi;o__Erysipelotrichales;f__Erysipelotrichaceae;g__[Eubacterium]	0	FALSE	0	FALSE	0	FALSE	0	FALSE	0	FALSE	-0.248102	FALSE	-0.30317	FALSE	-0.487135	FALSE	-0.278486	FALSE	-0.235348	FALSE	0.4283	TRUE
k__Bacteria;p__Proteobacteria;c__Gammaproteobacteria;o__Pasteurellales;f__Pasteurellaceae;g__Haemophilus	k__Bacteria;p__Proteobacteria;c__Betaproteobacteria;o__Burkholderiales;f__Alcaligenaceae;g__Sutterella	0	FALSE	0	FALSE	0	FALSE	-0.32317	FALSE	-0.221755	FALSE	0	FALSE	-0.249811	FALSE	0	FALSE	0	FALSE	-0.307873	FALSE	0.440289	TRUE
k__Bacteria;p__Proteobacteria;c__Gammaproteobacteria;o__Enterobacteriales;f__Enterobacteriaceae;__	k__Bacteria;p__Proteobacteria;c__Deltaproteobacteria;o__Desulfovibrionales;f__Desulfovibrionaceae;g__Bilophila	0	FALSE	0	FALSE	0	FALSE	0	FALSE	0	FALSE	0	FALSE	0	FALSE	-0.280146	FALSE	0	FALSE	-0.179073	FALSE	0.484528	TRUE
