# Supplementary material for: Defining the biogeographical map and potential bacterial translocation of microbiome in human ‘surface organs’
Source: Nat Commun. 2024 Jan 10;15:427. doi: 10.1038/s41467-024-44720-6 (PMC10781665; doi:10.1038/s41467-024-44720-6)
Supplement: Supplementary file 7 — Source Data [file 41467_2024_44720_MOESM7_ESM.xlsx]

## Sheet: Figure 2A-B
Sample ID	Sites	SampleType	Site_full_name	Site_description	Site_belonging	Organ	InvSimpson
BACK.S.S001	BACK	S	Backside	Trapezius muscle of the back	BACK	Skin	20.1226
BACK.S.S002	BACK	S	Backside	Trapezius muscle of the back	BACK	Skin	15.1052
BACK.S.S003	BACK	S	Backside	Trapezius muscle of the back	BACK	Skin	7.33797
BACK.S.S004	BACK	S	Backside	Trapezius muscle of the back	BACK	Skin	4.49913
BACK.S.S005	BACK	S	Backside	Trapezius muscle of the back	BACK	Skin	2.6756
BACK.S.S006	BACK	S	Backside	Trapezius muscle of the back	BACK	Skin	7.01122
BACK.S.S007	BACK	S	Backside	Trapezius muscle of the back	BACK	Skin	4.82998
BACK.S.S008	BACK	S	Backside	Trapezius muscle of the back	BACK	Skin	17.5841
BACK.S.S009	BACK	S	Backside	Trapezius muscle of the back	BACK	Skin	1.99066
BACK.S.S010	BACK	S	Backside	Trapezius muscle of the back	BACK	Skin	2.56442
BACK.S.S011	BACK	S	Backside	Trapezius muscle of the back	BACK	Skin	14.313
BACK.S.S012	BACK	S	Backside	Trapezius muscle of the back	BACK	Skin	3.87814
BACK.S.S013	BACK	S	Backside	Trapezius muscle of the back	BACK	Skin	2.60475
BACK.S.S014	BACK	S	Backside	Trapezius muscle of the back	BACK	Skin	2.2141
BACK.S.S015	BACK	S	Backside	Trapezius muscle of the back	BACK	Skin	1.53279
BACK.S.S016	BACK	S	Backside	Trapezius muscle of the back	BACK	Skin	6.62169
BACK.S.S017	BACK	S	Backside	Trapezius muscle of the back	BACK	Skin	4.10061
BACK.S.S018	BACK	S	Backside	Trapezius muscle of the back	BACK	Skin	7.07893
BACK.S.S019	BACK	S	Backside	Trapezius muscle of the back	BACK	Skin	11.5594
BACK.S.S020	BACK	S	Backside	Trapezius muscle of the back	BACK	Skin	5.36827
BACK.S.S021	BACK	S	Backside	Trapezius muscle of the back	BACK	Skin	24.1836
BACK.S.S022	BACK	S	Backside	Trapezius muscle of the back	BACK	Skin	8.29966
BACK.S.S023	BACK	S	Backside	Trapezius muscle of the back	BACK	Skin	6.05769
BACK.S.S024	BACK	S	Backside	Trapezius muscle of the back	BACK	Skin	11.8234
BACK.S.S025	BACK	S	Backside	Trapezius muscle of the back	BACK	Skin	4.63577
BACK.S.S026	BACK	S	Backside	Trapezius muscle of the back	BACK	Skin	2.93471
BACK.S.S027	BACK	S	Backside	Trapezius muscle of the back	BACK	Skin	5.28284
BACK.S.S028	BACK	S	Backside	Trapezius muscle of the back	BACK	Skin	13.4013
BACK.S.S029	BACK	S	Backside	Trapezius muscle of the back	BACK	Skin	4.87169
BACK.S.S030	BACK	S	Backside	Trapezius muscle of the back	BACK	Skin	6.33817
BACK.S.S031	BACK	S	Backside	Trapezius muscle of the back	BACK	Skin	12.0992
BACK.S.S033	BACK	S	Backside	Trapezius muscle of the back	BACK	Skin	10.2948
CHEST.S.S001	CHEST	S	CHEST	The breast part	CHEST	Skin	4.6364
CHEST.S.S002	CHEST	S	CHEST	The breast part	CHEST	Skin	7.15651
CHEST.S.S003	CHEST	S	CHEST	The breast part	CHEST	Skin	8.82489
CHEST.S.S004	CHEST	S	CHEST	The breast part	CHEST	Skin	9.24013
CHEST.S.S005	CHEST	S	CHEST	The breast part	CHEST	Skin	1.99769
CHEST.S.S006	CHEST	S	CHEST	The breast part	CHEST	Skin	3.77458
CHEST.S.S007	CHEST	S	CHEST	The breast part	CHEST	Skin	6.27084
CHEST.S.S008	CHEST	S	CHEST	The breast part	CHEST	Skin	4.88875
CHEST.S.S009	CHEST	S	CHEST	The breast part	CHEST	Skin	3.43051
CHEST.S.S010	CHEST	S	CHEST	The breast part	CHEST	Skin	10.256
CHEST.S.S011	CHEST	S	CHEST	The breast part	CHEST	Skin	7.63636
CHEST.S.S012	CHEST	S	CHEST	The breast part	CHEST	Skin	8.62991
CHEST.S.S013	CHEST	S	CHEST	The breast part	CHEST	Skin	2.15932
CHEST.S.S014	CHEST	S	CHEST	The breast part	CHEST	Skin	6.62922
CHEST.S.S015	CHEST	S	CHEST	The breast part	CHEST	Skin	5.13305
CHEST.S.S016	CHEST	S	CHEST	The breast part	CHEST	Skin	5.22563
CHEST.S.S017	CHEST	S	CHEST	The breast part	CHEST	Skin	6.8544
CHEST.S.S018	CHEST	S	CHEST	The breast part	CHEST	Skin	7.33218
CHEST.S.S019	CHEST	S	CHEST	The breast part	CHEST	Skin	1.9851
CHEST.S.S020	CHEST	S	CHEST	The breast part	CHEST	Skin	26.2826
CHEST.S.S021	CHEST	S	CHEST	The breast part	CHEST	Skin	5.90095
CHEST.S.S022	CHEST	S	CHEST	The breast part	CHEST	Skin	9.12089
CHEST.S.S023	CHEST	S	CHEST	The breast part	CHEST	Skin	9.48909
CHEST.S.S024	CHEST	S	CHEST	The breast part	CHEST	Skin	2.63848
CHEST.S.S025	CHEST	S	CHEST	The breast part	CHEST	Skin	3.9859
CHEST.S.S026	CHEST	S	CHEST	The breast part	CHEST	Skin	3.18976
CHEST.S.S027	CHEST	S	CHEST	The breast part	CHEST	Skin	6.18226
CHEST.S.S028	CHEST	S	CHEST	The breast part	CHEST	Skin	5.70923
CHEST.S.S029	CHEST	S	CHEST	The breast part	CHEST	Skin	9.73042
CHEST.S.S030	CHEST	S	CHEST	The breast part	CHEST	Skin	7.85933
CHEST.S.S031	CHEST	S	CHEST	The breast part	CHEST	Skin	7.22801
CHEST.S.S032	CHEST	S	CHEST	The breast part	CHEST	Skin	2.18365
CHEST.S.S033	CHEST	S	CHEST	The breast part	CHEST	Skin	1.45492
LF.S.S001	LF	S	Left forearm	Inside of left forearm	LF	Skin	1.40408
LF.S.S002	LF	S	Left forearm	Inside of left forearm	LF	Skin	10.2689
LF.S.S003	LF	S	Left forearm	Inside of left forearm	LF	Skin	6.5803
LF.S.S004	LF	S	Left forearm	Inside of left forearm	LF	Skin	7.99936
LF.S.S005	LF	S	Left forearm	Inside of left forearm	LF	Skin	8.22276
LF.S.S006	LF	S	Left forearm	Inside of left forearm	LF	Skin	4.03601
LF.S.S007	LF	S	Left forearm	Inside of left forearm	LF	Skin	7.90421
LF.S.S008	LF	S	Left forearm	Inside of left forearm	LF	Skin	16.951
LF.S.S009	LF	S	Left forearm	Inside of left forearm	LF	Skin	8.54347
LF.S.S010	LF	S	Left forearm	Inside of left forearm	LF	Skin	8.72272
LF.S.S011	LF	S	Left forearm	Inside of left forearm	LF	Skin	4.57678
LF.S.S012	LF	S	Left forearm	Inside of left forearm	LF	Skin	5.22013
LF.S.S013	LF	S	Left forearm	Inside of left forearm	LF	Skin	3.91735
LF.S.S014	LF	S	Left forearm	Inside of left forearm	LF	Skin	2.63367
LF.S.S015	LF	S	Left forearm	Inside of left forearm	LF	Skin	5.64894
LF.S.S016	LF	S	Left forearm	Inside of left forearm	LF	Skin	1.95369
LF.S.S017	LF	S	Left forearm	Inside of left forearm	LF	Skin	3.41239
LF.S.S018	LF	S	Left forearm	Inside of left forearm	LF	Skin	4.11723
LF.S.S019	LF	S	Left forearm	Inside of left forearm	LF	Skin	2.39194
LF.S.S020	LF	S	Left forearm	Inside of left forearm	LF	Skin	17.3529
LF.S.S021	LF	S	Left forearm	Inside of left forearm	LF	Skin	4.75032
LF.S.S022	LF	S	Left forearm	Inside of left forearm	LF	Skin	6.40886
LF.S.S023	LF	S	Left forearm	Inside of left forearm	LF	Skin	6.55037
LF.S.S024	LF	S	Left forearm	Inside of left forearm	LF	Skin	2.02404
LF.S.S025	LF	S	Left forearm	Inside of left forearm	LF	Skin	2.97468
LF.S.S026	LF	S	Left forearm	Inside of left forearm	LF	Skin	10.3835
LF.S.S027	LF	S	Left forearm	Inside of left forearm	LF	Skin	9.58063
LF.S.S028	LF	S	Left forearm	Inside of left forearm	LF	Skin	8.59096
LF.S.S029	LF	S	Left forearm	Inside of left forearm	LF	Skin	4.83561
LF.S.S030	LF	S	Left forearm	Inside of left forearm	LF	Skin	7.58859
LF.S.S031	LF	S	Left forearm	Inside of left forearm	LF	Skin	3.33029
LF.S.S032	LF	S	Left forearm	Inside of left forearm	LF	Skin	3.1057
LF.S.S033	LF	S	Left forearm	Inside of left forearm	LF	Skin	4.68663
LH.S.S001	LH	S	Left heart	The left palm	LH	Skin	1.06926
LH.S.S002	LH	S	Left heart	The left palm	LH	Skin	2.81751
LH.S.S003	LH	S	Left heart	The left palm	LH	Skin	22.0749
LH.S.S004	LH	S	Left heart	The left palm	LH	Skin	11.8337
LH.S.S005	LH	S	Left heart	The left palm	LH	Skin	1.48756
LH.S.S006	LH	S	Left heart	The left palm	LH	Skin	15.5655
LH.S.S007	LH	S	Left heart	The left palm	LH	Skin	9.62698
LH.S.S008	LH	S	Left heart	The left palm	LH	Skin	9.70906
LH.S.S009	LH	S	Left heart	The left palm	LH	Skin	1.16702
LH.S.S010	LH	S	Left heart	The left palm	LH	Skin	2.72784
LH.S.S011	LH	S	Left heart	The left palm	LH	Skin	4.39122
LH.S.S012	LH	S	Left heart	The left palm	LH	Skin	4.75885
LH.S.S013	LH	S	Left heart	The left palm	LH	Skin	5.94689
LH.S.S014	LH	S	Left heart	The left palm	LH	Skin	3.95239
LH.S.S015	LH	S	Left heart	The left palm	LH	Skin	1.57337
LH.S.S016	LH	S	Left heart	The left palm	LH	Skin	1.77646
LH.S.S017	LH	S	Left heart	The left palm	LH	Skin	6.63129
LH.S.S018	LH	S	Left heart	The left palm	LH	Skin	8.44704
LH.S.S019	LH	S	Left heart	The left palm	LH	Skin	1.945
LH.S.S020	LH	S	Left heart	The left palm	LH	Skin	9.08507
LH.S.S021	LH	S	Left heart	The left palm	LH	Skin	1.6902
LH.S.S022	LH	S	Left heart	The left palm	LH	Skin	9.57156
LH.S.S023	LH	S	Left heart	The left palm	LH	Skin	10.3117
LH.S.S024	LH	S	Left heart	The left palm	LH	Skin	4.2126
LH.S.S025	LH	S	Left heart	The left palm	LH	Skin	8.08805
LH.S.S026	LH	S	Left heart	The left palm	LH	Skin	16.0939
LH.S.S027	LH	S	Left heart	The left palm	LH	Skin	11.5083
LH.S.S028	LH	S	Left heart	The left palm	LH	Skin	7.23307
LH.S.S029	LH	S	Left heart	The left palm	LH	Skin	7.25803
LH.S.S030	LH	S	Left heart	The left palm	LH	Skin	11.9462
LH.S.S031	LH	S	Left heart	The left palm	LH	Skin	9.22912
LH.S.S032	LH	S	Left heart	The left palm	LH	Skin	4.1069
LH.S.S033	LH	S	Left heart	The left palm	LH	Skin	6.85811
LS.S.S001	LS	S	Left calf	Inside left calf	LS	Skin	3.36717
LS.S.S002	LS	S	Left calf	Inside left calf	LS	Skin	5.37314
LS.S.S003	LS	S	Left calf	Inside left calf	LS	Skin	5.48401
LS.S.S004	LS	S	Left calf	Inside left calf	LS	Skin	18.5857
LS.S.S005	LS	S	Left calf	Inside left calf	LS	Skin	5.28665
LS.S.S006	LS	S	Left calf	Inside left calf	LS	Skin	8.29099
LS.S.S007	LS	S	Left calf	Inside left calf	LS	Skin	4.38963
LS.S.S008	LS	S	Left calf	Inside left calf	LS	Skin	3.55613
LS.S.S009	LS	S	Left calf	Inside left calf	LS	Skin	10.9307
LS.S.S010	LS	S	Left calf	Inside left calf	LS	Skin	7.43059
LS.S.S011	LS	S	Left calf	Inside left calf	LS	Skin	2.78915
LS.S.S012	LS	S	Left calf	Inside left calf	LS	Skin	7.53486
LS.S.S013	LS	S	Left calf	Inside left calf	LS	Skin	8.72184
LS.S.S014	LS	S	Left calf	Inside left calf	LS	Skin	5.43598
LS.S.S015	LS	S	Left calf	Inside left calf	LS	Skin	10.8853
LS.S.S016	LS	S	Left calf	Inside left calf	LS	Skin	5.36472
LS.S.S017	LS	S	Left calf	Inside left calf	LS	Skin	2.50386
LS.S.S018	LS	S	Left calf	Inside left calf	LS	Skin	11.7276
LS.S.S019	LS	S	Left calf	Inside left calf	LS	Skin	3.62946
LS.S.S020	LS	S	Left calf	Inside left calf	LS	Skin	20.9797
LS.S.S021	LS	S	Left calf	Inside left calf	LS	Skin	9.3341
LS.S.S022	LS	S	Left calf	Inside left calf	LS	Skin	5.66863
LS.S.S023	LS	S	Left calf	Inside left calf	LS	Skin	12.8844
LS.S.S024	LS	S	Left calf	Inside left calf	LS	Skin	13.7496
LS.S.S025	LS	S	Left calf	Inside left calf	LS	Skin	13.3559
LS.S.S026	LS	S	Left calf	Inside left calf	LS	Skin	9.41449
LS.S.S027	LS	S	Left calf	Inside left calf	LS	Skin	11.8689
LS.S.S028	LS	S	Left calf	Inside left calf	LS	Skin	4.61327
LS.S.S029	LS	S	Left calf	Inside left calf	LS	Skin	2.1174
LS.S.S030	LS	S	Left calf	Inside left calf	LS	Skin	3.00736
LS.S.S031	LS	S	Left calf	Inside left calf	LS	Skin	3.55743
LS.S.S032	LS	S	Left calf	Inside left calf	LS	Skin	8.91251
LS.S.S033	LS	S	Left calf	Inside left calf	LS	Skin	2.3834
RF.S.S001	RF	S	Right forearm	Inside of Right forearm	RF	Skin	4.95886
RF.S.S002	RF	S	Right forearm	Inside of Right forearm	RF	Skin	8.05372
RF.S.S003	RF	S	Right forearm	Inside of Right forearm	RF	Skin	5.93506
RF.S.S004	RF	S	Right forearm	Inside of Right forearm	RF	Skin	5.50563
RF.S.S005	RF	S	Right forearm	Inside of Right forearm	RF	Skin	5.75893
RF.S.S006	RF	S	Right forearm	Inside of Right forearm	RF	Skin	3.3063
RF.S.S007	RF	S	Right forearm	Inside of Right forearm	RF	Skin	9.42314
RF.S.S008	RF	S	Right forearm	Inside of Right forearm	RF	Skin	5.34496
RF.S.S009	RF	S	Right forearm	Inside of Right forearm	RF	Skin	5.19667
RF.S.S010	RF	S	Right forearm	Inside of Right forearm	RF	Skin	9.32855
RF.S.S011	RF	S	Right forearm	Inside of Right forearm	RF	Skin	7.08172
RF.S.S012	RF	S	Right forearm	Inside of Right forearm	RF	Skin	3.78714
RF.S.S013	RF	S	Right forearm	Inside of Right forearm	RF	Skin	3.43746
RF.S.S014	RF	S	Right forearm	Inside of Right forearm	RF	Skin	4.36055
RF.S.S015	RF	S	Right forearm	Inside of Right forearm	RF	Skin	3.8042
RF.S.S016	RF	S	Right forearm	Inside of Right forearm	RF	Skin	3.24931
RF.S.S017	RF	S	Right forearm	Inside of Right forearm	RF	Skin	2.55137
RF.S.S018	RF	S	Right forearm	Inside of Right forearm	RF	Skin	7.17234
RF.S.S019	RF	S	Right forearm	Inside of Right forearm	RF	Skin	7.37313
RF.S.S020	RF	S	Right forearm	Inside of Right forearm	RF	Skin	12.6313
RF.S.S021	RF	S	Right forearm	Inside of Right forearm	RF	Skin	6.14467
RF.S.S022	RF	S	Right forearm	Inside of Right forearm	RF	Skin	6.38091
RF.S.S023	RF	S	Right forearm	Inside of Right forearm	RF	Skin	6.77857
RF.S.S024	RF	S	Right forearm	Inside of Right forearm	RF	Skin	4.65766
RF.S.S025	RF	S	Right forearm	Inside of Right forearm	RF	Skin	6.59964
RF.S.S026	RF	S	Right forearm	Inside of Right forearm	RF	Skin	3.24846
RF.S.S027	RF	S	Right forearm	Inside of Right forearm	RF	Skin	9.83057
RF.S.S028	RF	S	Right forearm	Inside of Right forearm	RF	Skin	5.48539
RF.S.S029	RF	S	Right forearm	Inside of Right forearm	RF	Skin	5.87052
RF.S.S030	RF	S	Right forearm	Inside of Right forearm	RF	Skin	2.07335
RF.S.S031	RF	S	Right forearm	Inside of Right forearm	RF	Skin	9.66346
RF.S.S032	RF	S	Right forearm	Inside of Right forearm	RF	Skin	2.74241
RF.S.S033	RF	S	Right forearm	Inside of Right forearm	RF	Skin	2.10037
RH.S.S001	RH	S	Right heart	The Right palm	RH	Skin	8.60765
RH.S.S002	RH	S	Right heart	The Right palm	RH	Skin	3.75006
RH.S.S003	RH	S	Right heart	The Right palm	RH	Skin	2.79682
RH.S.S005	RH	S	Right heart	The Right palm	RH	Skin	1.37794
RH.S.S006	RH	S	Right heart	The Right palm	RH	Skin	6.89663
RH.S.S007	RH	S	Right heart	The Right palm	RH	Skin	3.60953
RH.S.S008	RH	S	Right heart	The Right palm	RH	Skin	2.77015
RH.S.S009	RH	S	Right heart	The Right palm	RH	Skin	1.34532
RH.S.S010	RH	S	Right heart	The Right palm	RH	Skin	6.16277
RH.S.S011	RH	S	Right heart	The Right palm	RH	Skin	2.95439
RH.S.S012	RH	S	Right heart	The Right palm	RH	Skin	6.51996
RH.S.S013	RH	S	Right heart	The Right palm	RH	Skin	9.76871
RH.S.S014	RH	S	Right heart	The Right palm	RH	Skin	1.55309
RH.S.S015	RH	S	Right heart	The Right palm	RH	Skin	5.16262
RH.S.S016	RH	S	Right heart	The Right palm	RH	Skin	4.81293
RH.S.S017	RH	S	Right heart	The Right palm	RH	Skin	1.69904
RH.S.S018	RH	S	Right heart	The Right palm	RH	Skin	6.75742
RH.S.S019	RH	S	Right heart	The Right palm	RH	Skin	3.47822
RH.S.S020	RH	S	Right heart	The Right palm	RH	Skin	6.47116
RH.S.S021	RH	S	Right heart	The Right palm	RH	Skin	16.3634
RH.S.S022	RH	S	Right heart	The Right palm	RH	Skin	10.3359
RH.S.S023	RH	S	Right heart	The Right palm	RH	Skin	12.3024
RH.S.S024	RH	S	Right heart	The Right palm	RH	Skin	4.13754
RH.S.S025	RH	S	Right heart	The Right palm	RH	Skin	4.48082
RH.S.S026	RH	S	Right heart	The Right palm	RH	Skin	2.0493
RH.S.S027	RH	S	Right heart	The Right palm	RH	Skin	32.8283
RH.S.S028	RH	S	Right heart	The Right palm	RH	Skin	9.45676
RH.S.S029	RH	S	Right heart	The Right palm	RH	Skin	20.6131
RH.S.S030	RH	S	Right heart	The Right palm	RH	Skin	6.03007
RH.S.S031	RH	S	Right heart	The Right palm	RH	Skin	11.6234
RH.S.S032	RH	S	Right heart	The Right palm	RH	Skin	20.0728
RH.S.S033	RH	S	Right heart	The Right palm	RH	Skin	4.98316
RJX.S.S001	RJX	S	Right arch of the foot	Right arch of the foot	RJX	Skin	3.66174
RJX.S.S002	RJX	S	Right arch of the foot	Right arch of the foot	RJX	Skin	1.9446
RJX.S.S003	RJX	S	Right arch of the foot	Right arch of the foot	RJX	Skin	14.4377
RJX.S.S004	RJX	S	Right arch of the foot	Right arch of the foot	RJX	Skin	6.43669
RJX.S.S005	RJX	S	Right arch of the foot	Right arch of the foot	RJX	Skin	1.62215
RJX.S.S006	RJX	S	Right arch of the foot	Right arch of the foot	RJX	Skin	10.8877
RJX.S.S007	RJX	S	Right arch of the foot	Right arch of the foot	RJX	Skin	7.33904
RJX.S.S008	RJX	S	Right arch of the foot	Right arch of the foot	RJX	Skin	2.64789
RJX.S.S009	RJX	S	Right arch of the foot	Right arch of the foot	RJX	Skin	7.67854
RJX.S.S010	RJX	S	Right arch of the foot	Right arch of the foot	RJX	Skin	6.40286
RJX.S.S011	RJX	S	Right arch of the foot	Right arch of the foot	RJX	Skin	4.95821
RJX.S.S012	RJX	S	Right arch of the foot	Right arch of the foot	RJX	Skin	3.13848
RJX.S.S013	RJX	S	Right arch of the foot	Right arch of the foot	RJX	Skin	8.49608
RJX.S.S014	RJX	S	Right arch of the foot	Right arch of the foot	RJX	Skin	3.95045
RJX.S.S015	RJX	S	Right arch of the foot	Right arch of the foot	RJX	Skin	1.47222
RJX.S.S016	RJX	S	Right arch of the foot	Right arch of the foot	RJX	Skin	3.43287
RJX.S.S017	RJX	S	Right arch of the foot	Right arch of the foot	RJX	Skin	11.447
RJX.S.S018	RJX	S	Right arch of the foot	Right arch of the foot	RJX	Skin	13.7179
RJX.S.S019	RJX	S	Right arch of the foot	Right arch of the foot	RJX	Skin	3.05803
RJX.S.S020	RJX	S	Right arch of the foot	Right arch of the foot	RJX	Skin	9.02704
RJX.S.S021	RJX	S	Right arch of the foot	Right arch of the foot	RJX	Skin	14.1687
RJX.S.S022	RJX	S	Right arch of the foot	Right arch of the foot	RJX	Skin	4.54592
RJX.S.S023	RJX	S	Right arch of the foot	Right arch of the foot	RJX	Skin	10.5529
RJX.S.S024	RJX	S	Right arch of the foot	Right arch of the foot	RJX	Skin	13.7793
RJX.S.S025	RJX	S	Right arch of the foot	Right arch of the foot	RJX	Skin	2.37835
RJX.S.S026	RJX	S	Right arch of the foot	Right arch of the foot	RJX	Skin	6.51211
RJX.S.S027	RJX	S	Right arch of the foot	Right arch of the foot	RJX	Skin	7.12337
RJX.S.S028	RJX	S	Right arch of the foot	Right arch of the foot	RJX	Skin	15.0824
RJX.S.S029	RJX	S	Right arch of the foot	Right arch of the foot	RJX	Skin	2.5309
RJX.S.S030	RJX	S	Right arch of the foot	Right arch of the foot	RJX	Skin	1.84536
RJX.S.S031	RJX	S	Right arch of the foot	Right arch of the foot	RJX	Skin	3.15518
RJX.S.S032	RJX	S	Right arch of the foot	Right arch of the foot	RJX	Skin	5.72945
RJX.S.S033	RJX	S	Right arch of the foot	Right arch of the foot	RJX	Skin	14.6029
RS.S.S001	RS	S	Right calf	Medial side of right calf	RS	Skin	4.32356
RS.S.S002	RS	S	Right calf	Medial side of right calf	RS	Skin	7.48719
RS.S.S003	RS	S	Right calf	Medial side of right calf	RS	Skin	3.78716
RS.S.S004	RS	S	Right calf	Medial side of right calf	RS	Skin	4.5861
RS.S.S005	RS	S	Right calf	Medial side of right calf	RS	Skin	3.39335
RS.S.S006	RS	S	Right calf	Medial side of right calf	RS	Skin	2.2156
RS.S.S007	RS	S	Right calf	Medial side of right calf	RS	Skin	4.30049
RS.S.S008	RS	S	Right calf	Medial side of right calf	RS	Skin	5.05139
RS.S.S009	RS	S	Right calf	Medial side of right calf	RS	Skin	10.4575
RS.S.S010	RS	S	Right calf	Medial side of right calf	RS	Skin	4.70219
RS.S.S011	RS	S	Right calf	Medial side of right calf	RS	Skin	5.18588
RS.S.S012	RS	S	Right calf	Medial side of right calf	RS	Skin	3.90491
RS.S.S013	RS	S	Right calf	Medial side of right calf	RS	Skin	6.76715
RS.S.S014	RS	S	Right calf	Medial side of right calf	RS	Skin	3.29974
RS.S.S015	RS	S	Right calf	Medial side of right calf	RS	Skin	6.57659
RS.S.S016	RS	S	Right calf	Medial side of right calf	RS	Skin	2.96489
RS.S.S017	RS	S	Right calf	Medial side of right calf	RS	Skin	5.44711
RS.S.S018	RS	S	Right calf	Medial side of right calf	RS	Skin	8.62273
RS.S.S019	RS	S	Right calf	Medial side of right calf	RS	Skin	3.2263
RS.S.S020	RS	S	Right calf	Medial side of right calf	RS	Skin	1.95135
RS.S.S021	RS	S	Right calf	Medial side of right calf	RS	Skin	3.02695
RS.S.S022	RS	S	Right calf	Medial side of right calf	RS	Skin	5.59358
RS.S.S023	RS	S	Right calf	Medial side of right calf	RS	Skin	2.06798
RS.S.S024	RS	S	Right calf	Medial side of right calf	RS	Skin	12.0687
RS.S.S025	RS	S	Right calf	Medial side of right calf	RS	Skin	12.2977
RS.S.S026	RS	S	Right calf	Medial side of right calf	RS	Skin	5.34042
RS.S.S027	RS	S	Right calf	Medial side of right calf	RS	Skin	10.4814
RS.S.S028	RS	S	Right calf	Medial side of right calf	RS	Skin	8.19845
RS.S.S029	RS	S	Right calf	Medial side of right calf	RS	Skin	23.6113
RS.S.S030	RS	S	Right calf	Medial side of right calf	RS	Skin	2.51757
RS.S.S031	RS	S	Right calf	Medial side of right calf	RS	Skin	2.24363
RS.S.S032	RS	S	Right calf	Medial side of right calf	RS	Skin	3.31359
RS.S.S033	RS	S	Right calf	Medial side of right calf	RS	Skin	7.11331
ZJX.S.S001	ZJX	S	Left arch of the foot	Left arch of the foot	ZJX	Skin	2.83594
ZJX.S.S002	ZJX	S	Left arch of the foot	Left arch of the foot	ZJX	Skin	3.20352
ZJX.S.S003	ZJX	S	Left arch of the foot	Left arch of the foot	ZJX	Skin	3.8989
ZJX.S.S004	ZJX	S	Left arch of the foot	Left arch of the foot	ZJX	Skin	8.92855
ZJX.S.S005	ZJX	S	Left arch of the foot	Left arch of the foot	ZJX	Skin	1.98612
ZJX.S.S006	ZJX	S	Left arch of the foot	Left arch of the foot	ZJX	Skin	5.07936
ZJX.S.S007	ZJX	S	Left arch of the foot	Left arch of the foot	ZJX	Skin	7.93203
ZJX.S.S008	ZJX	S	Left arch of the foot	Left arch of the foot	ZJX	Skin	1.0985
ZJX.S.S009	ZJX	S	Left arch of the foot	Left arch of the foot	ZJX	Skin	5.63229
ZJX.S.S010	ZJX	S	Left arch of the foot	Left arch of the foot	ZJX	Skin	5.61368
ZJX.S.S011	ZJX	S	Left arch of the foot	Left arch of the foot	ZJX	Skin	1.64718
ZJX.S.S012	ZJX	S	Left arch of the foot	Left arch of the foot	ZJX	Skin	2.39799
ZJX.S.S013	ZJX	S	Left arch of the foot	Left arch of the foot	ZJX	Skin	8.41561
ZJX.S.S014	ZJX	S	Left arch of the foot	Left arch of the foot	ZJX	Skin	7.62443
ZJX.S.S015	ZJX	S	Left arch of the foot	Left arch of the foot	ZJX	Skin	1.57042
ZJX.S.S016	ZJX	S	Left arch of the foot	Left arch of the foot	ZJX	Skin	4.36268
ZJX.S.S017	ZJX	S	Left arch of the foot	Left arch of the foot	ZJX	Skin	5.70465
ZJX.S.S018	ZJX	S	Left arch of the foot	Left arch of the foot	ZJX	Skin	1.51147
ZJX.S.S019	ZJX	S	Left arch of the foot	Left arch of the foot	ZJX	Skin	7.7904
ZJX.S.S020	ZJX	S	Left arch of the foot	Left arch of the foot	ZJX	Skin	23.8197
ZJX.S.S021	ZJX	S	Left arch of the foot	Left arch of the foot	ZJX	Skin	10.5896
ZJX.S.S022	ZJX	S	Left arch of the foot	Left arch of the foot	ZJX	Skin	11.1166
ZJX.S.S023	ZJX	S	Left arch of the foot	Left arch of the foot	ZJX	Skin	3.87518
ZJX.S.S024	ZJX	S	Left arch of the foot	Left arch of the foot	ZJX	Skin	22.7317
ZJX.S.S025	ZJX	S	Left arch of the foot	Left arch of the foot	ZJX	Skin	9.31941
ZJX.S.S026	ZJX	S	Left arch of the foot	Left arch of the foot	ZJX	Skin	20.1319
ZJX.S.S027	ZJX	S	Left arch of the foot	Left arch of the foot	ZJX	Skin	11.2724
ZJX.S.S028	ZJX	S	Left arch of the foot	Left arch of the foot	ZJX	Skin	11.5452
ZJX.S.S029	ZJX	S	Left arch of the foot	Left arch of the foot	ZJX	Skin	1.85731
ZJX.S.S030	ZJX	S	Left arch of the foot	Left arch of the foot	ZJX	Skin	11.2586
ZJX.S.S031	ZJX	S	Left arch of the foot	Left arch of the foot	ZJX	Skin	2.54557
ZJX.S.S032	ZJX	S	Left arch of the foot	Left arch of the foot	ZJX	Skin	3.22616
ZJX.S.S033	ZJX	S	Left arch of the foot	Left arch of the foot	ZJX	Skin	3.86933
LC.S.S001	LC	S	Left cheek	The left cheek	LC	Oral	3.36848
LC.S.S002	LC	S	Left cheek	The left cheek	LC	Oral	9.5821
LC.S.S003	LC	S	Left cheek	The left cheek	LC	Oral	6.77242
LC.S.S004	LC	S	Left cheek	The left cheek	LC	Oral	7.15853
LC.S.S005	LC	S	Left cheek	The left cheek	LC	Oral	3.6026
LC.S.S006	LC	S	Left cheek	The left cheek	LC	Oral	7.52568
LC.S.S007	LC	S	Left cheek	The left cheek	LC	Oral	6.66268
LC.S.S008	LC	S	Left cheek	The left cheek	LC	Oral	3.77812
LC.S.S009	LC	S	Left cheek	The left cheek	LC	Oral	4.71442
LC.S.S010	LC	S	Left cheek	The left cheek	LC	Oral	10.0528
LC.S.S011	LC	S	Left cheek	The left cheek	LC	Oral	5.50516
LC.S.S012	LC	S	Left cheek	The left cheek	LC	Oral	3.879
LC.S.S013	LC	S	Left cheek	The left cheek	LC	Oral	7.69067
LC.S.S014	LC	S	Left cheek	The left cheek	LC	Oral	6.56507
LC.S.S015	LC	S	Left cheek	The left cheek	LC	Oral	1.58647
LC.S.S016	LC	S	Left cheek	The left cheek	LC	Oral	3.79503
LC.S.S017	LC	S	Left cheek	The left cheek	LC	Oral	4.42948
LC.S.S018	LC	S	Left cheek	The left cheek	LC	Oral	5.608
LC.S.S019	LC	S	Left cheek	The left cheek	LC	Oral	8.86736
LC.S.S020	LC	S	Left cheek	The left cheek	LC	Oral	5.01597
LC.S.S021	LC	S	Left cheek	The left cheek	LC	Oral	4.8651
LC.S.S022	LC	S	Left cheek	The left cheek	LC	Oral	4.66323
LC.S.S023	LC	S	Left cheek	The left cheek	LC	Oral	5.57103
LC.S.S024	LC	S	Left cheek	The left cheek	LC	Oral	3.85387
LC.S.S025	LC	S	Left cheek	The left cheek	LC	Oral	6.38754
LC.S.S026	LC	S	Left cheek	The left cheek	LC	Oral	5.57011
LC.S.S027	LC	S	Left cheek	The left cheek	LC	Oral	12.6221
LC.S.S028	LC	S	Left cheek	The left cheek	LC	Oral	2.03048
LC.S.S029	LC	S	Left cheek	The left cheek	LC	Oral	5.86616
LC.S.S030	LC	S	Left cheek	The left cheek	LC	Oral	8.17517
LC.S.S031	LC	S	Left cheek	The left cheek	LC	Oral	4.62723
LC.S.S032	LC	S	Left cheek	The left cheek	LC	Oral	1.66389
LC.S.S033	LC	S	Left cheek	The left cheek	LC	Oral	2.58921
LL.S.S001	LL	S	Lower lip	Lower lip inside	LL	Oral	2.08196
LL.S.S002	LL	S	Lower lip	Lower lip inside	LL	Oral	7.98524
LL.S.S003	LL	S	Lower lip	Lower lip inside	LL	Oral	3.85602
LL.S.S004	LL	S	Lower lip	Lower lip inside	LL	Oral	5.88616
LL.S.S005	LL	S	Lower lip	Lower lip inside	LL	Oral	2.01263
LL.S.S006	LL	S	Lower lip	Lower lip inside	LL	Oral	8.0937
LL.S.S007	LL	S	Lower lip	Lower lip inside	LL	Oral	6.00658
LL.S.S008	LL	S	Lower lip	Lower lip inside	LL	Oral	2.5823
LL.S.S009	LL	S	Lower lip	Lower lip inside	LL	Oral	7.51103
LL.S.S010	LL	S	Lower lip	Lower lip inside	LL	Oral	9.90549
LL.S.S011	LL	S	Lower lip	Lower lip inside	LL	Oral	8.11893
LL.S.S012	LL	S	Lower lip	Lower lip inside	LL	Oral	2.49373
LL.S.S013	LL	S	Lower lip	Lower lip inside	LL	Oral	6.94832
LL.S.S014	LL	S	Lower lip	Lower lip inside	LL	Oral	9.5107
LL.S.S015	LL	S	Lower lip	Lower lip inside	LL	Oral	1.58883
LL.S.S016	LL	S	Lower lip	Lower lip inside	LL	Oral	1.79276
LL.S.S017	LL	S	Lower lip	Lower lip inside	LL	Oral	1.86248
LL.S.S018	LL	S	Lower lip	Lower lip inside	LL	Oral	2.70228
LL.S.S019	LL	S	Lower lip	Lower lip inside	LL	Oral	8.38905
LL.S.S020	LL	S	Lower lip	Lower lip inside	LL	Oral	9.7633
LL.S.S021	LL	S	Lower lip	Lower lip inside	LL	Oral	6.78448
LL.S.S022	LL	S	Lower lip	Lower lip inside	LL	Oral	14.5311
LL.S.S023	LL	S	Lower lip	Lower lip inside	LL	Oral	6.81861
LL.S.S024	LL	S	Lower lip	Lower lip inside	LL	Oral	5.53939
LL.S.S025	LL	S	Lower lip	Lower lip inside	LL	Oral	7.00314
LL.S.S026	LL	S	Lower lip	Lower lip inside	LL	Oral	9.68411
LL.S.S027	LL	S	Lower lip	Lower lip inside	LL	Oral	12.152
LL.S.S028	LL	S	Lower lip	Lower lip inside	LL	Oral	8.37965
LL.S.S029	LL	S	Lower lip	Lower lip inside	LL	Oral	6.01451
LL.S.S030	LL	S	Lower lip	Lower lip inside	LL	Oral	13.7918
LL.S.S031	LL	S	Lower lip	Lower lip inside	LL	Oral	9.51155
LL.S.S032	LL	S	Lower lip	Lower lip inside	LL	Oral	1.90541
LL.S.S033	LL	S	Lower lip	Lower lip inside	LL	Oral	1.74515
LM.S.S001	LM	S	Lower jaw	Lower jaw	LM	Oral	5.88113
LM.S.S002	LM	S	Lower jaw	Lower jaw	LM	Oral	10.928
LM.S.S003	LM	S	Lower jaw	Lower jaw	LM	Oral	4.54523
LM.S.S004	LM	S	Lower jaw	Lower jaw	LM	Oral	15.4168
LM.S.S005	LM	S	Lower jaw	Lower jaw	LM	Oral	3.42043
LM.S.S006	LM	S	Lower jaw	Lower jaw	LM	Oral	5.7323
LM.S.S007	LM	S	Lower jaw	Lower jaw	LM	Oral	2.11504
LM.S.S008	LM	S	Lower jaw	Lower jaw	LM	Oral	2.7902
LM.S.S009	LM	S	Lower jaw	Lower jaw	LM	Oral	7.05959
LM.S.S010	LM	S	Lower jaw	Lower jaw	LM	Oral	8.45118
LM.S.S011	LM	S	Lower jaw	Lower jaw	LM	Oral	9.19262
LM.S.S012	LM	S	Lower jaw	Lower jaw	LM	Oral	7.02604
LM.S.S013	LM	S	Lower jaw	Lower jaw	LM	Oral	11.6683
LM.S.S014	LM	S	Lower jaw	Lower jaw	LM	Oral	19.9304
LM.S.S015	LM	S	Lower jaw	Lower jaw	LM	Oral	1.67869
LM.S.S016	LM	S	Lower jaw	Lower jaw	LM	Oral	4.82688
LM.S.S017	LM	S	Lower jaw	Lower jaw	LM	Oral	10.6125
LM.S.S018	LM	S	Lower jaw	Lower jaw	LM	Oral	6.00102
LM.S.S019	LM	S	Lower jaw	Lower jaw	LM	Oral	5.62543
LM.S.S020	LM	S	Lower jaw	Lower jaw	LM	Oral	6.79963
LM.S.S021	LM	S	Lower jaw	Lower jaw	LM	Oral	5.05436
LM.S.S022	LM	S	Lower jaw	Lower jaw	LM	Oral	4.93614
LM.S.S023	LM	S	Lower jaw	Lower jaw	LM	Oral	4.97928
LM.S.S024	LM	S	Lower jaw	Lower jaw	LM	Oral	6.86786
LM.S.S025	LM	S	Lower jaw	Lower jaw	LM	Oral	6.20438
LM.S.S026	LM	S	Lower jaw	Lower jaw	LM	Oral	8.82388
LM.S.S027	LM	S	Lower jaw	Lower jaw	LM	Oral	4.43634
LM.S.S028	LM	S	Lower jaw	Lower jaw	LM	Oral	9.54658
LM.S.S029	LM	S	Lower jaw	Lower jaw	LM	Oral	4.83678
LM.S.S030	LM	S	Lower jaw	Lower jaw	LM	Oral	8.85438
LM.S.S031	LM	S	Lower jaw	Lower jaw	LM	Oral	7.66215
LM.S.S032	LM	S	Lower jaw	Lower jaw	LM	Oral	1.9902
LM.S.S033	LM	S	Lower jaw	Lower jaw	LM	Oral	2.23457
RC.S.S001	RC	S	Right cheek	The right cheek	RC	Oral	1.65461
RC.S.S002	RC	S	Right cheek	The right cheek	RC	Oral	10.5892
RC.S.S003	RC	S	Right cheek	The right cheek	RC	Oral	7.19555
RC.S.S004	RC	S	Right cheek	The right cheek	RC	Oral	16.7237
RC.S.S005	RC	S	Right cheek	The right cheek	RC	Oral	2.13684
RC.S.S006	RC	S	Right cheek	The right cheek	RC	Oral	10.6556
RC.S.S007	RC	S	Right cheek	The right cheek	RC	Oral	9.28813
RC.S.S008	RC	S	Right cheek	The right cheek	RC	Oral	4.46676
RC.S.S009	RC	S	Right cheek	The right cheek	RC	Oral	5.41524
RC.S.S010	RC	S	Right cheek	The right cheek	RC	Oral	6.13057
RC.S.S011	RC	S	Right cheek	The right cheek	RC	Oral	5.23411
RC.S.S012	RC	S	Right cheek	The right cheek	RC	Oral	6.32074
RC.S.S013	RC	S	Right cheek	The right cheek	RC	Oral	1.55116
RC.S.S014	RC	S	Right cheek	The right cheek	RC	Oral	6.8196
RC.S.S015	RC	S	Right cheek	The right cheek	RC	Oral	1.52408
RC.S.S016	RC	S	Right cheek	The right cheek	RC	Oral	3.51802
RC.S.S017	RC	S	Right cheek	The right cheek	RC	Oral	1.88571
RC.S.S018	RC	S	Right cheek	The right cheek	RC	Oral	3.22033
RC.S.S019	RC	S	Right cheek	The right cheek	RC	Oral	2.42042
RC.S.S020	RC	S	Right cheek	The right cheek	RC	Oral	4.46932
RC.S.S021	RC	S	Right cheek	The right cheek	RC	Oral	4.2548
RC.S.S022	RC	S	Right cheek	The right cheek	RC	Oral	4.49343
RC.S.S023	RC	S	Right cheek	The right cheek	RC	Oral	4.21014
RC.S.S024	RC	S	Right cheek	The right cheek	RC	Oral	3.46917
RC.S.S025	RC	S	Right cheek	The right cheek	RC	Oral	4.09563
RC.S.S026	RC	S	Right cheek	The right cheek	RC	Oral	6.47329
RC.S.S027	RC	S	Right cheek	The right cheek	RC	Oral	16.4042
RC.S.S028	RC	S	Right cheek	The right cheek	RC	Oral	6.17844
RC.S.S029	RC	S	Right cheek	The right cheek	RC	Oral	6.5856
RC.S.S030	RC	S	Right cheek	The right cheek	RC	Oral	7.67008
RC.S.S031	RC	S	Right cheek	The right cheek	RC	Oral	4.00155
RC.S.S032	RC	S	Right cheek	The right cheek	RC	Oral	3.08491
RC.S.S033	RC	S	Right cheek	The right cheek	RC	Oral	2.01224
UL.S.S001	UL	S	Upper lip	The inside of the upper lip	UL	Oral	12.4958
UL.S.S002	UL	S	Upper lip	The inside of the upper lip	UL	Oral	11.2003
UL.S.S003	UL	S	Upper lip	The inside of the upper lip	UL	Oral	4.96975
UL.S.S004	UL	S	Upper lip	The inside of the upper lip	UL	Oral	11.7585
UL.S.S005	UL	S	Upper lip	The inside of the upper lip	UL	Oral	2.31683
UL.S.S006	UL	S	Upper lip	The inside of the upper lip	UL	Oral	7.30269
UL.S.S007	UL	S	Upper lip	The inside of the upper lip	UL	Oral	2.36745
UL.S.S008	UL	S	Upper lip	The inside of the upper lip	UL	Oral	1.81159
UL.S.S009	UL	S	Upper lip	The inside of the upper lip	UL	Oral	4.68912
UL.S.S010	UL	S	Upper lip	The inside of the upper lip	UL	Oral	10.5994
UL.S.S011	UL	S	Upper lip	The inside of the upper lip	UL	Oral	6.08134
UL.S.S012	UL	S	Upper lip	The inside of the upper lip	UL	Oral	6.52743
UL.S.S013	UL	S	Upper lip	The inside of the upper lip	UL	Oral	7.53879
UL.S.S014	UL	S	Upper lip	The inside of the upper lip	UL	Oral	6.99442
UL.S.S015	UL	S	Upper lip	The inside of the upper lip	UL	Oral	2.57672
UL.S.S016	UL	S	Upper lip	The inside of the upper lip	UL	Oral	1.8445
UL.S.S017	UL	S	Upper lip	The inside of the upper lip	UL	Oral	3.07518
UL.S.S018	UL	S	Upper lip	The inside of the upper lip	UL	Oral	1.52262
UL.S.S019	UL	S	Upper lip	The inside of the upper lip	UL	Oral	8.85124
UL.S.S020	UL	S	Upper lip	The inside of the upper lip	UL	Oral	10.3895
UL.S.S021	UL	S	Upper lip	The inside of the upper lip	UL	Oral	3.40962
UL.S.S022	UL	S	Upper lip	The inside of the upper lip	UL	Oral	4.99152
UL.S.S023	UL	S	Upper lip	The inside of the upper lip	UL	Oral	4.91309
UL.S.S024	UL	S	Upper lip	The inside of the upper lip	UL	Oral	2.27892
UL.S.S025	UL	S	Upper lip	The inside of the upper lip	UL	Oral	5.69655
UL.S.S026	UL	S	Upper lip	The inside of the upper lip	UL	Oral	10.227
UL.S.S027	UL	S	Upper lip	The inside of the upper lip	UL	Oral	5.24988
UL.S.S028	UL	S	Upper lip	The inside of the upper lip	UL	Oral	4.49604
UL.S.S029	UL	S	Upper lip	The inside of the upper lip	UL	Oral	6.05322
UL.S.S030	UL	S	Upper lip	The inside of the upper lip	UL	Oral	5.73654
UL.S.S031	UL	S	Upper lip	The inside of the upper lip	UL	Oral	3.50386
UL.S.S032	UL	S	Upper lip	The inside of the upper lip	UL	Oral	4.10655
UL.S.S033	UL	S	Upper lip	The inside of the upper lip	UL	Oral	1.7801
UM.S.S001	UM	S	Upper jaw	Maxilla	UM	Oral	8.87033
UM.S.S002	UM	S	Upper jaw	Maxilla	UM	Oral	10.3634
UM.S.S003	UM	S	Upper jaw	Maxilla	UM	Oral	4.82979
UM.S.S004	UM	S	Upper jaw	Maxilla	UM	Oral	9.99985
UM.S.S005	UM	S	Upper jaw	Maxilla	UM	Oral	1.51101
UM.S.S006	UM	S	Upper jaw	Maxilla	UM	Oral	6.29374
UM.S.S007	UM	S	Upper jaw	Maxilla	UM	Oral	12.5998
UM.S.S008	UM	S	Upper jaw	Maxilla	UM	Oral	2.22619
UM.S.S009	UM	S	Upper jaw	Maxilla	UM	Oral	8.33159
UM.S.S010	UM	S	Upper jaw	Maxilla	UM	Oral	7.74211
UM.S.S011	UM	S	Upper jaw	Maxilla	UM	Oral	9.55031
UM.S.S012	UM	S	Upper jaw	Maxilla	UM	Oral	7.6242
UM.S.S013	UM	S	Upper jaw	Maxilla	UM	Oral	9.68077
UM.S.S014	UM	S	Upper jaw	Maxilla	UM	Oral	13.4745
UM.S.S015	UM	S	Upper jaw	Maxilla	UM	Oral	2.04054
UM.S.S016	UM	S	Upper jaw	Maxilla	UM	Oral	4.59403
UM.S.S017	UM	S	Upper jaw	Maxilla	UM	Oral	3.21501
UM.S.S018	UM	S	Upper jaw	Maxilla	UM	Oral	5.60237
UM.S.S019	UM	S	Upper jaw	Maxilla	UM	Oral	7.54298
UM.S.S020	UM	S	Upper jaw	Maxilla	UM	Oral	7.75366
UM.S.S021	UM	S	Upper jaw	Maxilla	UM	Oral	4.70205
UM.S.S022	UM	S	Upper jaw	Maxilla	UM	Oral	2.56208
UM.S.S023	UM	S	Upper jaw	Maxilla	UM	Oral	1.29441
UM.S.S024	UM	S	Upper jaw	Maxilla	UM	Oral	5.26573
UM.S.S025	UM	S	Upper jaw	Maxilla	UM	Oral	5.27598
UM.S.S026	UM	S	Upper jaw	Maxilla	UM	Oral	7.42068
UM.S.S027	UM	S	Upper jaw	Maxilla	UM	Oral	7.6424
UM.S.S028	UM	S	Upper jaw	Maxilla	UM	Oral	7.56291
UM.S.S029	UM	S	Upper jaw	Maxilla	UM	Oral	5.33823
UM.S.S030	UM	S	Upper jaw	Maxilla	UM	Oral	15.2252
UM.S.S031	UM	S	Upper jaw	Maxilla	UM	Oral	3.48545
UM.S.S032	UM	S	Upper jaw	Maxilla	UM	Oral	4.62956
UM.S.S033	UM	S	Upper jaw	Maxilla	UM	Oral	1.82757
ESOM.M.S001	ESOM	M	Mid-esophageal	Median Esophagus	ESOM	Esophagus	1.95102
ESOM.M.S002	ESOM	M	Mid-esophageal	Median Esophagus	ESOM	Esophagus	6.14044
ESOM.M.S003	ESOM	M	Mid-esophageal	Median Esophagus	ESOM	Esophagus	2.84435
ESOM.M.S004	ESOM	M	Mid-esophageal	Median Esophagus	ESOM	Esophagus	1.66704
ESOM.M.S005	ESOM	M	Mid-esophageal	Median Esophagus	ESOM	Esophagus	1.4463
ESOM.M.S006	ESOM	M	Mid-esophageal	Median Esophagus	ESOM	Esophagus	5.65885
ESOM.M.S007	ESOM	M	Mid-esophageal	Median Esophagus	ESOM	Esophagus	2.89332
ESOM.M.S008	ESOM	M	Mid-esophageal	Median Esophagus	ESOM	Esophagus	32.1874
ESOM.M.S009	ESOM	M	Mid-esophageal	Median Esophagus	ESOM	Esophagus	2.69247
ESOM.M.S010	ESOM	M	Mid-esophageal	Median Esophagus	ESOM	Esophagus	14.0268
ESOM.M.S011	ESOM	M	Mid-esophageal	Median Esophagus	ESOM	Esophagus	5.1872
ESOM.M.S012	ESOM	M	Mid-esophageal	Median Esophagus	ESOM	Esophagus	6.19738
ESOM.M.S013	ESOM	M	Mid-esophageal	Median Esophagus	ESOM	Esophagus	13.9704
ESOM.M.S014	ESOM	M	Mid-esophageal	Median Esophagus	ESOM	Esophagus	7.26181
ESOM.M.S015	ESOM	M	Mid-esophageal	Median Esophagus	ESOM	Esophagus	16.5246
ESOM.M.S016	ESOM	M	Mid-esophageal	Median Esophagus	ESOM	Esophagus	1.68706
ESOM.M.S017	ESOM	M	Mid-esophageal	Median Esophagus	ESOM	Esophagus	4.28268
ESOM.M.S018	ESOM	M	Mid-esophageal	Median Esophagus	ESOM	Esophagus	2.79716
ESOM.M.S019	ESOM	M	Mid-esophageal	Median Esophagus	ESOM	Esophagus	7.36716
ESOM.M.S020	ESOM	M	Mid-esophageal	Median Esophagus	ESOM	Esophagus	17.8189
ESOM.M.S021	ESOM	M	Mid-esophageal	Median Esophagus	ESOM	Esophagus	19.4442
ESOM.M.S022	ESOM	M	Mid-esophageal	Median Esophagus	ESOM	Esophagus	18.8214
ESOM.M.S023	ESOM	M	Mid-esophageal	Median Esophagus	ESOM	Esophagus	9.77558
ESOM.M.S024	ESOM	M	Mid-esophageal	Median Esophagus	ESOM	Esophagus	3.68051
ESOM.M.S025	ESOM	M	Mid-esophageal	Median Esophagus	ESOM	Esophagus	4.91
ESOM.M.S026	ESOM	M	Mid-esophageal	Median Esophagus	ESOM	Esophagus	4.05003
ESOM.M.S027	ESOM	M	Mid-esophageal	Median Esophagus	ESOM	Esophagus	17.4033
ESOM.M.S028	ESOM	M	Mid-esophageal	Median Esophagus	ESOM	Esophagus	1.59913
ESOM.M.S029	ESOM	M	Mid-esophageal	Median Esophagus	ESOM	Esophagus	14.3238
ESOM.M.S030	ESOM	M	Mid-esophageal	Median Esophagus	ESOM	Esophagus	8.14611
ESOM.M.S031	ESOM	M	Mid-esophageal	Median Esophagus	ESOM	Esophagus	5.79352
ESOM.M.S033	ESOM	M	Mid-esophageal	Median Esophagus	ESOM	Esophagus	26.0329
Z.M.S001	Z	M	Esophageal dentate line	Esophageal dentate line	Z	Esophagus	1.70358
Z.M.S002	Z	M	Esophageal dentate line	Esophageal dentate line	Z	Esophagus	2.75418
Z.M.S003	Z	M	Esophageal dentate line	Esophageal dentate line	Z	Esophagus	1.4066
Z.M.S004	Z	M	Esophageal dentate line	Esophageal dentate line	Z	Esophagus	3.91399
Z.M.S005	Z	M	Esophageal dentate line	Esophageal dentate line	Z	Esophagus	7.87086
Z.M.S006	Z	M	Esophageal dentate line	Esophageal dentate line	Z	Esophagus	8.58796
Z.M.S007	Z	M	Esophageal dentate line	Esophageal dentate line	Z	Esophagus	19.773
Z.M.S008	Z	M	Esophageal dentate line	Esophageal dentate line	Z	Esophagus	27.733
Z.M.S009	Z	M	Esophageal dentate line	Esophageal dentate line	Z	Esophagus	18.9741
Z.M.S010	Z	M	Esophageal dentate line	Esophageal dentate line	Z	Esophagus	12.3408
Z.M.S011	Z	M	Esophageal dentate line	Esophageal dentate line	Z	Esophagus	1.42454
Z.M.S012	Z	M	Esophageal dentate line	Esophageal dentate line	Z	Esophagus	20.0833
Z.M.S013	Z	M	Esophageal dentate line	Esophageal dentate line	Z	Esophagus	1.05287
Z.M.S014	Z	M	Esophageal dentate line	Esophageal dentate line	Z	Esophagus	16.273
Z.M.S015	Z	M	Esophageal dentate line	Esophageal dentate line	Z	Esophagus	3.17416
Z.M.S016	Z	M	Esophageal dentate line	Esophageal dentate line	Z	Esophagus	2.01567
Z.M.S017	Z	M	Esophageal dentate line	Esophageal dentate line	Z	Esophagus	27.3405
Z.M.S018	Z	M	Esophageal dentate line	Esophageal dentate line	Z	Esophagus	4.01728
Z.M.S019	Z	M	Esophageal dentate line	Esophageal dentate line	Z	Esophagus	7.94494
Z.M.S020	Z	M	Esophageal dentate line	Esophageal dentate line	Z	Esophagus	7.47231
Z.M.S022	Z	M	Esophageal dentate line	Esophageal dentate line	Z	Esophagus	8.44039
Z.M.S023	Z	M	Esophageal dentate line	Esophageal dentate line	Z	Esophagus	6.07414
Z.M.S025	Z	M	Esophageal dentate line	Esophageal dentate line	Z	Esophagus	13.4006
Z.M.S027	Z	M	Esophageal dentate line	Esophageal dentate line	Z	Esophagus	4.8099
Z.M.S028	Z	M	Esophageal dentate line	Esophageal dentate line	Z	Esophagus	1.90036
Z.M.S029	Z	M	Esophageal dentate line	Esophageal dentate line	Z	Esophagus	4.30861
Z.M.S030	Z	M	Esophageal dentate line	Esophageal dentate line	Z	Esophagus	13.4548
Z.M.S031	Z	M	Esophageal dentate line	Esophageal dentate line	Z	Esophagus	12.1156
Z.M.S032	Z	M	Esophageal dentate line	Esophageal dentate line	Z	Esophagus	7.86494
ZA1.M.S001	ZA1	M	1cm above Esophageal dentate line	1cm above Esophageal dentate line	ZA1	Esophagus	4.60854
ZA1.M.S002	ZA1	M	1cm above Esophageal dentate line	1cm above Esophageal dentate line	ZA1	Esophagus	2.13458
ZA1.M.S003	ZA1	M	1cm above Esophageal dentate line	1cm above Esophageal dentate line	ZA1	Esophagus	3.51412
ZA1.M.S004	ZA1	M	1cm above Esophageal dentate line	1cm above Esophageal dentate line	ZA1	Esophagus	1.61437
ZA1.M.S005	ZA1	M	1cm above Esophageal dentate line	1cm above Esophageal dentate line	ZA1	Esophagus	1.87261
ZA1.M.S006	ZA1	M	1cm above Esophageal dentate line	1cm above Esophageal dentate line	ZA1	Esophagus	6.4297
ZA1.M.S007	ZA1	M	1cm above Esophageal dentate line	1cm above Esophageal dentate line	ZA1	Esophagus	5.72503
ZA1.M.S008	ZA1	M	1cm above Esophageal dentate line	1cm above Esophageal dentate line	ZA1	Esophagus	20.9667
ZA1.M.S009	ZA1	M	1cm above Esophageal dentate line	1cm above Esophageal dentate line	ZA1	Esophagus	5.17463
ZA1.M.S011	ZA1	M	1cm above Esophageal dentate line	1cm above Esophageal dentate line	ZA1	Esophagus	2.77543
ZA1.M.S013	ZA1	M	1cm above Esophageal dentate line	1cm above Esophageal dentate line	ZA1	Esophagus	5.35869
ZA1.M.S016	ZA1	M	1cm above Esophageal dentate line	1cm above Esophageal dentate line	ZA1	Esophagus	11.998
ZA1.M.S018	ZA1	M	1cm above Esophageal dentate line	1cm above Esophageal dentate line	ZA1	Esophagus	2.02807
ZA1.M.S019	ZA1	M	1cm above Esophageal dentate line	1cm above Esophageal dentate line	ZA1	Esophagus	2.41916
ZA1.M.S020	ZA1	M	1cm above Esophageal dentate line	1cm above Esophageal dentate line	ZA1	Esophagus	2.59222
ZA1.M.S021	ZA1	M	1cm above Esophageal dentate line	1cm above Esophageal dentate line	ZA1	Esophagus	24.4772
ZA1.M.S022	ZA1	M	1cm above Esophageal dentate line	1cm above Esophageal dentate line	ZA1	Esophagus	12.9031
ZA1.M.S024	ZA1	M	1cm above Esophageal dentate line	1cm above Esophageal dentate line	ZA1	Esophagus	15.0467
ZA1.M.S025	ZA1	M	1cm above Esophageal dentate line	1cm above Esophageal dentate line	ZA1	Esophagus	12.8789
ZA1.M.S026	ZA1	M	1cm above Esophageal dentate line	1cm above Esophageal dentate line	ZA1	Esophagus	2.4
ZA1.M.S028	ZA1	M	1cm above Esophageal dentate line	1cm above Esophageal dentate line	ZA1	Esophagus	11.7696
ZA1.M.S029	ZA1	M	1cm above Esophageal dentate line	1cm above Esophageal dentate line	ZA1	Esophagus	5.42524
ZA1.M.S030	ZA1	M	1cm above Esophageal dentate line	1cm above Esophageal dentate line	ZA1	Esophagus	14.2372
ZA1.M.S032	ZA1	M	1cm above Esophageal dentate line	1cm above Esophageal dentate line	ZA1	Esophagus	8.12307
ZA1.M.S033	ZA1	M	1cm above Esophageal dentate line	1cm above Esophageal dentate line	ZA1	Esophagus	15.1626
ZB1.M.S001	ZB1	M	1cm below Esophageal dentate line	1cm below Esophageal dentate line	ZB1	Esophagus	5.75814
ZB1.M.S002	ZB1	M	1cm below Esophageal dentate line	1cm below Esophageal dentate line	ZB1	Esophagus	2.97543
ZB1.M.S004	ZB1	M	1cm below Esophageal dentate line	1cm below Esophageal dentate line	ZB1	Esophagus	1.82609
ZB1.M.S006	ZB1	M	1cm below Esophageal dentate line	1cm below Esophageal dentate line	ZB1	Esophagus	9.62036
ZB1.M.S007	ZB1	M	1cm below Esophageal dentate line	1cm below Esophageal dentate line	ZB1	Esophagus	1.55104
ZB1.M.S008	ZB1	M	1cm below Esophageal dentate line	1cm below Esophageal dentate line	ZB1	Esophagus	9.84602
ZB1.M.S011	ZB1	M	1cm below Esophageal dentate line	1cm below Esophageal dentate line	ZB1	Esophagus	2.83381
ZB1.M.S013	ZB1	M	1cm below Esophageal dentate line	1cm below Esophageal dentate line	ZB1	Esophagus	1.97104
ZB1.M.S016	ZB1	M	1cm below Esophageal dentate line	1cm below Esophageal dentate line	ZB1	Esophagus	13.1216
ZB1.M.S017	ZB1	M	1cm below Esophageal dentate line	1cm below Esophageal dentate line	ZB1	Esophagus	4.68353
ZB1.M.S018	ZB1	M	1cm below Esophageal dentate line	1cm below Esophageal dentate line	ZB1	Esophagus	2.89852
ZB1.M.S019	ZB1	M	1cm below Esophageal dentate line	1cm below Esophageal dentate line	ZB1	Esophagus	5.4613
ZB1.M.S020	ZB1	M	1cm below Esophageal dentate line	1cm below Esophageal dentate line	ZB1	Esophagus	1.12897
ZB1.M.S021	ZB1	M	1cm below Esophageal dentate line	1cm below Esophageal dentate line	ZB1	Esophagus	8.70329
ZB1.M.S022	ZB1	M	1cm below Esophageal dentate line	1cm below Esophageal dentate line	ZB1	Esophagus	1.9107
ZB1.M.S023	ZB1	M	1cm below Esophageal dentate line	1cm below Esophageal dentate line	ZB1	Esophagus	5.7142
ZB1.M.S024	ZB1	M	1cm below Esophageal dentate line	1cm below Esophageal dentate line	ZB1	Esophagus	19.4476
ZB1.M.S025	ZB1	M	1cm below Esophageal dentate line	1cm below Esophageal dentate line	ZB1	Esophagus	3.90002
ZB1.M.S026	ZB1	M	1cm below Esophageal dentate line	1cm below Esophageal dentate line	ZB1	Esophagus	6.68761
ZB1.M.S028	ZB1	M	1cm below Esophageal dentate line	1cm below Esophageal dentate line	ZB1	Esophagus	2.37188
ZB1.M.S029	ZB1	M	1cm below Esophageal dentate line	1cm below Esophageal dentate line	ZB1	Esophagus	2.35396
ZB1.M.S031	ZB1	M	1cm below Esophageal dentate line	1cm below Esophageal dentate line	ZB1	Esophagus	1.74817
ZB1.M.S032	ZB1	M	1cm below Esophageal dentate line	1cm below Esophageal dentate line	ZB1	Esophagus	14.8592
ZB1.M.S033	ZB1	M	1cm below Esophageal dentate line	1cm below Esophageal dentate line	ZB1	Esophagus	12.5731
GJ.S.S001	GJ	L	Gastric juice	Succus gastricus	GJ	Stomach	1.32633
GJ.S.S002	GJ	L	Gastric juice	Succus gastricus	GJ	Stomach	6.57863
GJ.S.S003	GJ	L	Gastric juice	Succus gastricus	GJ	Stomach	1.87368
GJ.S.S004	GJ	L	Gastric juice	Succus gastricus	GJ	Stomach	1.47866
GJ.S.S005	GJ	L	Gastric juice	Succus gastricus	GJ	Stomach	2.58335
GJ.S.S006	GJ	L	Gastric juice	Succus gastricus	GJ	Stomach	4.92984
GJ.S.S007	GJ	L	Gastric juice	Succus gastricus	GJ	Stomach	1.33456
GJ.S.S008	GJ	L	Gastric juice	Succus gastricus	GJ	Stomach	8.85168
GJ.S.S009	GJ	L	Gastric juice	Succus gastricus	GJ	Stomach	2.31382
GJ.S.S010	GJ	L	Gastric juice	Succus gastricus	GJ	Stomach	2.08276
GJ.S.S011	GJ	L	Gastric juice	Succus gastricus	GJ	Stomach	9.63989
GJ.S.S012	GJ	L	Gastric juice	Succus gastricus	GJ	Stomach	6.99203
GJ.S.S013	GJ	L	Gastric juice	Succus gastricus	GJ	Stomach	1.22729
GJ.S.S014	GJ	L	Gastric juice	Succus gastricus	GJ	Stomach	4.2375
GJ.S.S015	GJ	L	Gastric juice	Succus gastricus	GJ	Stomach	1.39041
GJ.S.S016	GJ	L	Gastric juice	Succus gastricus	GJ	Stomach	4.15402
GJ.S.S017	GJ	L	Gastric juice	Succus gastricus	GJ	Stomach	1.69842
GJ.S.S018	GJ	L	Gastric juice	Succus gastricus	GJ	Stomach	2.40868
GJ.S.S019	GJ	L	Gastric juice	Succus gastricus	GJ	Stomach	2.45774
GJ.S.S020	GJ	L	Gastric juice	Succus gastricus	GJ	Stomach	2.00851
GJ.S.S021	GJ	L	Gastric juice	Succus gastricus	GJ	Stomach	3.86898
GJ.S.S022	GJ	L	Gastric juice	Succus gastricus	GJ	Stomach	5.94619
GJ.S.S023	GJ	L	Gastric juice	Succus gastricus	GJ	Stomach	5.1621
GJ.S.S024	GJ	L	Gastric juice	Succus gastricus	GJ	Stomach	3.449
GJ.S.S025	GJ	L	Gastric juice	Succus gastricus	GJ	Stomach	4.87544
GJ.S.S026	GJ	L	Gastric juice	Succus gastricus	GJ	Stomach	3.61973
GJ.S.S027	GJ	L	Gastric juice	Succus gastricus	GJ	Stomach	9.37529
GJ.S.S028	GJ	L	Gastric juice	Succus gastricus	GJ	Stomach	1.47902
GJ.S.S029	GJ	L	Gastric juice	Succus gastricus	GJ	Stomach	1.30509
GJ.S.S030	GJ	L	Gastric juice	Succus gastricus	GJ	Stomach	2.37875
GJ.S.S031	GJ	L	Gastric juice	Succus gastricus	GJ	Stomach	1.39663
GJ.S.S032	GJ	L	Gastric juice	Succus gastricus	GJ	Stomach	4.00837
GJ.S.S033	GJ	L	Gastric juice	Succus gastricus	GJ	Stomach	5.03168
PY.M.S001	PY	M	Pylorus ring	Pylorus ring	PY	Stomach	1.67302
PY.M.S002	PY	M	Pylorus ring	Pylorus ring	PY	Stomach	2.06351
PY.M.S003	PY	M	Pylorus ring	Pylorus ring	PY	Stomach	20.4986
PY.M.S004	PY	M	Pylorus ring	Pylorus ring	PY	Stomach	1.32408
PY.M.S005	PY	M	Pylorus ring	Pylorus ring	PY	Stomach	19.274
PY.M.S007	PY	M	Pylorus ring	Pylorus ring	PY	Stomach	1.03972
PY.M.S008	PY	M	Pylorus ring	Pylorus ring	PY	Stomach	3.87624
PY.M.S009	PY	M	Pylorus ring	Pylorus ring	PY	Stomach	1.87275
PY.M.S010	PY	M	Pylorus ring	Pylorus ring	PY	Stomach	2.80255
PY.M.S013	PY	M	Pylorus ring	Pylorus ring	PY	Stomach	1.11945
PY.M.S014	PY	M	Pylorus ring	Pylorus ring	PY	Stomach	15.0225
PY.M.S015	PY	M	Pylorus ring	Pylorus ring	PY	Stomach	1.95741
PY.M.S017	PY	M	Pylorus ring	Pylorus ring	PY	Stomach	4.38059
PY.M.S018	PY	M	Pylorus ring	Pylorus ring	PY	Stomach	2.04134
PY.M.S019	PY	M	Pylorus ring	Pylorus ring	PY	Stomach	1.29193
PY.M.S022	PY	M	Pylorus ring	Pylorus ring	PY	Stomach	7.48163
PY.M.S023	PY	M	Pylorus ring	Pylorus ring	PY	Stomach	6.53648
PY.M.S024	PY	M	Pylorus ring	Pylorus ring	PY	Stomach	2.57554
PY.M.S025	PY	M	Pylorus ring	Pylorus ring	PY	Stomach	15.7873
PY.M.S026	PY	M	Pylorus ring	Pylorus ring	PY	Stomach	49.5383
PY.M.S027	PY	M	Pylorus ring	Pylorus ring	PY	Stomach	55.3917
PY.M.S028	PY	M	Pylorus ring	Pylorus ring	PY	Stomach	2.20073
PY.M.S029	PY	M	Pylorus ring	Pylorus ring	PY	Stomach	1.24375
PY.M.S031	PY	M	Pylorus ring	Pylorus ring	PY	Stomach	4.12479
PY.M.S032	PY	M	Pylorus ring	Pylorus ring	PY	Stomach	2.88769
PY.M.S033	PY	M	Pylorus ring	Pylorus ring	PY	Stomach	5.65265
SA.M.S001	SA	M	Stomach antrum	Antrum of stomach	SA	Stomach	1.61446
SA.M.S002	SA	M	Stomach antrum	Antrum of stomach	SA	Stomach	2.29786
SA.M.S003	SA	M	Stomach antrum	Antrum of stomach	SA	Stomach	1.47293
SA.M.S004	SA	M	Stomach antrum	Antrum of stomach	SA	Stomach	1.48558
SA.M.S006	SA	M	Stomach antrum	Antrum of stomach	SA	Stomach	3.82515
SA.M.S007	SA	M	Stomach antrum	Antrum of stomach	SA	Stomach	1.3458
SA.M.S008	SA	M	Stomach antrum	Antrum of stomach	SA	Stomach	6.92768
SA.M.S009	SA	M	Stomach antrum	Antrum of stomach	SA	Stomach	1.64132
SA.M.S010	SA	M	Stomach antrum	Antrum of stomach	SA	Stomach	1.79193
SA.M.S011	SA	M	Stomach antrum	Antrum of stomach	SA	Stomach	1.24124
SA.M.S012	SA	M	Stomach antrum	Antrum of stomach	SA	Stomach	8.3359
SA.M.S013	SA	M	Stomach antrum	Antrum of stomach	SA	Stomach	1.09818
SA.M.S014	SA	M	Stomach antrum	Antrum of stomach	SA	Stomach	4.60749
SA.M.S015	SA	M	Stomach antrum	Antrum of stomach	SA	Stomach	3.3836
SA.M.S016	SA	M	Stomach antrum	Antrum of stomach	SA	Stomach	1.6739
SA.M.S017	SA	M	Stomach antrum	Antrum of stomach	SA	Stomach	5.22348
SA.M.S018	SA	M	Stomach antrum	Antrum of stomach	SA	Stomach	2.04813
SA.M.S020	SA	M	Stomach antrum	Antrum of stomach	SA	Stomach	4.35496
SA.M.S021	SA	M	Stomach antrum	Antrum of stomach	SA	Stomach	5.26761
SA.M.S023	SA	M	Stomach antrum	Antrum of stomach	SA	Stomach	5.95901
SA.M.S024	SA	M	Stomach antrum	Antrum of stomach	SA	Stomach	10.5887
SA.M.S025	SA	M	Stomach antrum	Antrum of stomach	SA	Stomach	5.57278
SA.M.S026	SA	M	Stomach antrum	Antrum of stomach	SA	Stomach	2.28257
SA.M.S027	SA	M	Stomach antrum	Antrum of stomach	SA	Stomach	8.43476
SA.M.S028	SA	M	Stomach antrum	Antrum of stomach	SA	Stomach	1.73318
SA.M.S029	SA	M	Stomach antrum	Antrum of stomach	SA	Stomach	1.23197
SA.M.S030	SA	M	Stomach antrum	Antrum of stomach	SA	Stomach	9.58106
SA.M.S031	SA	M	Stomach antrum	Antrum of stomach	SA	Stomach	2.04746
SA.M.S033	SA	M	Stomach antrum	Antrum of stomach	SA	Stomach	1.29541
SB.M.S001	SB	M	Stomach body	Body of stomach	SB	Stomach	2.28029
SB.M.S002	SB	M	Stomach body	Body of stomach	SB	Stomach	11.3469
SB.M.S003	SB	M	Stomach body	Body of stomach	SB	Stomach	2.00589
SB.M.S004	SB	M	Stomach body	Body of stomach	SB	Stomach	1.78519
SB.M.S005	SB	M	Stomach body	Body of stomach	SB	Stomach	8.68477
SB.M.S006	SB	M	Stomach body	Body of stomach	SB	Stomach	4.38969
SB.M.S007	SB	M	Stomach body	Body of stomach	SB	Stomach	1.97241
SB.M.S008	SB	M	Stomach body	Body of stomach	SB	Stomach	7.21772
SB.M.S009	SB	M	Stomach body	Body of stomach	SB	Stomach	1.80964
SB.M.S010	SB	M	Stomach body	Body of stomach	SB	Stomach	9.16089
SB.M.S011	SB	M	Stomach body	Body of stomach	SB	Stomach	2.0365
SB.M.S012	SB	M	Stomach body	Body of stomach	SB	Stomach	21.4907
SB.M.S013	SB	M	Stomach body	Body of stomach	SB	Stomach	1.05924
SB.M.S014	SB	M	Stomach body	Body of stomach	SB	Stomach	5.51036
SB.M.S015	SB	M	Stomach body	Body of stomach	SB	Stomach	7.60029
SB.M.S016	SB	M	Stomach body	Body of stomach	SB	Stomach	1.76161
SB.M.S017	SB	M	Stomach body	Body of stomach	SB	Stomach	22.1294
SB.M.S018	SB	M	Stomach body	Body of stomach	SB	Stomach	3.39504
SB.M.S019	SB	M	Stomach body	Body of stomach	SB	Stomach	3.77181
SB.M.S020	SB	M	Stomach body	Body of stomach	SB	Stomach	1.08782
SB.M.S021	SB	M	Stomach body	Body of stomach	SB	Stomach	4.0506
SB.M.S023	SB	M	Stomach body	Body of stomach	SB	Stomach	1.23562
SB.M.S024	SB	M	Stomach body	Body of stomach	SB	Stomach	2.92807
SB.M.S026	SB	M	Stomach body	Body of stomach	SB	Stomach	2.18358
SB.M.S027	SB	M	Stomach body	Body of stomach	SB	Stomach	74.6107
SB.M.S028	SB	M	Stomach body	Body of stomach	SB	Stomach	1.5774
SB.M.S029	SB	M	Stomach body	Body of stomach	SB	Stomach	1.16484
SB.M.S031	SB	M	Stomach body	Body of stomach	SB	Stomach	1.05252
SB.M.S032	SB	M	Stomach body	Body of stomach	SB	Stomach	16.0986
SF.M.S001	SF	M	Stomach fundus	Fundus of stomach	SF	Stomach	3.17284
SF.M.S002	SF	M	Stomach fundus	Fundus of stomach	SF	Stomach	3.27753
SF.M.S003	SF	M	Stomach fundus	Fundus of stomach	SF	Stomach	6.29703
SF.M.S004	SF	M	Stomach fundus	Fundus of stomach	SF	Stomach	1.28321
SF.M.S005	SF	M	Stomach fundus	Fundus of stomach	SF	Stomach	13.9586
SF.M.S006	SF	M	Stomach fundus	Fundus of stomach	SF	Stomach	3.73283
SF.M.S007	SF	M	Stomach fundus	Fundus of stomach	SF	Stomach	1.51948
SF.M.S008	SF	M	Stomach fundus	Fundus of stomach	SF	Stomach	13.4318
SF.M.S009	SF	M	Stomach fundus	Fundus of stomach	SF	Stomach	1.19934
SF.M.S010	SF	M	Stomach fundus	Fundus of stomach	SF	Stomach	7.4366
SF.M.S011	SF	M	Stomach fundus	Fundus of stomach	SF	Stomach	2.67135
SF.M.S012	SF	M	Stomach fundus	Fundus of stomach	SF	Stomach	13.817
SF.M.S013	SF	M	Stomach fundus	Fundus of stomach	SF	Stomach	1.10246
SF.M.S014	SF	M	Stomach fundus	Fundus of stomach	SF	Stomach	3.23758
SF.M.S015	SF	M	Stomach fundus	Fundus of stomach	SF	Stomach	1.82519
SF.M.S016	SF	M	Stomach fundus	Fundus of stomach	SF	Stomach	1.91564
SF.M.S017	SF	M	Stomach fundus	Fundus of stomach	SF	Stomach	14.7101
SF.M.S018	SF	M	Stomach fundus	Fundus of stomach	SF	Stomach	2.03105
SF.M.S019	SF	M	Stomach fundus	Fundus of stomach	SF	Stomach	1.36955
SF.M.S020	SF	M	Stomach fundus	Fundus of stomach	SF	Stomach	1.16582
SF.M.S021	SF	M	Stomach fundus	Fundus of stomach	SF	Stomach	6.56944
SF.M.S022	SF	M	Stomach fundus	Fundus of stomach	SF	Stomach	2.41551
SF.M.S023	SF	M	Stomach fundus	Fundus of stomach	SF	Stomach	1.96303
SF.M.S024	SF	M	Stomach fundus	Fundus of stomach	SF	Stomach	4.37044
SF.M.S025	SF	M	Stomach fundus	Fundus of stomach	SF	Stomach	14.7098
SF.M.S026	SF	M	Stomach fundus	Fundus of stomach	SF	Stomach	6.82395
SF.M.S027	SF	M	Stomach fundus	Fundus of stomach	SF	Stomach	24.792
SF.M.S028	SF	M	Stomach fundus	Fundus of stomach	SF	Stomach	1.81987
SF.M.S029	SF	M	Stomach fundus	Fundus of stomach	SF	Stomach	2.11367
SF.M.S030	SF	M	Stomach fundus	Fundus of stomach	SF	Stomach	4.57696
SF.M.S031	SF	M	Stomach fundus	Fundus of stomach	SF	Stomach	1.40385
SF.M.S032	SF	M	Stomach fundus	Fundus of stomach	SF	Stomach	14.2722
SF.M.S033	SF	M	Stomach fundus	Fundus of stomach	SF	Stomach	14.0207
DUPA.M.S001	DUPA	M	Peri-duodenal papilla	Periduodenal papilla	DUPA	SI	1.22068
DUPA.S.S001	DUPA	L	Peri-duodenal papilla	Periduodenal papilla	DUPA	SI	1.80155
DUPA.M.S002	DUPA	M	Peri-duodenal papilla	Periduodenal papilla	DUPA	SI	1.8493
DUPA.S.S002	DUPA	L	Peri-duodenal papilla	Periduodenal papilla	DUPA	SI	6.11748
DUPA.M.S003	DUPA	M	Peri-duodenal papilla	Periduodenal papilla	DUPA	SI	2.22417
DUPA.M.S004	DUPA	M	Peri-duodenal papilla	Periduodenal papilla	DUPA	SI	2.78852
DUPA.S.S004	DUPA	L	Peri-duodenal papilla	Periduodenal papilla	DUPA	SI	1.82962
DUPA.M.S005	DUPA	M	Peri-duodenal papilla	Periduodenal papilla	DUPA	SI	3.51312
DUPA.S.S005	DUPA	L	Peri-duodenal papilla	Periduodenal papilla	DUPA	SI	7.35203
DUPA.S.S006	DUPA	L	Peri-duodenal papilla	Periduodenal papilla	DUPA	SI	4.31794
DUPA.M.S007	DUPA	M	Peri-duodenal papilla	Periduodenal papilla	DUPA	SI	1.15194
DUPA.S.S007	DUPA	L	Peri-duodenal papilla	Periduodenal papilla	DUPA	SI	3.74784
DUPA.M.S008	DUPA	M	Peri-duodenal papilla	Periduodenal papilla	DUPA	SI	3.5687
DUPA.S.S008	DUPA	L	Peri-duodenal papilla	Periduodenal papilla	DUPA	SI	1.97442
DUPA.M.S009	DUPA	M	Peri-duodenal papilla	Periduodenal papilla	DUPA	SI	15.2202
DUPA.S.S009	DUPA	L	Peri-duodenal papilla	Periduodenal papilla	DUPA	SI	2.01349
DUPA.M.S010	DUPA	M	Peri-duodenal papilla	Periduodenal papilla	DUPA	SI	7.16527
DUPA.S.S010	DUPA	L	Peri-duodenal papilla	Periduodenal papilla	DUPA	SI	8.41742
DUPA.M.S011	DUPA	M	Peri-duodenal papilla	Periduodenal papilla	DUPA	SI	1.40935
DUPA.S.S011	DUPA	L	Peri-duodenal papilla	Periduodenal papilla	DUPA	SI	1.43665
DUPA.M.S012	DUPA	M	Peri-duodenal papilla	Periduodenal papilla	DUPA	SI	3.83827
DUPA.S.S012	DUPA	L	Peri-duodenal papilla	Periduodenal papilla	DUPA	SI	9.20438
DUPA.S.S013	DUPA	L	Peri-duodenal papilla	Periduodenal papilla	DUPA	SI	3.3203
DUPA.M.S014	DUPA	M	Peri-duodenal papilla	Periduodenal papilla	DUPA	SI	5.0559
DUPA.S.S014	DUPA	L	Peri-duodenal papilla	Periduodenal papilla	DUPA	SI	7.0037
DUPA.M.S015	DUPA	M	Peri-duodenal papilla	Periduodenal papilla	DUPA	SI	3.85522
DUPA.S.S017	DUPA	L	Peri-duodenal papilla	Periduodenal papilla	DUPA	SI	2.27702
DUPA.M.S018	DUPA	M	Peri-duodenal papilla	Periduodenal papilla	DUPA	SI	2.04659
DUPA.S.S018	DUPA	L	Peri-duodenal papilla	Periduodenal papilla	DUPA	SI	2.29246
DUPA.S.S019	DUPA	L	Peri-duodenal papilla	Periduodenal papilla	DUPA	SI	10.4537
DUPA.M.S020	DUPA	M	Peri-duodenal papilla	Periduodenal papilla	DUPA	SI	3.57246
DUPA.S.S020	DUPA	L	Peri-duodenal papilla	Periduodenal papilla	DUPA	SI	3.31879
DUPA.M.S021	DUPA	M	Peri-duodenal papilla	Periduodenal papilla	DUPA	SI	21.7218
DUPA.S.S021	DUPA	L	Peri-duodenal papilla	Periduodenal papilla	DUPA	SI	6.4737
DUPA.M.S022	DUPA	M	Peri-duodenal papilla	Periduodenal papilla	DUPA	SI	4.98899
DUPA.S.S022	DUPA	L	Peri-duodenal papilla	Periduodenal papilla	DUPA	SI	1.3634
DUPA.M.S023	DUPA	M	Peri-duodenal papilla	Periduodenal papilla	DUPA	SI	6.1326
DUPA.M.S024	DUPA	M	Peri-duodenal papilla	Periduodenal papilla	DUPA	SI	12.3008
DUPA.S.S024	DUPA	L	Peri-duodenal papilla	Periduodenal papilla	DUPA	SI	1.42348
DUPA.M.S025	DUPA	M	Peri-duodenal papilla	Periduodenal papilla	DUPA	SI	19.7592
DUPA.S.S025	DUPA	L	Peri-duodenal papilla	Periduodenal papilla	DUPA	SI	5.04305
DUPA.S.S026	DUPA	L	Peri-duodenal papilla	Periduodenal papilla	DUPA	SI	3.18473
DUPA.S.S027	DUPA	L	Peri-duodenal papilla	Periduodenal papilla	DUPA	SI	1.09044
DUPA.M.S028	DUPA	M	Peri-duodenal papilla	Periduodenal papilla	DUPA	SI	2.59272
DUPA.S.S028	DUPA	L	Peri-duodenal papilla	Periduodenal papilla	DUPA	SI	1.58133
DUPA.S.S029	DUPA	L	Peri-duodenal papilla	Periduodenal papilla	DUPA	SI	8.02395
DUPA.M.S030	DUPA	M	Peri-duodenal papilla	Periduodenal papilla	DUPA	SI	15.5893
DUPA.S.S030	DUPA	L	Peri-duodenal papilla	Periduodenal papilla	DUPA	SI	2.81115
DUPA.M.S031	DUPA	M	Peri-duodenal papilla	Periduodenal papilla	DUPA	SI	2.35791
DUPA.S.S031	DUPA	L	Peri-duodenal papilla	Periduodenal papilla	DUPA	SI	1.40057
DUPA.S.S033	DUPA	L	Peri-duodenal papilla	Periduodenal papilla	DUPA	SI	8.34471
DUS.M.S001	DUS	M	Superior part of duodenum	Superior part of duodenum	DUS	SI	1.62293
DUS.M.S002	DUS	M	Superior part of duodenum	Superior part of duodenum	DUS	SI	2.23972
DUS.M.S003	DUS	M	Superior part of duodenum	Superior part of duodenum	DUS	SI	6.08643
DUS.M.S004	DUS	M	Superior part of duodenum	Superior part of duodenum	DUS	SI	1.24655
DUS.M.S005	DUS	M	Superior part of duodenum	Superior part of duodenum	DUS	SI	2.17436
DUS.M.S007	DUS	M	Superior part of duodenum	Superior part of duodenum	DUS	SI	1.3337
DUS.M.S009	DUS	M	Superior part of duodenum	Superior part of duodenum	DUS	SI	1.50521
DUS.M.S010	DUS	M	Superior part of duodenum	Superior part of duodenum	DUS	SI	11.3855
DUS.M.S011	DUS	M	Superior part of duodenum	Superior part of duodenum	DUS	SI	1.1887
DUS.M.S013	DUS	M	Superior part of duodenum	Superior part of duodenum	DUS	SI	10.3783
DUS.M.S014	DUS	M	Superior part of duodenum	Superior part of duodenum	DUS	SI	1.86667
DUS.M.S015	DUS	M	Superior part of duodenum	Superior part of duodenum	DUS	SI	2.13053
DUS.M.S016	DUS	M	Superior part of duodenum	Superior part of duodenum	DUS	SI	1.40849
DUS.M.S018	DUS	M	Superior part of duodenum	Superior part of duodenum	DUS	SI	1.99238
DUS.M.S019	DUS	M	Superior part of duodenum	Superior part of duodenum	DUS	SI	3.1649
DUS.M.S021	DUS	M	Superior part of duodenum	Superior part of duodenum	DUS	SI	11.6939
DUS.M.S022	DUS	M	Superior part of duodenum	Superior part of duodenum	DUS	SI	1.6732
DUS.M.S023	DUS	M	Superior part of duodenum	Superior part of duodenum	DUS	SI	7.72552
DUS.M.S024	DUS	M	Superior part of duodenum	Superior part of duodenum	DUS	SI	9.09047
DUS.M.S025	DUS	M	Superior part of duodenum	Superior part of duodenum	DUS	SI	5.51945
DUS.M.S026	DUS	M	Superior part of duodenum	Superior part of duodenum	DUS	SI	3.66051
DUS.M.S029	DUS	M	Superior part of duodenum	Superior part of duodenum	DUS	SI	4.89431
DUS.M.S033	DUS	M	Superior part of duodenum	Superior part of duodenum	DUS	SI	9.74639
IIC.M.S001	IIC	M	Proximal ileocecal	Proximal ileocecal	IIC	SI	8.29063
IIC.M.S002	IIC	M	Proximal ileocecal	Proximal ileocecal	IIC	SI	3.66053
IIC.M.S003	IIC	M	Proximal ileocecal	Proximal ileocecal	IIC	SI	2.37231
IIC.S.S003	IIC	L	Proximal ileocecal	Proximal ileocecal	IIC	SI	6.98076
IIC.M.S004	IIC	M	Proximal ileocecal	Proximal ileocecal	IIC	SI	4.78808
IIC.S.S004	IIC	L	Proximal ileocecal	Proximal ileocecal	IIC	SI	5.4614
IIC.M.S005	IIC	M	Proximal ileocecal	Proximal ileocecal	IIC	SI	1.63273
IIC.S.S005	IIC	L	Proximal ileocecal	Proximal ileocecal	IIC	SI	6.51815
IIC.M.S006	IIC	M	Proximal ileocecal	Proximal ileocecal	IIC	SI	2.35013
IIC.S.S006	IIC	L	Proximal ileocecal	Proximal ileocecal	IIC	SI	2.96938
IIC.M.S007	IIC	M	Proximal ileocecal	Proximal ileocecal	IIC	SI	3.86847
IIC.S.S007	IIC	L	Proximal ileocecal	Proximal ileocecal	IIC	SI	6.96513
IIC.M.S008	IIC	M	Proximal ileocecal	Proximal ileocecal	IIC	SI	2.3089
IIC.S.S008	IIC	L	Proximal ileocecal	Proximal ileocecal	IIC	SI	2.36985
IIC.M.S009	IIC	M	Proximal ileocecal	Proximal ileocecal	IIC	SI	4.39557
IIC.S.S009	IIC	L	Proximal ileocecal	Proximal ileocecal	IIC	SI	5.40372
IIC.M.S010	IIC	M	Proximal ileocecal	Proximal ileocecal	IIC	SI	2.10761
IIC.S.S010	IIC	L	Proximal ileocecal	Proximal ileocecal	IIC	SI	7.97422
IIC.M.S011	IIC	M	Proximal ileocecal	Proximal ileocecal	IIC	SI	6.5415
IIC.S.S011	IIC	L	Proximal ileocecal	Proximal ileocecal	IIC	SI	10.0154
IIC.M.S012	IIC	M	Proximal ileocecal	Proximal ileocecal	IIC	SI	5.37342
IIC.S.S012	IIC	L	Proximal ileocecal	Proximal ileocecal	IIC	SI	9.09865
IIC.M.S013	IIC	M	Proximal ileocecal	Proximal ileocecal	IIC	SI	5.93301
IIC.S.S013	IIC	L	Proximal ileocecal	Proximal ileocecal	IIC	SI	4.40913
IIC.M.S014	IIC	M	Proximal ileocecal	Proximal ileocecal	IIC	SI	1.49147
IIC.S.S014	IIC	L	Proximal ileocecal	Proximal ileocecal	IIC	SI	5.06971
IIC.M.S015	IIC	M	Proximal ileocecal	Proximal ileocecal	IIC	SI	1.48673
IIC.S.S015	IIC	L	Proximal ileocecal	Proximal ileocecal	IIC	SI	2.53062
IIC.M.S016	IIC	M	Proximal ileocecal	Proximal ileocecal	IIC	SI	2.29264
IIC.S.S016	IIC	L	Proximal ileocecal	Proximal ileocecal	IIC	SI	4.13715
IIC.M.S017	IIC	M	Proximal ileocecal	Proximal ileocecal	IIC	SI	7.8423
IIC.S.S017	IIC	L	Proximal ileocecal	Proximal ileocecal	IIC	SI	4.50914
IIC.M.S018	IIC	M	Proximal ileocecal	Proximal ileocecal	IIC	SI	6.38115
IIC.S.S018	IIC	L	Proximal ileocecal	Proximal ileocecal	IIC	SI	3.90664
IIC.M.S019	IIC	M	Proximal ileocecal	Proximal ileocecal	IIC	SI	13.4538
IIC.S.S019	IIC	L	Proximal ileocecal	Proximal ileocecal	IIC	SI	5.20148
IIC.M.S020	IIC	M	Proximal ileocecal	Proximal ileocecal	IIC	SI	6.7382
IIC.S.S020	IIC	L	Proximal ileocecal	Proximal ileocecal	IIC	SI	8.58699
IIC.M.S021	IIC	M	Proximal ileocecal	Proximal ileocecal	IIC	SI	3.33763
IIC.S.S021	IIC	L	Proximal ileocecal	Proximal ileocecal	IIC	SI	4.00269
IIC.M.S022	IIC	M	Proximal ileocecal	Proximal ileocecal	IIC	SI	4.1662
IIC.S.S022	IIC	L	Proximal ileocecal	Proximal ileocecal	IIC	SI	7.60069
IIC.M.S023	IIC	M	Proximal ileocecal	Proximal ileocecal	IIC	SI	6.25298
IIC.S.S023	IIC	L	Proximal ileocecal	Proximal ileocecal	IIC	SI	8.17373
IIC.M.S024	IIC	M	Proximal ileocecal	Proximal ileocecal	IIC	SI	2.38743
IIC.S.S024	IIC	L	Proximal ileocecal	Proximal ileocecal	IIC	SI	3.74754
IIC.M.S025	IIC	M	Proximal ileocecal	Proximal ileocecal	IIC	SI	2.18454
IIC.S.S025	IIC	L	Proximal ileocecal	Proximal ileocecal	IIC	SI	3.26645
IIC.M.S026	IIC	M	Proximal ileocecal	Proximal ileocecal	IIC	SI	6.62836
IIC.S.S026	IIC	L	Proximal ileocecal	Proximal ileocecal	IIC	SI	7.34756
IIC.M.S027	IIC	M	Proximal ileocecal	Proximal ileocecal	IIC	SI	4.0121
IIC.S.S027	IIC	L	Proximal ileocecal	Proximal ileocecal	IIC	SI	3.81001
IIC.M.S028	IIC	M	Proximal ileocecal	Proximal ileocecal	IIC	SI	10.8892
IIC.S.S028	IIC	L	Proximal ileocecal	Proximal ileocecal	IIC	SI	7.7426
IIC.M.S029	IIC	M	Proximal ileocecal	Proximal ileocecal	IIC	SI	4.18195
IIC.S.S029	IIC	L	Proximal ileocecal	Proximal ileocecal	IIC	SI	5.03138
IIC.M.S030	IIC	M	Proximal ileocecal	Proximal ileocecal	IIC	SI	5.4959
IIC.S.S030	IIC	L	Proximal ileocecal	Proximal ileocecal	IIC	SI	4.56255
IIC.M.S031	IIC	M	Proximal ileocecal	Proximal ileocecal	IIC	SI	6.8273
IIC.S.S031	IIC	L	Proximal ileocecal	Proximal ileocecal	IIC	SI	3.75833
IIC.S.S032	IIC	L	Proximal ileocecal	Proximal ileocecal	IIC	SI	6.9926
IIC.M.S033	IIC	M	Proximal ileocecal	Proximal ileocecal	IIC	SI	2.61514
IIC.S.S033	IIC	L	Proximal ileocecal	Proximal ileocecal	IIC	SI	9.08004
IICP.M.S001	IICP	M	Proximal ileocecal 1cm	Proximal ileocecal 1cm	IICP	SI	3.26794
IICP.S.S001	IICP	L	Proximal ileocecal 1cm	Proximal ileocecal 1cm	IICP	SI	8.11498
IICP.M.S002	IICP	M	Proximal ileocecal 1cm	Proximal ileocecal 1cm	IICP	SI	6.10603
IICP.S.S002	IICP	L	Proximal ileocecal 1cm	Proximal ileocecal 1cm	IICP	SI	5.33478
IICP.M.S003	IICP	M	Proximal ileocecal 1cm	Proximal ileocecal 1cm	IICP	SI	5.30666
IICP.S.S003	IICP	L	Proximal ileocecal 1cm	Proximal ileocecal 1cm	IICP	SI	3.12782
IICP.M.S004	IICP	M	Proximal ileocecal 1cm	Proximal ileocecal 1cm	IICP	SI	1.71252
IICP.S.S004	IICP	L	Proximal ileocecal 1cm	Proximal ileocecal 1cm	IICP	SI	3.11221
IICP.M.S005	IICP	M	Proximal ileocecal 1cm	Proximal ileocecal 1cm	IICP	SI	1.07743
IICP.S.S005	IICP	L	Proximal ileocecal 1cm	Proximal ileocecal 1cm	IICP	SI	2.99142
IICP.M.S006	IICP	M	Proximal ileocecal 1cm	Proximal ileocecal 1cm	IICP	SI	3.69483
IICP.S.S006	IICP	L	Proximal ileocecal 1cm	Proximal ileocecal 1cm	IICP	SI	5.2186
IICP.M.S007	IICP	M	Proximal ileocecal 1cm	Proximal ileocecal 1cm	IICP	SI	4.0735
IICP.S.S007	IICP	L	Proximal ileocecal 1cm	Proximal ileocecal 1cm	IICP	SI	4.75998
IICP.M.S008	IICP	M	Proximal ileocecal 1cm	Proximal ileocecal 1cm	IICP	SI	39.8044
IICP.S.S008	IICP	L	Proximal ileocecal 1cm	Proximal ileocecal 1cm	IICP	SI	3.69646
IICP.M.S009	IICP	M	Proximal ileocecal 1cm	Proximal ileocecal 1cm	IICP	SI	3.9529
IICP.S.S009	IICP	L	Proximal ileocecal 1cm	Proximal ileocecal 1cm	IICP	SI	4.10764
IICP.M.S010	IICP	M	Proximal ileocecal 1cm	Proximal ileocecal 1cm	IICP	SI	1.76534
IICP.S.S010	IICP	L	Proximal ileocecal 1cm	Proximal ileocecal 1cm	IICP	SI	3.46216
IICP.M.S011	IICP	M	Proximal ileocecal 1cm	Proximal ileocecal 1cm	IICP	SI	1.08784
IICP.S.S011	IICP	L	Proximal ileocecal 1cm	Proximal ileocecal 1cm	IICP	SI	1.63355
IICP.M.S012	IICP	M	Proximal ileocecal 1cm	Proximal ileocecal 1cm	IICP	SI	7.86138
IICP.S.S012	IICP	L	Proximal ileocecal 1cm	Proximal ileocecal 1cm	IICP	SI	11.9059
IICP.M.S013	IICP	M	Proximal ileocecal 1cm	Proximal ileocecal 1cm	IICP	SI	1.29373
IICP.S.S013	IICP	L	Proximal ileocecal 1cm	Proximal ileocecal 1cm	IICP	SI	1.47039
IICP.M.S014	IICP	M	Proximal ileocecal 1cm	Proximal ileocecal 1cm	IICP	SI	1.42983
IICP.S.S014	IICP	L	Proximal ileocecal 1cm	Proximal ileocecal 1cm	IICP	SI	2.97711
IICP.M.S015	IICP	M	Proximal ileocecal 1cm	Proximal ileocecal 1cm	IICP	SI	1.6024
IICP.S.S015	IICP	L	Proximal ileocecal 1cm	Proximal ileocecal 1cm	IICP	SI	1.5817
IICP.M.S016	IICP	M	Proximal ileocecal 1cm	Proximal ileocecal 1cm	IICP	SI	1.13787
IICP.S.S016	IICP	L	Proximal ileocecal 1cm	Proximal ileocecal 1cm	IICP	SI	6.33562
IICP.M.S017	IICP	M	Proximal ileocecal 1cm	Proximal ileocecal 1cm	IICP	SI	2.13535
IICP.S.S017	IICP	L	Proximal ileocecal 1cm	Proximal ileocecal 1cm	IICP	SI	3.08981
IICP.M.S018	IICP	M	Proximal ileocecal 1cm	Proximal ileocecal 1cm	IICP	SI	10.7999
IICP.S.S018	IICP	L	Proximal ileocecal 1cm	Proximal ileocecal 1cm	IICP	SI	8.78986
IICP.M.S019	IICP	M	Proximal ileocecal 1cm	Proximal ileocecal 1cm	IICP	SI	1.98224
IICP.S.S019	IICP	L	Proximal ileocecal 1cm	Proximal ileocecal 1cm	IICP	SI	2.10617
IICP.M.S020	IICP	M	Proximal ileocecal 1cm	Proximal ileocecal 1cm	IICP	SI	11.1314
IICP.S.S020	IICP	L	Proximal ileocecal 1cm	Proximal ileocecal 1cm	IICP	SI	6.73151
IICP.M.S021	IICP	M	Proximal ileocecal 1cm	Proximal ileocecal 1cm	IICP	SI	16.5178
IICP.S.S021	IICP	L	Proximal ileocecal 1cm	Proximal ileocecal 1cm	IICP	SI	13.7515
IICP.M.S022	IICP	M	Proximal ileocecal 1cm	Proximal ileocecal 1cm	IICP	SI	6.25458
IICP.S.S022	IICP	L	Proximal ileocecal 1cm	Proximal ileocecal 1cm	IICP	SI	8.73588
IICP.M.S023	IICP	M	Proximal ileocecal 1cm	Proximal ileocecal 1cm	IICP	SI	2.40636
IICP.S.S023	IICP	L	Proximal ileocecal 1cm	Proximal ileocecal 1cm	IICP	SI	5.39727
IICP.M.S024	IICP	M	Proximal ileocecal 1cm	Proximal ileocecal 1cm	IICP	SI	1.91101
IICP.S.S024	IICP	L	Proximal ileocecal 1cm	Proximal ileocecal 1cm	IICP	SI	1.95633
IICP.M.S025	IICP	M	Proximal ileocecal 1cm	Proximal ileocecal 1cm	IICP	SI	1.21192
IICP.S.S025	IICP	L	Proximal ileocecal 1cm	Proximal ileocecal 1cm	IICP	SI	4.46138
IICP.M.S026	IICP	M	Proximal ileocecal 1cm	Proximal ileocecal 1cm	IICP	SI	2.9472
IICP.S.S026	IICP	L	Proximal ileocecal 1cm	Proximal ileocecal 1cm	IICP	SI	2.00299
IICP.S.S027	IICP	L	Proximal ileocecal 1cm	Proximal ileocecal 1cm	IICP	SI	2.15011
IICP.M.S028	IICP	M	Proximal ileocecal 1cm	Proximal ileocecal 1cm	IICP	SI	1.70815
IICP.S.S028	IICP	L	Proximal ileocecal 1cm	Proximal ileocecal 1cm	IICP	SI	1.61903
IICP.M.S029	IICP	M	Proximal ileocecal 1cm	Proximal ileocecal 1cm	IICP	SI	3.0529
IICP.S.S029	IICP	L	Proximal ileocecal 1cm	Proximal ileocecal 1cm	IICP	SI	6.44017
IICP.M.S030	IICP	M	Proximal ileocecal 1cm	Proximal ileocecal 1cm	IICP	SI	3.48971
IICP.S.S030	IICP	L	Proximal ileocecal 1cm	Proximal ileocecal 1cm	IICP	SI	2.72883
IICP.M.S031	IICP	M	Proximal ileocecal 1cm	Proximal ileocecal 1cm	IICP	SI	1.13183
IICP.S.S031	IICP	L	Proximal ileocecal 1cm	Proximal ileocecal 1cm	IICP	SI	8.51644
IICP.S.S032	IICP	L	Proximal ileocecal 1cm	Proximal ileocecal 1cm	IICP	SI	10.5869
IICP.M.S033	IICP	M	Proximal ileocecal 1cm	Proximal ileocecal 1cm	IICP	SI	9.37901
IICP.S.S033	IICP	L	Proximal ileocecal 1cm	Proximal ileocecal 1cm	IICP	SI	4.33253
IIE300.S.S001	IIE300	L	Ileum flexion ligament 300cm	3 meter below the ileum flexion ligament	IIE300	SI	2.7648
IIE300.M.S002	IIE300	M	Ileum flexion ligament 300cm	3 meter below the ileum flexion ligament	IIE300	SI	3.46723
IIE300.S.S002	IIE300	L	Ileum flexion ligament 300cm	3 meter below the ileum flexion ligament	IIE300	SI	1.6148
IIE300.M.S003	IIE300	M	Ileum flexion ligament 300cm	3 meter below the ileum flexion ligament	IIE300	SI	1.30134
IIE300.S.S003	IIE300	L	Ileum flexion ligament 300cm	3 meter below the ileum flexion ligament	IIE300	SI	2.67998
IIE300.M.S004	IIE300	M	Ileum flexion ligament 300cm	3 meter below the ileum flexion ligament	IIE300	SI	2.0624
IIE300.S.S004	IIE300	L	Ileum flexion ligament 300cm	3 meter below the ileum flexion ligament	IIE300	SI	2.12788
IIE300.M.S005	IIE300	M	Ileum flexion ligament 300cm	3 meter below the ileum flexion ligament	IIE300	SI	4.27633
IIE300.S.S005	IIE300	L	Ileum flexion ligament 300cm	3 meter below the ileum flexion ligament	IIE300	SI	1.3965
IIE300.S.S006	IIE300	L	Ileum flexion ligament 300cm	3 meter below the ileum flexion ligament	IIE300	SI	4.0998
IIE300.M.S007	IIE300	M	Ileum flexion ligament 300cm	3 meter below the ileum flexion ligament	IIE300	SI	33.0476
IIE300.S.S007	IIE300	L	Ileum flexion ligament 300cm	3 meter below the ileum flexion ligament	IIE300	SI	1.70907
IIE300.M.S008	IIE300	M	Ileum flexion ligament 300cm	3 meter below the ileum flexion ligament	IIE300	SI	8.03214
IIE300.S.S008	IIE300	L	Ileum flexion ligament 300cm	3 meter below the ileum flexion ligament	IIE300	SI	2.15051
IIE300.M.S009	IIE300	M	Ileum flexion ligament 300cm	3 meter below the ileum flexion ligament	IIE300	SI	3.49603
IIE300.S.S009	IIE300	L	Ileum flexion ligament 300cm	3 meter below the ileum flexion ligament	IIE300	SI	2.98744
IIE300.M.S010	IIE300	M	Ileum flexion ligament 300cm	3 meter below the ileum flexion ligament	IIE300	SI	1.35758
IIE300.S.S010	IIE300	L	Ileum flexion ligament 300cm	3 meter below the ileum flexion ligament	IIE300	SI	6.64461
IIE300.M.S011	IIE300	M	Ileum flexion ligament 300cm	3 meter below the ileum flexion ligament	IIE300	SI	1.10365
IIE300.S.S011	IIE300	L	Ileum flexion ligament 300cm	3 meter below the ileum flexion ligament	IIE300	SI	1.20875
IIE300.S.S012	IIE300	L	Ileum flexion ligament 300cm	3 meter below the ileum flexion ligament	IIE300	SI	3.55597
IIE300.S.S013	IIE300	L	Ileum flexion ligament 300cm	3 meter below the ileum flexion ligament	IIE300	SI	4.02294
IIE300.M.S014	IIE300	M	Ileum flexion ligament 300cm	3 meter below the ileum flexion ligament	IIE300	SI	11.7853
IIE300.S.S014	IIE300	L	Ileum flexion ligament 300cm	3 meter below the ileum flexion ligament	IIE300	SI	1.22126
IIE300.S.S015	IIE300	L	Ileum flexion ligament 300cm	3 meter below the ileum flexion ligament	IIE300	SI	5.49664
IIE300.M.S016	IIE300	M	Ileum flexion ligament 300cm	3 meter below the ileum flexion ligament	IIE300	SI	1.81412
IIE300.S.S016	IIE300	L	Ileum flexion ligament 300cm	3 meter below the ileum flexion ligament	IIE300	SI	3.2294
IIE300.S.S017	IIE300	L	Ileum flexion ligament 300cm	3 meter below the ileum flexion ligament	IIE300	SI	2.44374
IIE300.S.S018	IIE300	L	Ileum flexion ligament 300cm	3 meter below the ileum flexion ligament	IIE300	SI	1.57129
IIE300.M.S019	IIE300	M	Ileum flexion ligament 300cm	3 meter below the ileum flexion ligament	IIE300	SI	11.6115
IIE300.S.S019	IIE300	L	Ileum flexion ligament 300cm	3 meter below the ileum flexion ligament	IIE300	SI	2.23211
IIE300.S.S020	IIE300	L	Ileum flexion ligament 300cm	3 meter below the ileum flexion ligament	IIE300	SI	11.6212
IIE300.M.S021	IIE300	M	Ileum flexion ligament 300cm	3 meter below the ileum flexion ligament	IIE300	SI	14.994
IIE300.S.S021	IIE300	L	Ileum flexion ligament 300cm	3 meter below the ileum flexion ligament	IIE300	SI	7.44356
IIE300.M.S022	IIE300	M	Ileum flexion ligament 300cm	3 meter below the ileum flexion ligament	IIE300	SI	12.0121
IIE300.S.S022	IIE300	L	Ileum flexion ligament 300cm	3 meter below the ileum flexion ligament	IIE300	SI	1.91261
IIE300.M.S023	IIE300	M	Ileum flexion ligament 300cm	3 meter below the ileum flexion ligament	IIE300	SI	3.39302
IIE300.S.S023	IIE300	L	Ileum flexion ligament 300cm	3 meter below the ileum flexion ligament	IIE300	SI	1.4222
IIE300.M.S024	IIE300	M	Ileum flexion ligament 300cm	3 meter below the ileum flexion ligament	IIE300	SI	6.25122
IIE300.S.S024	IIE300	L	Ileum flexion ligament 300cm	3 meter below the ileum flexion ligament	IIE300	SI	6.27717
IIE300.M.S025	IIE300	M	Ileum flexion ligament 300cm	3 meter below the ileum flexion ligament	IIE300	SI	1.18901
IIE300.S.S025	IIE300	L	Ileum flexion ligament 300cm	3 meter below the ileum flexion ligament	IIE300	SI	1.93248
IIE300.S.S026	IIE300	L	Ileum flexion ligament 300cm	3 meter below the ileum flexion ligament	IIE300	SI	9.89265
IIE300.M.S027	IIE300	M	Ileum flexion ligament 300cm	3 meter below the ileum flexion ligament	IIE300	SI	9.34529
IIE300.S.S027	IIE300	L	Ileum flexion ligament 300cm	3 meter below the ileum flexion ligament	IIE300	SI	7.49166
IIE300.M.S028	IIE300	M	Ileum flexion ligament 300cm	3 meter below the ileum flexion ligament	IIE300	SI	1.13126
IIE300.S.S028	IIE300	L	Ileum flexion ligament 300cm	3 meter below the ileum flexion ligament	IIE300	SI	1.5476
IIE300.M.S029	IIE300	M	Ileum flexion ligament 300cm	3 meter below the ileum flexion ligament	IIE300	SI	11.3562
IIE300.S.S029	IIE300	L	Ileum flexion ligament 300cm	3 meter below the ileum flexion ligament	IIE300	SI	8.2235
IIE300.S.S030	IIE300	L	Ileum flexion ligament 300cm	3 meter below the ileum flexion ligament	IIE300	SI	5.8664
IIE300.M.S031	IIE300	M	Ileum flexion ligament 300cm	3 meter below the ileum flexion ligament	IIE300	SI	5.93903
IIE300.S.S031	IIE300	L	Ileum flexion ligament 300cm	3 meter below the ileum flexion ligament	IIE300	SI	5.19881
IIE300.S.S032	IIE300	L	Ileum flexion ligament 300cm	3 meter below the ileum flexion ligament	IIE300	SI	3.38156
IIE300.M.S033	IIE300	M	Ileum flexion ligament 300cm	3 meter below the ileum flexion ligament	IIE300	SI	28.7434
IIE300.S.S033	IIE300	L	Ileum flexion ligament 300cm	3 meter below the ileum flexion ligament	IIE300	SI	6.70026
IIE400.S.S004	IIE400	L	Ileum flexion ligament 400cm	4 meter below the ileum flexion ligament	IIE400	SI	3.84898
IIE400.S.S008	IIE400	L	Ileum flexion ligament 400cm	4 meter below the ileum flexion ligament	IIE400	SI	3.60271
IIE400.S.S009	IIE400	L	Ileum flexion ligament 400cm	4 meter below the ileum flexion ligament	IIE400	SI	5.29997
IIE400.S.S014	IIE400	L	Ileum flexion ligament 400cm	4 meter below the ileum flexion ligament	IIE400	SI	2.69287
IIE400.S.S016	IIE400	L	Ileum flexion ligament 400cm	4 meter below the ileum flexion ligament	IIE400	SI	1.74498
IIE400.S.S018	IIE400	L	Ileum flexion ligament 400cm	4 meter below the ileum flexion ligament	IIE400	SI	2.90735
IIE400.S.S024	IIE400	L	Ileum flexion ligament 400cm	4 meter below the ileum flexion ligament	IIE400	SI	6.49537
IIE400.S.S026	IIE400	L	Ileum flexion ligament 400cm	4 meter below the ileum flexion ligament	IIE400	SI	4.2924
IIE400.S.S029	IIE400	L	Ileum flexion ligament 400cm	4 meter below the ileum flexion ligament	IIE400	SI	5.15317
IIE400.S.S032	IIE400	L	Ileum flexion ligament 400cm	4 meter below the ileum flexion ligament	IIE400	SI	2.83719
IIE400.S.S033	IIE400	L	Ileum flexion ligament 400cm	4 meter below the ileum flexion ligament	IIE400	SI	5.54694
JEJ100.M.S001	JEJ100	M	Jejunal ligament 100cm	One meter below the jejunal Teutonic ligament	JEJ100	SI	2.27532
JEJ100.M.S002	JEJ100	M	Jejunal ligament 100cm	One meter below the jejunal Teutonic ligament	JEJ100	SI	2.92857
JEJ100.S.S002	JEJ100	L	Jejunal ligament 100cm	One meter below the jejunal Teutonic ligament	JEJ100	SI	4.20202
JEJ100.M.S003	JEJ100	M	Jejunal ligament 100cm	One meter below the jejunal Teutonic ligament	JEJ100	SI	5.49629
JEJ100.S.S003	JEJ100	L	Jejunal ligament 100cm	One meter below the jejunal Teutonic ligament	JEJ100	SI	2.68441
JEJ100.M.S004	JEJ100	M	Jejunal ligament 100cm	One meter below the jejunal Teutonic ligament	JEJ100	SI	6.16974
JEJ100.S.S004	JEJ100	L	Jejunal ligament 100cm	One meter below the jejunal Teutonic ligament	JEJ100	SI	2.10261
JEJ100.S.S005	JEJ100	L	Jejunal ligament 100cm	One meter below the jejunal Teutonic ligament	JEJ100	SI	2.57199
JEJ100.S.S007	JEJ100	L	Jejunal ligament 100cm	One meter below the jejunal Teutonic ligament	JEJ100	SI	4.15449
JEJ100.S.S008	JEJ100	L	Jejunal ligament 100cm	One meter below the jejunal Teutonic ligament	JEJ100	SI	3.79518
JEJ100.S.S009	JEJ100	L	Jejunal ligament 100cm	One meter below the jejunal Teutonic ligament	JEJ100	SI	3.3794
JEJ100.S.S010	JEJ100	L	Jejunal ligament 100cm	One meter below the jejunal Teutonic ligament	JEJ100	SI	1.43942
JEJ100.S.S011	JEJ100	L	Jejunal ligament 100cm	One meter below the jejunal Teutonic ligament	JEJ100	SI	1.21052
JEJ100.S.S012	JEJ100	L	Jejunal ligament 100cm	One meter below the jejunal Teutonic ligament	JEJ100	SI	8.09011
JEJ100.S.S013	JEJ100	L	Jejunal ligament 100cm	One meter below the jejunal Teutonic ligament	JEJ100	SI	2.94937
JEJ100.S.S014	JEJ100	L	Jejunal ligament 100cm	One meter below the jejunal Teutonic ligament	JEJ100	SI	3.15443
JEJ100.S.S015	JEJ100	L	Jejunal ligament 100cm	One meter below the jejunal Teutonic ligament	JEJ100	SI	3.35942
JEJ100.S.S016	JEJ100	L	Jejunal ligament 100cm	One meter below the jejunal Teutonic ligament	JEJ100	SI	4.55771
JEJ100.S.S017	JEJ100	L	Jejunal ligament 100cm	One meter below the jejunal Teutonic ligament	JEJ100	SI	4.16417
JEJ100.S.S018	JEJ100	L	Jejunal ligament 100cm	One meter below the jejunal Teutonic ligament	JEJ100	SI	1.90345
JEJ100.S.S019	JEJ100	L	Jejunal ligament 100cm	One meter below the jejunal Teutonic ligament	JEJ100	SI	3.08132
JEJ100.S.S020	JEJ100	L	Jejunal ligament 100cm	One meter below the jejunal Teutonic ligament	JEJ100	SI	3.3266
JEJ100.S.S021	JEJ100	L	Jejunal ligament 100cm	One meter below the jejunal Teutonic ligament	JEJ100	SI	2.42089
JEJ100.S.S022	JEJ100	L	Jejunal ligament 100cm	One meter below the jejunal Teutonic ligament	JEJ100	SI	1.19202
JEJ100.S.S023	JEJ100	L	Jejunal ligament 100cm	One meter below the jejunal Teutonic ligament	JEJ100	SI	3.66614
JEJ100.S.S024	JEJ100	L	Jejunal ligament 100cm	One meter below the jejunal Teutonic ligament	JEJ100	SI	8.64868
JEJ100.S.S025	JEJ100	L	Jejunal ligament 100cm	One meter below the jejunal Teutonic ligament	JEJ100	SI	2.85175
JEJ100.S.S026	JEJ100	L	Jejunal ligament 100cm	One meter below the jejunal Teutonic ligament	JEJ100	SI	2.81897
JEJ100.S.S027	JEJ100	L	Jejunal ligament 100cm	One meter below the jejunal Teutonic ligament	JEJ100	SI	6.8145
JEJ100.S.S028	JEJ100	L	Jejunal ligament 100cm	One meter below the jejunal Teutonic ligament	JEJ100	SI	3.20712
JEJ100.M.S029	JEJ100	M	Jejunal ligament 100cm	One meter below the jejunal Teutonic ligament	JEJ100	SI	3.0511
JEJ100.S.S029	JEJ100	L	Jejunal ligament 100cm	One meter below the jejunal Teutonic ligament	JEJ100	SI	2.2211
JEJ100.M.S030	JEJ100	M	Jejunal ligament 100cm	One meter below the jejunal Teutonic ligament	JEJ100	SI	6.37995
JEJ100.S.S030	JEJ100	L	Jejunal ligament 100cm	One meter below the jejunal Teutonic ligament	JEJ100	SI	11.9321
JEJ100.M.S031	JEJ100	M	Jejunal ligament 100cm	One meter below the jejunal Teutonic ligament	JEJ100	SI	8.91944
JEJ100.S.S031	JEJ100	L	Jejunal ligament 100cm	One meter below the jejunal Teutonic ligament	JEJ100	SI	1.84648
JEJ100.M.S032	JEJ100	M	Jejunal ligament 100cm	One meter below the jejunal Teutonic ligament	JEJ100	SI	4.13006
JEJ100.S.S032	JEJ100	L	Jejunal ligament 100cm	One meter below the jejunal Teutonic ligament	JEJ100	SI	2.41093
JEJ100.M.S033	JEJ100	M	Jejunal ligament 100cm	One meter below the jejunal Teutonic ligament	JEJ100	SI	5.37798
JEJ100.S.S033	JEJ100	L	Jejunal ligament 100cm	One meter below the jejunal Teutonic ligament	JEJ100	SI	7.14399
JEJ200.M.S001	JEJ200	M	Ileum flexion ligament 200cm	2 meter below the ileum flexion ligament	JEJ200	SI	17.8632
JEJ200.M.S002	JEJ200	M	Ileum flexion ligament 200cm	2 meter below the ileum flexion ligament	JEJ200	SI	4.18436
JEJ200.M.S003	JEJ200	M	Ileum flexion ligament 200cm	2 meter below the ileum flexion ligament	JEJ200	SI	2.12253
JEJ200.M.S004	JEJ200	M	Ileum flexion ligament 200cm	2 meter below the ileum flexion ligament	JEJ200	SI	1.6294
JEJ200.M.S005	JEJ200	M	Ileum flexion ligament 200cm	2 meter below the ileum flexion ligament	JEJ200	SI	1.0297
JEJ200.M.S006	JEJ200	M	Ileum flexion ligament 200cm	2 meter below the ileum flexion ligament	JEJ200	SI	19.614
JEJ200.M.S007	JEJ200	M	Ileum flexion ligament 200cm	2 meter below the ileum flexion ligament	JEJ200	SI	1.8671
JEJ200.M.S008	JEJ200	M	Ileum flexion ligament 200cm	2 meter below the ileum flexion ligament	JEJ200	SI	21.9798
JEJ200.M.S009	JEJ200	M	Ileum flexion ligament 200cm	2 meter below the ileum flexion ligament	JEJ200	SI	15.5917
JEJ200.M.S010	JEJ200	M	Ileum flexion ligament 200cm	2 meter below the ileum flexion ligament	JEJ200	SI	1.37688
JEJ200.M.S011	JEJ200	M	Ileum flexion ligament 200cm	2 meter below the ileum flexion ligament	JEJ200	SI	1.19218
JEJ200.M.S012	JEJ200	M	Ileum flexion ligament 200cm	2 meter below the ileum flexion ligament	JEJ200	SI	23.3261
JEJ200.M.S014	JEJ200	M	Ileum flexion ligament 200cm	2 meter below the ileum flexion ligament	JEJ200	SI	1.28088
JEJ200.M.S015	JEJ200	M	Ileum flexion ligament 200cm	2 meter below the ileum flexion ligament	JEJ200	SI	3.53508
JEJ200.M.S016	JEJ200	M	Ileum flexion ligament 200cm	2 meter below the ileum flexion ligament	JEJ200	SI	1.10283
JEJ200.M.S019	JEJ200	M	Ileum flexion ligament 200cm	2 meter below the ileum flexion ligament	JEJ200	SI	3.96052
JEJ200.M.S020	JEJ200	M	Ileum flexion ligament 200cm	2 meter below the ileum flexion ligament	JEJ200	SI	7.05637
JEJ200.M.S022	JEJ200	M	Ileum flexion ligament 200cm	2 meter below the ileum flexion ligament	JEJ200	SI	5.59715
JEJ200.M.S024	JEJ200	M	Ileum flexion ligament 200cm	2 meter below the ileum flexion ligament	JEJ200	SI	7.15564
JEJ200.M.S026	JEJ200	M	Ileum flexion ligament 200cm	2 meter below the ileum flexion ligament	JEJ200	SI	2.87352
JEJ200.M.S028	JEJ200	M	Ileum flexion ligament 200cm	2 meter below the ileum flexion ligament	JEJ200	SI	1.68911
JEJ200.M.S030	JEJ200	M	Ileum flexion ligament 200cm	2 meter below the ileum flexion ligament	JEJ200	SI	19.0583
JEJ200.M.S031	JEJ200	M	Ileum flexion ligament 200cm	2 meter below the ileum flexion ligament	JEJ200	SI	22.8385
JEJ200.M.S033	JEJ200	M	Ileum flexion ligament 200cm	2 meter below the ileum flexion ligament	JEJ200	SI	7.31569
TRE.M.S001	TRE	M	Treitz	Treitz	TRE	SI	1.34462
TRE.M.S002	TRE	M	Treitz	Treitz	TRE	SI	1.82487
TRE.M.S003	TRE	M	Treitz	Treitz	TRE	SI	10.1394
TRE.M.S004	TRE	M	Treitz	Treitz	TRE	SI	2.23211
TRE.M.S005	TRE	M	Treitz	Treitz	TRE	SI	3.41969
TRE.M.S006	TRE	M	Treitz	Treitz	TRE	SI	19.6975
TRE.M.S007	TRE	M	Treitz	Treitz	TRE	SI	1.20765
TRE.M.S009	TRE	M	Treitz	Treitz	TRE	SI	2.02081
TRE.M.S010	TRE	M	Treitz	Treitz	TRE	SI	1.78168
TRE.M.S011	TRE	M	Treitz	Treitz	TRE	SI	1.05164
TRE.M.S012	TRE	M	Treitz	Treitz	TRE	SI	16.4067
TRE.M.S013	TRE	M	Treitz	Treitz	TRE	SI	11.8751
TRE.M.S014	TRE	M	Treitz	Treitz	TRE	SI	3.84566
TRE.M.S015	TRE	M	Treitz	Treitz	TRE	SI	16.4595
TRE.M.S016	TRE	M	Treitz	Treitz	TRE	SI	13.7192
TRE.M.S017	TRE	M	Treitz	Treitz	TRE	SI	26.054
TRE.M.S018	TRE	M	Treitz	Treitz	TRE	SI	2.25848
TRE.M.S019	TRE	M	Treitz	Treitz	TRE	SI	10.3425
TRE.M.S020	TRE	M	Treitz	Treitz	TRE	SI	5.08328
TRE.M.S021	TRE	M	Treitz	Treitz	TRE	SI	4.4476
TRE.M.S022	TRE	M	Treitz	Treitz	TRE	SI	1.93322
TRE.M.S023	TRE	M	Treitz	Treitz	TRE	SI	7.17128
TRE.M.S024	TRE	M	Treitz	Treitz	TRE	SI	9.27335
TRE.M.S025	TRE	M	Treitz	Treitz	TRE	SI	3.30645
TRE.M.S026	TRE	M	Treitz	Treitz	TRE	SI	23.4677
TRE.M.S027	TRE	M	Treitz	Treitz	TRE	SI	14.3083
TRE.M.S028	TRE	M	Treitz	Treitz	TRE	SI	3.25123
TRE.M.S029	TRE	M	Treitz	Treitz	TRE	SI	5.15156
TRE.M.S030	TRE	M	Treitz	Treitz	TRE	SI	16.0574
TRE.M.S031	TRE	M	Treitz	Treitz	TRE	SI	2.44819
TRE.M.S032	TRE	M	Treitz	Treitz	TRE	SI	24.8767
TRE.M.S033	TRE	M	Treitz	Treitz	TRE	SI	23.012
ANAL.S.S001	ANAL	L	Anus	Anus	ANAL	LI	3.91641
ANAL.S.S002	ANAL	L	Anus	Anus	ANAL	LI	5.70425
ANAL.S.S003	ANAL	L	Anus	Anus	ANAL	LI	5.53272
ANAL.S.S004	ANAL	L	Anus	Anus	ANAL	LI	10.3743
ANAL.S.S005	ANAL	L	Anus	Anus	ANAL	LI	8.64639
ANAL.S.S006	ANAL	L	Anus	Anus	ANAL	LI	9.05975
ANAL.S.S007	ANAL	L	Anus	Anus	ANAL	LI	5.78818
ANAL.S.S008	ANAL	L	Anus	Anus	ANAL	LI	5.69305
ANAL.S.S009	ANAL	L	Anus	Anus	ANAL	LI	4.09443
ANAL.S.S010	ANAL	L	Anus	Anus	ANAL	LI	5.73858
ANAL.S.S011	ANAL	L	Anus	Anus	ANAL	LI	4.05548
ANAL.S.S012	ANAL	L	Anus	Anus	ANAL	LI	10.4945
ANAL.S.S013	ANAL	L	Anus	Anus	ANAL	LI	12.1281
ANAL.S.S014	ANAL	L	Anus	Anus	ANAL	LI	8.74303
ANAL.S.S015	ANAL	L	Anus	Anus	ANAL	LI	11.1571
ANAL.S.S016	ANAL	L	Anus	Anus	ANAL	LI	6.38374
ANAL.S.S017	ANAL	L	Anus	Anus	ANAL	LI	13.2786
ANAL.S.S018	ANAL	L	Anus	Anus	ANAL	LI	7.73324
ANAL.S.S019	ANAL	L	Anus	Anus	ANAL	LI	7.0327
ANAL.S.S020	ANAL	L	Anus	Anus	ANAL	LI	4.75698
ANAL.S.S021	ANAL	L	Anus	Anus	ANAL	LI	2.51517
ANAL.S.S022	ANAL	L	Anus	Anus	ANAL	LI	10.2113
ANAL.S.S023	ANAL	L	Anus	Anus	ANAL	LI	10.6704
ANAL.S.S024	ANAL	L	Anus	Anus	ANAL	LI	6.8222
ANAL.S.S025	ANAL	L	Anus	Anus	ANAL	LI	10.0915
ANAL.S.S026	ANAL	L	Anus	Anus	ANAL	LI	9.82572
ANAL.S.S027	ANAL	L	Anus	Anus	ANAL	LI	4.51747
ANAL.S.S028	ANAL	L	Anus	Anus	ANAL	LI	8.71604
ANAL.S.S029	ANAL	L	Anus	Anus	ANAL	LI	2.09438
ANAL.S.S030	ANAL	L	Anus	Anus	ANAL	LI	6.2391
ANAL.S.S031	ANAL	L	Anus	Anus	ANAL	LI	4.68249
ANAL.S.S032	ANAL	L	Anus	Anus	ANAL	LI	8.02645
ANAL.S.S033	ANAL	L	Anus	Anus	ANAL	LI	2.84989
AP.S.S001	AP	L	Appendix	Appendix	AP	Appendix	4.63559
AP.S.S002	AP	L	Appendix	Appendix	AP	Appendix	4.04089
AP.S.S003	AP	L	Appendix	Appendix	AP	Appendix	6.49572
AP.S.S004	AP	L	Appendix	Appendix	AP	Appendix	2.87221
AP.S.S005	AP	L	Appendix	Appendix	AP	Appendix	1.89546
AP.S.S006	AP	L	Appendix	Appendix	AP	Appendix	4.83761
AP.S.S007	AP	L	Appendix	Appendix	AP	Appendix	2.30613
AP.S.S008	AP	L	Appendix	Appendix	AP	Appendix	2.46758
AP.S.S009	AP	L	Appendix	Appendix	AP	Appendix	2.98829
AP.S.S010	AP	L	Appendix	Appendix	AP	Appendix	1.65164
AP.S.S011	AP	L	Appendix	Appendix	AP	Appendix	4.11212
AP.S.S012	AP	L	Appendix	Appendix	AP	Appendix	2.3732
AP.S.S013	AP	L	Appendix	Appendix	AP	Appendix	5.30969
AP.S.S014	AP	L	Appendix	Appendix	AP	Appendix	6.03711
AP.S.S015	AP	L	Appendix	Appendix	AP	Appendix	2.73061
AP.S.S016	AP	L	Appendix	Appendix	AP	Appendix	1.79497
AP.S.S017	AP	L	Appendix	Appendix	AP	Appendix	3.74293
AP.S.S018	AP	L	Appendix	Appendix	AP	Appendix	3.43442
AP.S.S019	AP	L	Appendix	Appendix	AP	Appendix	2.04653
AP.S.S020	AP	L	Appendix	Appendix	AP	Appendix	9.23647
AP.S.S021	AP	L	Appendix	Appendix	AP	Appendix	4.55276
AP.S.S022	AP	L	Appendix	Appendix	AP	Appendix	8.27256
AP.S.S024	AP	L	Appendix	Appendix	AP	Appendix	7.43842
AP.S.S025	AP	L	Appendix	Appendix	AP	Appendix	3.32429
AP.S.S026	AP	L	Appendix	Appendix	AP	Appendix	2.68841
AP.S.S027	AP	L	Appendix	Appendix	AP	Appendix	2.75138
AP.S.S028	AP	L	Appendix	Appendix	AP	Appendix	4.80424
AP.S.S029	AP	L	Appendix	Appendix	AP	Appendix	7.35818
AP.S.S030	AP	L	Appendix	Appendix	AP	Appendix	4.524
AP.S.S031	AP	L	Appendix	Appendix	AP	Appendix	3.28425
AP.S.S032	AP	L	Appendix	Appendix	AP	Appendix	7.73194
AP.S.S033	AP	L	Appendix	Appendix	AP	Appendix	6.52439
ASCM.F.S001	ASCM	L	Ascending colon	Middle part of ascending colon	ASCM	LI	4.51444
ASCM.M.S001	ASCM	M	Ascending colon	Middle part of ascending colon	ASCM	LI	5.50386
ASCM.F.S002	ASCM	L	Ascending colon	Middle part of ascending colon	ASCM	LI	4.81313
ASCM.M.S002	ASCM	M	Ascending colon	Middle part of ascending colon	ASCM	LI	2.11535
ASCM.F.S003	ASCM	L	Ascending colon	Middle part of ascending colon	ASCM	LI	5.47403
ASCM.M.S003	ASCM	M	Ascending colon	Middle part of ascending colon	ASCM	LI	5.53165
ASCM.F.S004	ASCM	L	Ascending colon	Middle part of ascending colon	ASCM	LI	8.48212
ASCM.M.S004	ASCM	M	Ascending colon	Middle part of ascending colon	ASCM	LI	5.05053
ASCM.F.S005	ASCM	L	Ascending colon	Middle part of ascending colon	ASCM	LI	3.50275
ASCM.M.S005	ASCM	M	Ascending colon	Middle part of ascending colon	ASCM	LI	1.47661
ASCM.F.S006	ASCM	L	Ascending colon	Middle part of ascending colon	ASCM	LI	3.51022
ASCM.M.S006	ASCM	M	Ascending colon	Middle part of ascending colon	ASCM	LI	1.22388
ASCM.F.S007	ASCM	L	Ascending colon	Middle part of ascending colon	ASCM	LI	4.5105
ASCM.M.S007	ASCM	M	Ascending colon	Middle part of ascending colon	ASCM	LI	3.28268
ASCM.F.S008	ASCM	L	Ascending colon	Middle part of ascending colon	ASCM	LI	2.6534
ASCM.M.S008	ASCM	M	Ascending colon	Middle part of ascending colon	ASCM	LI	2.33206
ASCM.F.S009	ASCM	L	Ascending colon	Middle part of ascending colon	ASCM	LI	2.74113
ASCM.M.S009	ASCM	M	Ascending colon	Middle part of ascending colon	ASCM	LI	7.05191
ASCM.F.S010	ASCM	L	Ascending colon	Middle part of ascending colon	ASCM	LI	3.10875
ASCM.M.S010	ASCM	M	Ascending colon	Middle part of ascending colon	ASCM	LI	2.20032
ASCM.F.S011	ASCM	L	Ascending colon	Middle part of ascending colon	ASCM	LI	5.07624
ASCM.M.S011	ASCM	M	Ascending colon	Middle part of ascending colon	ASCM	LI	3.40235
ASCM.F.S012	ASCM	L	Ascending colon	Middle part of ascending colon	ASCM	LI	7.13066
ASCM.M.S012	ASCM	M	Ascending colon	Middle part of ascending colon	ASCM	LI	2.31533
ASCM.F.S013	ASCM	L	Ascending colon	Middle part of ascending colon	ASCM	LI	6.41278
ASCM.M.S013	ASCM	M	Ascending colon	Middle part of ascending colon	ASCM	LI	5.27973
ASCM.F.S014	ASCM	L	Ascending colon	Middle part of ascending colon	ASCM	LI	4.06797
ASCM.M.S014	ASCM	M	Ascending colon	Middle part of ascending colon	ASCM	LI	8.0623
ASCM.F.S015	ASCM	L	Ascending colon	Middle part of ascending colon	ASCM	LI	6.46958
ASCM.M.S015	ASCM	M	Ascending colon	Middle part of ascending colon	ASCM	LI	3.99608
ASCM.F.S016	ASCM	L	Ascending colon	Middle part of ascending colon	ASCM	LI	7.44723
ASCM.M.S016	ASCM	M	Ascending colon	Middle part of ascending colon	ASCM	LI	1.30526
ASCM.F.S017	ASCM	L	Ascending colon	Middle part of ascending colon	ASCM	LI	7.72946
ASCM.M.S017	ASCM	M	Ascending colon	Middle part of ascending colon	ASCM	LI	6.97537
ASCM.F.S018	ASCM	L	Ascending colon	Middle part of ascending colon	ASCM	LI	3.41354
ASCM.M.S018	ASCM	M	Ascending colon	Middle part of ascending colon	ASCM	LI	6.51549
ASCM.F.S019	ASCM	L	Ascending colon	Middle part of ascending colon	ASCM	LI	4.23141
ASCM.M.S019	ASCM	M	Ascending colon	Middle part of ascending colon	ASCM	LI	12.0337
ASCM.F.S020	ASCM	L	Ascending colon	Middle part of ascending colon	ASCM	LI	10.3224
ASCM.M.S020	ASCM	M	Ascending colon	Middle part of ascending colon	ASCM	LI	4.51575
ASCM.F.S021	ASCM	L	Ascending colon	Middle part of ascending colon	ASCM	LI	2.21872
ASCM.M.S021	ASCM	M	Ascending colon	Middle part of ascending colon	ASCM	LI	3.92732
ASCM.F.S022	ASCM	L	Ascending colon	Middle part of ascending colon	ASCM	LI	3.17646
ASCM.M.S022	ASCM	M	Ascending colon	Middle part of ascending colon	ASCM	LI	4.08278
ASCM.F.S023	ASCM	L	Ascending colon	Middle part of ascending colon	ASCM	LI	7.11118
ASCM.M.S023	ASCM	M	Ascending colon	Middle part of ascending colon	ASCM	LI	3.47369
ASCM.F.S024	ASCM	L	Ascending colon	Middle part of ascending colon	ASCM	LI	2.73484
ASCM.M.S024	ASCM	M	Ascending colon	Middle part of ascending colon	ASCM	LI	3.44549
ASCM.F.S025	ASCM	L	Ascending colon	Middle part of ascending colon	ASCM	LI	5.68409
ASCM.M.S025	ASCM	M	Ascending colon	Middle part of ascending colon	ASCM	LI	2.07555
ASCM.F.S026	ASCM	L	Ascending colon	Middle part of ascending colon	ASCM	LI	7.53187
ASCM.M.S026	ASCM	M	Ascending colon	Middle part of ascending colon	ASCM	LI	3.40754
ASCM.F.S027	ASCM	L	Ascending colon	Middle part of ascending colon	ASCM	LI	2.43211
ASCM.M.S027	ASCM	M	Ascending colon	Middle part of ascending colon	ASCM	LI	3.18802
ASCM.F.S028	ASCM	L	Ascending colon	Middle part of ascending colon	ASCM	LI	10.8941
ASCM.M.S028	ASCM	M	Ascending colon	Middle part of ascending colon	ASCM	LI	5.19529
ASCM.F.S029	ASCM	L	Ascending colon	Middle part of ascending colon	ASCM	LI	4.98503
ASCM.M.S029	ASCM	M	Ascending colon	Middle part of ascending colon	ASCM	LI	4.16163
ASCM.F.S030	ASCM	L	Ascending colon	Middle part of ascending colon	ASCM	LI	6.68893
ASCM.M.S030	ASCM	M	Ascending colon	Middle part of ascending colon	ASCM	LI	8.7022
ASCM.F.S031	ASCM	L	Ascending colon	Middle part of ascending colon	ASCM	LI	3.6974
ASCM.M.S031	ASCM	M	Ascending colon	Middle part of ascending colon	ASCM	LI	2.03699
ASCM.F.S032	ASCM	L	Ascending colon	Middle part of ascending colon	ASCM	LI	6.77911
ASCM.M.S032	ASCM	M	Ascending colon	Middle part of ascending colon	ASCM	LI	4.83702
ASCM.F.S033	ASCM	L	Ascending colon	Middle part of ascending colon	ASCM	LI	2.44643
ASCM.M.S033	ASCM	M	Ascending colon	Middle part of ascending colon	ASCM	LI	3.66181
DECM.F.S001	DECM	L	Colon descendens	Middle part of colon descendens	DECM	LI	2.80586
DECM.M.S001	DECM	M	Colon descendens	Middle part of colon descendens	DECM	LI	7.54811
DECM.F.S002	DECM	L	Colon descendens	Middle part of colon descendens	DECM	LI	3.24176
DECM.M.S002	DECM	M	Colon descendens	Middle part of colon descendens	DECM	LI	1.73703
DECM.F.S003	DECM	L	Colon descendens	Middle part of colon descendens	DECM	LI	8.96935
DECM.M.S003	DECM	M	Colon descendens	Middle part of colon descendens	DECM	LI	3.14742
DECM.F.S004	DECM	L	Colon descendens	Middle part of colon descendens	DECM	LI	6.2387
DECM.M.S004	DECM	M	Colon descendens	Middle part of colon descendens	DECM	LI	1.60018
DECM.F.S005	DECM	L	Colon descendens	Middle part of colon descendens	DECM	LI	6.91453
DECM.M.S005	DECM	M	Colon descendens	Middle part of colon descendens	DECM	LI	1.37978
DECM.F.S006	DECM	L	Colon descendens	Middle part of colon descendens	DECM	LI	2.92314
DECM.M.S006	DECM	M	Colon descendens	Middle part of colon descendens	DECM	LI	2.16195
DECM.F.S007	DECM	L	Colon descendens	Middle part of colon descendens	DECM	LI	4.30065
DECM.M.S007	DECM	M	Colon descendens	Middle part of colon descendens	DECM	LI	6.73316
DECM.F.S008	DECM	L	Colon descendens	Middle part of colon descendens	DECM	LI	3.23809
DECM.M.S008	DECM	M	Colon descendens	Middle part of colon descendens	DECM	LI	2.81023
DECM.F.S009	DECM	L	Colon descendens	Middle part of colon descendens	DECM	LI	5.32021
DECM.M.S009	DECM	M	Colon descendens	Middle part of colon descendens	DECM	LI	2.75145
DECM.F.S010	DECM	L	Colon descendens	Middle part of colon descendens	DECM	LI	8.97374
DECM.M.S010	DECM	M	Colon descendens	Middle part of colon descendens	DECM	LI	2.00159
DECM.F.S011	DECM	L	Colon descendens	Middle part of colon descendens	DECM	LI	9.028
DECM.M.S011	DECM	M	Colon descendens	Middle part of colon descendens	DECM	LI	1.63527
DECM.F.S012	DECM	L	Colon descendens	Middle part of colon descendens	DECM	LI	4.93473
DECM.M.S012	DECM	M	Colon descendens	Middle part of colon descendens	DECM	LI	6.49095
DECM.F.S013	DECM	L	Colon descendens	Middle part of colon descendens	DECM	LI	8.78284
DECM.M.S013	DECM	M	Colon descendens	Middle part of colon descendens	DECM	LI	5.01328
DECM.F.S014	DECM	L	Colon descendens	Middle part of colon descendens	DECM	LI	4.20908
DECM.M.S014	DECM	M	Colon descendens	Middle part of colon descendens	DECM	LI	2.89151
DECM.F.S015	DECM	L	Colon descendens	Middle part of colon descendens	DECM	LI	4.28097
DECM.M.S015	DECM	M	Colon descendens	Middle part of colon descendens	DECM	LI	3.86236
DECM.F.S016	DECM	L	Colon descendens	Middle part of colon descendens	DECM	LI	4.57771
DECM.M.S016	DECM	M	Colon descendens	Middle part of colon descendens	DECM	LI	1.83829
DECM.F.S017	DECM	L	Colon descendens	Middle part of colon descendens	DECM	LI	7.25631
DECM.M.S017	DECM	M	Colon descendens	Middle part of colon descendens	DECM	LI	4.62371
DECM.F.S018	DECM	L	Colon descendens	Middle part of colon descendens	DECM	LI	6.76444
DECM.M.S018	DECM	M	Colon descendens	Middle part of colon descendens	DECM	LI	7.95671
DECM.F.S019	DECM	L	Colon descendens	Middle part of colon descendens	DECM	LI	2.29571
DECM.M.S019	DECM	M	Colon descendens	Middle part of colon descendens	DECM	LI	10.2125
DECM.F.S020	DECM	L	Colon descendens	Middle part of colon descendens	DECM	LI	12.1041
DECM.M.S020	DECM	M	Colon descendens	Middle part of colon descendens	DECM	LI	10.0433
DECM.F.S021	DECM	L	Colon descendens	Middle part of colon descendens	DECM	LI	3.2884
DECM.M.S021	DECM	M	Colon descendens	Middle part of colon descendens	DECM	LI	11.0861
DECM.F.S022	DECM	L	Colon descendens	Middle part of colon descendens	DECM	LI	9.34772
DECM.M.S022	DECM	M	Colon descendens	Middle part of colon descendens	DECM	LI	14.8114
DECM.F.S023	DECM	L	Colon descendens	Middle part of colon descendens	DECM	LI	6.40829
DECM.M.S023	DECM	M	Colon descendens	Middle part of colon descendens	DECM	LI	4.02979
DECM.F.S024	DECM	L	Colon descendens	Middle part of colon descendens	DECM	LI	5.72191
DECM.M.S024	DECM	M	Colon descendens	Middle part of colon descendens	DECM	LI	8.82507
DECM.F.S025	DECM	L	Colon descendens	Middle part of colon descendens	DECM	LI	5.73017
DECM.M.S025	DECM	M	Colon descendens	Middle part of colon descendens	DECM	LI	2.09697
DECM.F.S026	DECM	L	Colon descendens	Middle part of colon descendens	DECM	LI	6.00633
DECM.M.S026	DECM	M	Colon descendens	Middle part of colon descendens	DECM	LI	9.27987
DECM.F.S027	DECM	L	Colon descendens	Middle part of colon descendens	DECM	LI	5.62003
DECM.M.S027	DECM	M	Colon descendens	Middle part of colon descendens	DECM	LI	4.64317
DECM.F.S028	DECM	L	Colon descendens	Middle part of colon descendens	DECM	LI	14.7232
DECM.M.S028	DECM	M	Colon descendens	Middle part of colon descendens	DECM	LI	15.0502
DECM.F.S029	DECM	L	Colon descendens	Middle part of colon descendens	DECM	LI	7.76061
DECM.M.S029	DECM	M	Colon descendens	Middle part of colon descendens	DECM	LI	7.05657
DECM.F.S030	DECM	L	Colon descendens	Middle part of colon descendens	DECM	LI	10.0166
DECM.M.S030	DECM	M	Colon descendens	Middle part of colon descendens	DECM	LI	12.8618
DECM.F.S031	DECM	L	Colon descendens	Middle part of colon descendens	DECM	LI	1.49368
DECM.M.S031	DECM	M	Colon descendens	Middle part of colon descendens	DECM	LI	1.50742
DECM.F.S032	DECM	L	Colon descendens	Middle part of colon descendens	DECM	LI	5.14217
DECM.M.S032	DECM	M	Colon descendens	Middle part of colon descendens	DECM	LI	6.97279
DECM.F.S033	DECM	L	Colon descendens	Middle part of colon descendens	DECM	LI	8.17338
DECM.M.S033	DECM	M	Colon descendens	Middle part of colon descendens	DECM	LI	1.54292
IICD.F.S001	Cecum	L	Cecum fecal	The top of the cecum (fecal)	Cecum	LI	5.09001
IICD.F.S002	Cecum	L	Cecum fecal	The top of the cecum (fecal)	Cecum	LI	3.68246
IICD.F.S003	Cecum	L	Cecum fecal	The top of the cecum (fecal)	Cecum	LI	5.32967
IICD.F.S004	Cecum	L	Cecum fecal	The top of the cecum (fecal)	Cecum	LI	10.3496
IICD.F.S005	Cecum	L	Cecum fecal	The top of the cecum (fecal)	Cecum	LI	3.86622
IICD.F.S006	Cecum	L	Cecum fecal	The top of the cecum (fecal)	Cecum	LI	3.24483
IICD.F.S007	Cecum	L	Cecum fecal	The top of the cecum (fecal)	Cecum	LI	3.55481
IICD.F.S008	Cecum	L	Cecum fecal	The top of the cecum (fecal)	Cecum	LI	1.94385
IICD.F.S009	Cecum	L	Cecum fecal	The top of the cecum (fecal)	Cecum	LI	5.55552
IICD.F.S010	Cecum	L	Cecum fecal	The top of the cecum (fecal)	Cecum	LI	2.74036
IICD.F.S011	Cecum	L	Cecum fecal	The top of the cecum (fecal)	Cecum	LI	6.70322
IICD.F.S012	Cecum	L	Cecum fecal	The top of the cecum (fecal)	Cecum	LI	3.04706
IICD.F.S013	Cecum	L	Cecum fecal	The top of the cecum (fecal)	Cecum	LI	4.66368
IICD.F.S014	Cecum	L	Cecum fecal	The top of the cecum (fecal)	Cecum	LI	4.73132
IICD.F.S015	Cecum	L	Cecum fecal	The top of the cecum (fecal)	Cecum	LI	4.29009
IICD.F.S016	Cecum	L	Cecum fecal	The top of the cecum (fecal)	Cecum	LI	5.46934
IICD.F.S017	Cecum	L	Cecum fecal	The top of the cecum (fecal)	Cecum	LI	7.41995
IICD.F.S019	Cecum	L	Cecum fecal	The top of the cecum (fecal)	Cecum	LI	5.30256
IICD.F.S020	Cecum	L	Cecum fecal	The top of the cecum (fecal)	Cecum	LI	6.3097
IICD.F.S021	Cecum	L	Cecum fecal	The top of the cecum (fecal)	Cecum	LI	3.01672
IICD.F.S022	Cecum	L	Cecum fecal	The top of the cecum (fecal)	Cecum	LI	6.53109
IICD.F.S023	Cecum	L	Cecum fecal	The top of the cecum (fecal)	Cecum	LI	7.37899
IICD.F.S024	Cecum	L	Cecum fecal	The top of the cecum (fecal)	Cecum	LI	6.88408
IICD.F.S025	Cecum	L	Cecum fecal	The top of the cecum (fecal)	Cecum	LI	3.46328
IICD.F.S026	Cecum	L	Cecum fecal	The top of the cecum (fecal)	Cecum	LI	5.0061
IICD.F.S027	Cecum	L	Cecum fecal	The top of the cecum (fecal)	Cecum	LI	4.4945
IICD.F.S028	Cecum	L	Cecum fecal	The top of the cecum (fecal)	Cecum	LI	6.36213
IICD.F.S029	Cecum	L	Cecum fecal	The top of the cecum (fecal)	Cecum	LI	4.68175
IICD.F.S030	Cecum	L	Cecum fecal	The top of the cecum (fecal)	Cecum	LI	7.32517
IICD.F.S031	Cecum	L	Cecum fecal	The top of the cecum (fecal)	Cecum	LI	2.69713
IICD.F.S032	Cecum	L	Cecum fecal	The top of the cecum (fecal)	Cecum	LI	3.95756
IICD.F.S033	Cecum	L	Cecum fecal	The top of the cecum (fecal)	Cecum	LI	5.74091
RECU.F.S001	RECU	L	Rectum	Upper part of rectum	RECU	LI	6.57506
RECU.M.S001	RECU	M	Rectum	Upper part of rectum	RECU	LI	6.0218
RECU.F.S002	RECU	L	Rectum	Upper part of rectum	RECU	LI	7.14491
RECU.M.S002	RECU	M	Rectum	Upper part of rectum	RECU	LI	9.32146
RECU.F.S003	RECU	L	Rectum	Upper part of rectum	RECU	LI	8.39549
RECU.M.S003	RECU	M	Rectum	Upper part of rectum	RECU	LI	5.38182
RECU.F.S004	RECU	L	Rectum	Upper part of rectum	RECU	LI	2.25081
RECU.M.S004	RECU	M	Rectum	Upper part of rectum	RECU	LI	4.70765
RECU.F.S005	RECU	L	Rectum	Upper part of rectum	RECU	LI	3.9731
RECU.M.S005	RECU	M	Rectum	Upper part of rectum	RECU	LI	5.3002
RECU.F.S006	RECU	L	Rectum	Upper part of rectum	RECU	LI	3.19283
RECU.M.S006	RECU	M	Rectum	Upper part of rectum	RECU	LI	2.84024
RECU.F.S007	RECU	L	Rectum	Upper part of rectum	RECU	LI	8.36301
RECU.M.S007	RECU	M	Rectum	Upper part of rectum	RECU	LI	8.17403
RECU.F.S008	RECU	L	Rectum	Upper part of rectum	RECU	LI	4.32352
RECU.M.S008	RECU	M	Rectum	Upper part of rectum	RECU	LI	3.40188
RECU.F.S009	RECU	L	Rectum	Upper part of rectum	RECU	LI	1.40936
RECU.M.S009	RECU	M	Rectum	Upper part of rectum	RECU	LI	1.48303
RECU.F.S010	RECU	L	Rectum	Upper part of rectum	RECU	LI	2.43749
RECU.M.S010	RECU	M	Rectum	Upper part of rectum	RECU	LI	1.33902
RECU.F.S011	RECU	L	Rectum	Upper part of rectum	RECU	LI	7.56151
RECU.M.S011	RECU	M	Rectum	Upper part of rectum	RECU	LI	1.62777
RECU.F.S012	RECU	L	Rectum	Upper part of rectum	RECU	LI	7.96604
RECU.M.S012	RECU	M	Rectum	Upper part of rectum	RECU	LI	4.19204
RECU.F.S013	RECU	L	Rectum	Upper part of rectum	RECU	LI	8.91091
RECU.M.S013	RECU	M	Rectum	Upper part of rectum	RECU	LI	6.37365
RECU.F.S014	RECU	L	Rectum	Upper part of rectum	RECU	LI	8.22294
RECU.M.S014	RECU	M	Rectum	Upper part of rectum	RECU	LI	2.01693
RECU.F.S015	RECU	L	Rectum	Upper part of rectum	RECU	LI	9.12196
RECU.M.S015	RECU	M	Rectum	Upper part of rectum	RECU	LI	3.47928
RECU.F.S016	RECU	L	Rectum	Upper part of rectum	RECU	LI	7.87982
RECU.M.S016	RECU	M	Rectum	Upper part of rectum	RECU	LI	4.95273
RECU.F.S017	RECU	L	Rectum	Upper part of rectum	RECU	LI	6.03181
RECU.M.S017	RECU	M	Rectum	Upper part of rectum	RECU	LI	8.74302
RECU.F.S018	RECU	L	Rectum	Upper part of rectum	RECU	LI	7.78414
RECU.M.S018	RECU	M	Rectum	Upper part of rectum	RECU	LI	4.7961
RECU.F.S019	RECU	L	Rectum	Upper part of rectum	RECU	LI	6.71722
RECU.M.S019	RECU	M	Rectum	Upper part of rectum	RECU	LI	1.84205
RECU.F.S020	RECU	L	Rectum	Upper part of rectum	RECU	LI	12.4305
RECU.M.S020	RECU	M	Rectum	Upper part of rectum	RECU	LI	10.6785
RECU.F.S021	RECU	L	Rectum	Upper part of rectum	RECU	LI	5.62208
RECU.M.S021	RECU	M	Rectum	Upper part of rectum	RECU	LI	2.45037
RECU.F.S022	RECU	L	Rectum	Upper part of rectum	RECU	LI	3.49919
RECU.M.S022	RECU	M	Rectum	Upper part of rectum	RECU	LI	1.35457
RECU.F.S023	RECU	L	Rectum	Upper part of rectum	RECU	LI	3.7834
RECU.M.S023	RECU	M	Rectum	Upper part of rectum	RECU	LI	2.08905
RECU.F.S024	RECU	L	Rectum	Upper part of rectum	RECU	LI	7.33208
RECU.M.S024	RECU	M	Rectum	Upper part of rectum	RECU	LI	2.78323
RECU.F.S025	RECU	L	Rectum	Upper part of rectum	RECU	LI	5.79712
RECU.M.S025	RECU	M	Rectum	Upper part of rectum	RECU	LI	2.93038
RECU.F.S026	RECU	L	Rectum	Upper part of rectum	RECU	LI	5.94325
RECU.M.S026	RECU	M	Rectum	Upper part of rectum	RECU	LI	2.29708
RECU.F.S027	RECU	L	Rectum	Upper part of rectum	RECU	LI	6.76451
RECU.M.S027	RECU	M	Rectum	Upper part of rectum	RECU	LI	10.3182
RECU.F.S028	RECU	L	Rectum	Upper part of rectum	RECU	LI	9.49291
RECU.M.S028	RECU	M	Rectum	Upper part of rectum	RECU	LI	3.07202
RECU.F.S029	RECU	L	Rectum	Upper part of rectum	RECU	LI	4.14072
RECU.M.S029	RECU	M	Rectum	Upper part of rectum	RECU	LI	5.57935
RECU.F.S030	RECU	L	Rectum	Upper part of rectum	RECU	LI	7.64793
RECU.M.S030	RECU	M	Rectum	Upper part of rectum	RECU	LI	13.6107
RECU.F.S031	RECU	L	Rectum	Upper part of rectum	RECU	LI	3.16887
RECU.M.S031	RECU	M	Rectum	Upper part of rectum	RECU	LI	2.24993
RECU.F.S032	RECU	L	Rectum	Upper part of rectum	RECU	LI	7.38528
RECU.M.S032	RECU	M	Rectum	Upper part of rectum	RECU	LI	4.81388
RECU.F.S033	RECU	L	Rectum	Upper part of rectum	RECU	LI	6.61914
RECU.M.S033	RECU	M	Rectum	Upper part of rectum	RECU	LI	1.29927
SICM.F.S001	SICM	L	Sigmoid colon	Middle part of sigmoid colon	SICM	LI	6.70123
SICM.M.S001	SICM	M	Sigmoid colon	Middle part of sigmoid colon	SICM	LI	5.80557
SICM.F.S002	SICM	L	Sigmoid colon	Middle part of sigmoid colon	SICM	LI	5.44073
SICM.M.S002	SICM	M	Sigmoid colon	Middle part of sigmoid colon	SICM	LI	1.59205
SICM.F.S003	SICM	L	Sigmoid colon	Middle part of sigmoid colon	SICM	LI	11.5496
SICM.M.S003	SICM	M	Sigmoid colon	Middle part of sigmoid colon	SICM	LI	4.57767
SICM.F.S004	SICM	L	Sigmoid colon	Middle part of sigmoid colon	SICM	LI	7.18873
SICM.M.S004	SICM	M	Sigmoid colon	Middle part of sigmoid colon	SICM	LI	2.01345
SICM.F.S005	SICM	L	Sigmoid colon	Middle part of sigmoid colon	SICM	LI	8.03586
SICM.M.S005	SICM	M	Sigmoid colon	Middle part of sigmoid colon	SICM	LI	4.76015
SICM.F.S006	SICM	L	Sigmoid colon	Middle part of sigmoid colon	SICM	LI	4.41134
SICM.M.S006	SICM	M	Sigmoid colon	Middle part of sigmoid colon	SICM	LI	2.40447
SICM.F.S007	SICM	L	Sigmoid colon	Middle part of sigmoid colon	SICM	LI	9.55169
SICM.M.S007	SICM	M	Sigmoid colon	Middle part of sigmoid colon	SICM	LI	7.96574
SICM.F.S008	SICM	L	Sigmoid colon	Middle part of sigmoid colon	SICM	LI	2.54966
SICM.M.S008	SICM	M	Sigmoid colon	Middle part of sigmoid colon	SICM	LI	3.36545
SICM.F.S009	SICM	L	Sigmoid colon	Middle part of sigmoid colon	SICM	LI	2.88718
SICM.M.S009	SICM	M	Sigmoid colon	Middle part of sigmoid colon	SICM	LI	1.57083
SICM.F.S010	SICM	L	Sigmoid colon	Middle part of sigmoid colon	SICM	LI	7.26299
SICM.M.S010	SICM	M	Sigmoid colon	Middle part of sigmoid colon	SICM	LI	1.79288
SICM.F.S011	SICM	L	Sigmoid colon	Middle part of sigmoid colon	SICM	LI	5.08203
SICM.M.S011	SICM	M	Sigmoid colon	Middle part of sigmoid colon	SICM	LI	2.96395
SICM.F.S012	SICM	L	Sigmoid colon	Middle part of sigmoid colon	SICM	LI	5.21949
SICM.M.S012	SICM	M	Sigmoid colon	Middle part of sigmoid colon	SICM	LI	2.88762
SICM.F.S013	SICM	L	Sigmoid colon	Middle part of sigmoid colon	SICM	LI	13.0168
SICM.M.S013	SICM	M	Sigmoid colon	Middle part of sigmoid colon	SICM	LI	5.67547
SICM.F.S014	SICM	L	Sigmoid colon	Middle part of sigmoid colon	SICM	LI	5.32995
SICM.M.S014	SICM	M	Sigmoid colon	Middle part of sigmoid colon	SICM	LI	3.64405
SICM.F.S015	SICM	L	Sigmoid colon	Middle part of sigmoid colon	SICM	LI	5.46537
SICM.M.S015	SICM	M	Sigmoid colon	Middle part of sigmoid colon	SICM	LI	3.23646
SICM.F.S016	SICM	L	Sigmoid colon	Middle part of sigmoid colon	SICM	LI	3.8555
SICM.M.S016	SICM	M	Sigmoid colon	Middle part of sigmoid colon	SICM	LI	10.6314
SICM.F.S017	SICM	L	Sigmoid colon	Middle part of sigmoid colon	SICM	LI	8.32714
SICM.M.S017	SICM	M	Sigmoid colon	Middle part of sigmoid colon	SICM	LI	6.66925
SICM.F.S018	SICM	L	Sigmoid colon	Middle part of sigmoid colon	SICM	LI	5.54856
SICM.M.S018	SICM	M	Sigmoid colon	Middle part of sigmoid colon	SICM	LI	2.30213
SICM.F.S019	SICM	L	Sigmoid colon	Middle part of sigmoid colon	SICM	LI	3.0468
SICM.M.S019	SICM	M	Sigmoid colon	Middle part of sigmoid colon	SICM	LI	3.60142
SICM.F.S020	SICM	L	Sigmoid colon	Middle part of sigmoid colon	SICM	LI	10.1467
SICM.M.S020	SICM	M	Sigmoid colon	Middle part of sigmoid colon	SICM	LI	12.3404
SICM.F.S021	SICM	L	Sigmoid colon	Middle part of sigmoid colon	SICM	LI	3.61901
SICM.M.S021	SICM	M	Sigmoid colon	Middle part of sigmoid colon	SICM	LI	3.4858
SICM.F.S022	SICM	L	Sigmoid colon	Middle part of sigmoid colon	SICM	LI	7.44024
SICM.M.S022	SICM	M	Sigmoid colon	Middle part of sigmoid colon	SICM	LI	1.55836
SICM.F.S023	SICM	L	Sigmoid colon	Middle part of sigmoid colon	SICM	LI	8.32714
SICM.M.S023	SICM	M	Sigmoid colon	Middle part of sigmoid colon	SICM	LI	2.93597
SICM.F.S024	SICM	L	Sigmoid colon	Middle part of sigmoid colon	SICM	LI	3.40013
SICM.M.S024	SICM	M	Sigmoid colon	Middle part of sigmoid colon	SICM	LI	1.95083
SICM.F.S025	SICM	L	Sigmoid colon	Middle part of sigmoid colon	SICM	LI	5.00212
SICM.M.S025	SICM	M	Sigmoid colon	Middle part of sigmoid colon	SICM	LI	2.72702
SICM.F.S026	SICM	L	Sigmoid colon	Middle part of sigmoid colon	SICM	LI	4.19669
SICM.M.S026	SICM	M	Sigmoid colon	Middle part of sigmoid colon	SICM	LI	7.99341
SICM.F.S027	SICM	L	Sigmoid colon	Middle part of sigmoid colon	SICM	LI	11.5326
SICM.M.S027	SICM	M	Sigmoid colon	Middle part of sigmoid colon	SICM	LI	6.34303
SICM.F.S028	SICM	L	Sigmoid colon	Middle part of sigmoid colon	SICM	LI	7.47207
SICM.M.S028	SICM	M	Sigmoid colon	Middle part of sigmoid colon	SICM	LI	1.57925
SICM.F.S029	SICM	L	Sigmoid colon	Middle part of sigmoid colon	SICM	LI	3.74208
SICM.M.S029	SICM	M	Sigmoid colon	Middle part of sigmoid colon	SICM	LI	4.52092
SICM.F.S030	SICM	L	Sigmoid colon	Middle part of sigmoid colon	SICM	LI	9.90543
SICM.M.S030	SICM	M	Sigmoid colon	Middle part of sigmoid colon	SICM	LI	9.46558
SICM.F.S031	SICM	L	Sigmoid colon	Middle part of sigmoid colon	SICM	LI	4.27304
SICM.M.S031	SICM	M	Sigmoid colon	Middle part of sigmoid colon	SICM	LI	1.35054
SICM.F.S032	SICM	L	Sigmoid colon	Middle part of sigmoid colon	SICM	LI	2.8236
SICM.M.S032	SICM	M	Sigmoid colon	Middle part of sigmoid colon	SICM	LI	6.53382
SICM.F.S033	SICM	L	Sigmoid colon	Middle part of sigmoid colon	SICM	LI	7.583
SICM.M.S033	SICM	M	Sigmoid colon	Middle part of sigmoid colon	SICM	LI	1.35989
TOC.M.S001	Cecum	M	Cecum mocosal	The top of the cecum (mocosal)	Cecum	LI	4.12802
TOC.M.S002	Cecum	M	Cecum mocosal	The top of the cecum (mocosal)	Cecum	LI	1.65536
TOC.M.S003	Cecum	M	Cecum mocosal	The top of the cecum (mocosal)	Cecum	LI	7.12015
TOC.M.S004	Cecum	M	Cecum mocosal	The top of the cecum (mocosal)	Cecum	LI	5.74959
TOC.M.S005	Cecum	M	Cecum mocosal	The top of the cecum (mocosal)	Cecum	LI	1.16624
TOC.M.S006	Cecum	M	Cecum mocosal	The top of the cecum (mocosal)	Cecum	LI	1.70772
TOC.M.S007	Cecum	M	Cecum mocosal	The top of the cecum (mocosal)	Cecum	LI	5.2504
TOC.M.S008	Cecum	M	Cecum mocosal	The top of the cecum (mocosal)	Cecum	LI	2.558
TOC.M.S009	Cecum	M	Cecum mocosal	The top of the cecum (mocosal)	Cecum	LI	4.79423
TOC.M.S010	Cecum	M	Cecum mocosal	The top of the cecum (mocosal)	Cecum	LI	2.68151
TOC.M.S011	Cecum	M	Cecum mocosal	The top of the cecum (mocosal)	Cecum	LI	9.75936
TOC.M.S012	Cecum	M	Cecum mocosal	The top of the cecum (mocosal)	Cecum	LI	9.98871
TOC.M.S013	Cecum	M	Cecum mocosal	The top of the cecum (mocosal)	Cecum	LI	4.92814
TOC.M.S014	Cecum	M	Cecum mocosal	The top of the cecum (mocosal)	Cecum	LI	1.26136
TOC.M.S015	Cecum	M	Cecum mocosal	The top of the cecum (mocosal)	Cecum	LI	2.68813
TOC.M.S016	Cecum	M	Cecum mocosal	The top of the cecum (mocosal)	Cecum	LI	1.31789
TOC.M.S018	Cecum	M	Cecum mocosal	The top of the cecum (mocosal)	Cecum	LI	4.80094
TOC.M.S019	Cecum	M	Cecum mocosal	The top of the cecum (mocosal)	Cecum	LI	3.9185
TOC.M.S020	Cecum	M	Cecum mocosal	The top of the cecum (mocosal)	Cecum	LI	5.38633
TOC.M.S021	Cecum	M	Cecum mocosal	The top of the cecum (mocosal)	Cecum	LI	2.79459
TOC.M.S022	Cecum	M	Cecum mocosal	The top of the cecum (mocosal)	Cecum	LI	12.4231
TOC.M.S023	Cecum	M	Cecum mocosal	The top of the cecum (mocosal)	Cecum	LI	6.12748
TOC.M.S024	Cecum	M	Cecum mocosal	The top of the cecum (mocosal)	Cecum	LI	7.60233
TOC.M.S025	Cecum	M	Cecum mocosal	The top of the cecum (mocosal)	Cecum	LI	1.60875
TOC.M.S026	Cecum	M	Cecum mocosal	The top of the cecum (mocosal)	Cecum	LI	9.84585
TOC.M.S027	Cecum	M	Cecum mocosal	The top of the cecum (mocosal)	Cecum	LI	3.41975
TOC.M.S028	Cecum	M	Cecum mocosal	The top of the cecum (mocosal)	Cecum	LI	2.42448
TOC.M.S029	Cecum	M	Cecum mocosal	The top of the cecum (mocosal)	Cecum	LI	5.24831
TOC.M.S030	Cecum	M	Cecum mocosal	The top of the cecum (mocosal)	Cecum	LI	9.06788
TOC.M.S031	Cecum	M	Cecum mocosal	The top of the cecum (mocosal)	Cecum	LI	1.90421
TOC.M.S032	Cecum	M	Cecum mocosal	The top of the cecum (mocosal)	Cecum	LI	2.81163
TOC.M.S033	Cecum	M	Cecum mocosal	The top of the cecum (mocosal)	Cecum	LI	3.27408
TRC.F.S001	TRC	L	Transverse colon	Transverse colon	TRC	LI	3.83948
TRC.M.S001	TRC	M	Transverse colon	Transverse colon	TRC	LI	7.29967
TRC.F.S002	TRC	L	Transverse colon	Transverse colon	TRC	LI	2.58281
TRC.M.S002	TRC	M	Transverse colon	Transverse colon	TRC	LI	1.38988
TRC.F.S003	TRC	L	Transverse colon	Transverse colon	TRC	LI	8.30827
TRC.M.S003	TRC	M	Transverse colon	Transverse colon	TRC	LI	4.18107
TRC.F.S004	TRC	L	Transverse colon	Transverse colon	TRC	LI	4.63261
TRC.M.S004	TRC	M	Transverse colon	Transverse colon	TRC	LI	1.45076
TRC.F.S005	TRC	L	Transverse colon	Transverse colon	TRC	LI	9.41571
TRC.M.S005	TRC	M	Transverse colon	Transverse colon	TRC	LI	1.41024
TRC.F.S006	TRC	L	Transverse colon	Transverse colon	TRC	LI	3.2271
TRC.M.S006	TRC	M	Transverse colon	Transverse colon	TRC	LI	3.37273
TRC.F.S007	TRC	L	Transverse colon	Transverse colon	TRC	LI	11.0846
TRC.M.S007	TRC	M	Transverse colon	Transverse colon	TRC	LI	2.4842
TRC.F.S008	TRC	L	Transverse colon	Transverse colon	TRC	LI	2.12879
TRC.M.S008	TRC	M	Transverse colon	Transverse colon	TRC	LI	3.22717
TRC.F.S009	TRC	L	Transverse colon	Transverse colon	TRC	LI	4.29534
TRC.M.S009	TRC	M	Transverse colon	Transverse colon	TRC	LI	3.75037
TRC.F.S010	TRC	L	Transverse colon	Transverse colon	TRC	LI	4.11663
TRC.M.S010	TRC	M	Transverse colon	Transverse colon	TRC	LI	4.11626
TRC.F.S011	TRC	L	Transverse colon	Transverse colon	TRC	LI	7.3774
TRC.M.S011	TRC	M	Transverse colon	Transverse colon	TRC	LI	2.31804
TRC.F.S012	TRC	L	Transverse colon	Transverse colon	TRC	LI	6.3014
TRC.M.S012	TRC	M	Transverse colon	Transverse colon	TRC	LI	10.6686
TRC.F.S013	TRC	L	Transverse colon	Transverse colon	TRC	LI	7.57874
TRC.M.S013	TRC	M	Transverse colon	Transverse colon	TRC	LI	2.04244
TRC.F.S014	TRC	L	Transverse colon	Transverse colon	TRC	LI	6.49475
TRC.M.S014	TRC	M	Transverse colon	Transverse colon	TRC	LI	1.91034
TRC.F.S015	TRC	L	Transverse colon	Transverse colon	TRC	LI	3.80646
TRC.M.S015	TRC	M	Transverse colon	Transverse colon	TRC	LI	2.47526
TRC.F.S016	TRC	L	Transverse colon	Transverse colon	TRC	LI	8.28084
TRC.M.S016	TRC	M	Transverse colon	Transverse colon	TRC	LI	1.54998
TRC.F.S017	TRC	L	Transverse colon	Transverse colon	TRC	LI	3.26309
TRC.M.S017	TRC	M	Transverse colon	Transverse colon	TRC	LI	4.16122
TRC.F.S018	TRC	L	Transverse colon	Transverse colon	TRC	LI	6.45132
TRC.M.S018	TRC	M	Transverse colon	Transverse colon	TRC	LI	8.86343
TRC.F.S019	TRC	L	Transverse colon	Transverse colon	TRC	LI	3.7149
TRC.M.S019	TRC	M	Transverse colon	Transverse colon	TRC	LI	3.80976
TRC.F.S020	TRC	L	Transverse colon	Transverse colon	TRC	LI	4.66675
TRC.M.S020	TRC	M	Transverse colon	Transverse colon	TRC	LI	6.51683
TRC.F.S021	TRC	L	Transverse colon	Transverse colon	TRC	LI	2.21662
TRC.M.S021	TRC	M	Transverse colon	Transverse colon	TRC	LI	1.29251
TRC.F.S022	TRC	L	Transverse colon	Transverse colon	TRC	LI	4.64816
TRC.M.S022	TRC	M	Transverse colon	Transverse colon	TRC	LI	2.31486
TRC.F.S023	TRC	L	Transverse colon	Transverse colon	TRC	LI	2.93429
TRC.M.S023	TRC	M	Transverse colon	Transverse colon	TRC	LI	1.7488
TRC.F.S024	TRC	L	Transverse colon	Transverse colon	TRC	LI	4.01315
TRC.M.S024	TRC	M	Transverse colon	Transverse colon	TRC	LI	2.99017
TRC.F.S025	TRC	L	Transverse colon	Transverse colon	TRC	LI	1.56253
TRC.M.S025	TRC	M	Transverse colon	Transverse colon	TRC	LI	1.75111
TRC.F.S026	TRC	L	Transverse colon	Transverse colon	TRC	LI	9.04702
TRC.M.S026	TRC	M	Transverse colon	Transverse colon	TRC	LI	3.09992
TRC.F.S027	TRC	L	Transverse colon	Transverse colon	TRC	LI	2.66218
TRC.M.S027	TRC	M	Transverse colon	Transverse colon	TRC	LI	3.45259
TRC.F.S028	TRC	L	Transverse colon	Transverse colon	TRC	LI	9.79991
TRC.M.S028	TRC	M	Transverse colon	Transverse colon	TRC	LI	11.3242
TRC.F.S029	TRC	L	Transverse colon	Transverse colon	TRC	LI	3.64279
TRC.M.S029	TRC	M	Transverse colon	Transverse colon	TRC	LI	10.4382
TRC.F.S030	TRC	L	Transverse colon	Transverse colon	TRC	LI	5.46456
TRC.M.S030	TRC	M	Transverse colon	Transverse colon	TRC	LI	10.5285
TRC.F.S031	TRC	L	Transverse colon	Transverse colon	TRC	LI	2.79766
TRC.M.S031	TRC	M	Transverse colon	Transverse colon	TRC	LI	1.40221
TRC.F.S032	TRC	L	Transverse colon	Transverse colon	TRC	LI	4.80413
TRC.M.S032	TRC	M	Transverse colon	Transverse colon	TRC	LI	3.12523
TRC.F.S033	TRC	L	Transverse colon	Transverse colon	TRC	LI	5.60683
TRC.M.S033	TRC	M	Transverse colon	Transverse colon	TRC	LI	3.7754

## Sheet: Figure 2C
Sample ID	Axis.1	Axis.2	group	col
LC.S.S001	-0.284602	-0.236082	Oral	#4d9221
LC.S.S002	-0.303776	-0.303094	Oral	#4d9221
LC.S.S003	-0.292754	-0.286663	Oral	#4d9221
LC.S.S004	-0.270167	-0.24586	Oral	#4d9221
LC.S.S005	-0.238688	-0.155815	Oral	#4d9221
LC.S.S006	-0.261456	-0.225244	Oral	#4d9221
LC.S.S007	-0.304788	-0.215063	Oral	#4d9221
LC.S.S008	-0.300682	-0.233254	Oral	#4d9221
LC.S.S009	-0.304549	-0.249405	Oral	#4d9221
LC.S.S010	-0.290675	-0.300692	Oral	#4d9221
LC.S.S011	-0.275932	-0.213073	Oral	#4d9221
LC.S.S012	-0.310144	-0.285673	Oral	#4d9221
LC.S.S013	-0.290183	-0.265908	Oral	#4d9221
LC.S.S014	-0.30477	-0.27424	Oral	#4d9221
LC.S.S015	-0.310394	-0.27667	Oral	#4d9221
LC.S.S016	-0.298132	-0.244996	Oral	#4d9221
LC.S.S017	-0.315603	-0.290209	Oral	#4d9221
LC.S.S018	-0.289186	-0.265263	Oral	#4d9221
LC.S.S019	-0.285032	-0.257741	Oral	#4d9221
LC.S.S020	-0.306764	-0.30436	Oral	#4d9221
LC.S.S021	-0.283694	-0.287367	Oral	#4d9221
LC.S.S022	-0.306122	-0.304748	Oral	#4d9221
LC.S.S023	-0.302241	-0.269905	Oral	#4d9221
LC.S.S024	-0.307827	-0.285516	Oral	#4d9221
LC.S.S025	-0.26674	-0.136859	Oral	#4d9221
LC.S.S026	-0.197776	-0.154196	Oral	#4d9221
LC.S.S027	-0.252638	-0.225118	Oral	#4d9221
LC.S.S028	-0.270623	-0.255779	Oral	#4d9221
LC.S.S029	-0.199292	-0.190068	Oral	#4d9221
LC.S.S030	-0.228423	-0.206356	Oral	#4d9221
LC.S.S031	-0.294078	-0.222578	Oral	#4d9221
LC.S.S032	-0.32731	-0.255446	Oral	#4d9221
LC.S.S033	-0.261383	-0.239643	Oral	#4d9221
LL.S.S001	-0.227469	-0.125322	Oral	#4d9221
LL.S.S002	-0.284254	-0.297499	Oral	#4d9221
LL.S.S003	-0.313677	-0.296418	Oral	#4d9221
LL.S.S004	-0.283747	-0.305301	Oral	#4d9221
LL.S.S005	-0.26512	-0.0576545	Oral	#4d9221
LL.S.S006	-0.244656	-0.207828	Oral	#4d9221
LL.S.S007	-0.28862	-0.317614	Oral	#4d9221
LL.S.S008	-0.27714	-0.245211	Oral	#4d9221
LL.S.S009	-0.307428	-0.315676	Oral	#4d9221
LL.S.S010	-0.285675	-0.265743	Oral	#4d9221
LL.S.S011	-0.234386	-0.18678	Oral	#4d9221
LL.S.S012	-0.307161	-0.295948	Oral	#4d9221
LL.S.S013	-0.292488	-0.251022	Oral	#4d9221
LL.S.S014	-0.276366	-0.297392	Oral	#4d9221
LL.S.S015	-0.161942	-0.0624061	Oral	#4d9221
LL.S.S016	-0.290191	-0.286085	Oral	#4d9221
LL.S.S017	-0.275069	-0.296271	Oral	#4d9221
LL.S.S018	-0.302305	-0.25998	Oral	#4d9221
LL.S.S019	-0.272817	-0.229176	Oral	#4d9221
LL.S.S020	-0.265163	-0.245294	Oral	#4d9221
LL.S.S021	-0.270739	-0.295192	Oral	#4d9221
LL.S.S022	-0.113521	0.03275	Oral	#4d9221
LL.S.S023	-0.294422	-0.267783	Oral	#4d9221
LL.S.S024	-0.311029	-0.273818	Oral	#4d9221
LL.S.S025	-0.31096	-0.296183	Oral	#4d9221
LL.S.S026	-0.271964	-0.227214	Oral	#4d9221
LL.S.S027	-0.215709	-0.179259	Oral	#4d9221
LL.S.S028	-0.308103	-0.180548	Oral	#4d9221
LL.S.S029	-0.264526	-0.295855	Oral	#4d9221
LL.S.S030	-0.246097	-0.204409	Oral	#4d9221
LL.S.S031	-0.291717	-0.267187	Oral	#4d9221
LL.S.S032	-0.294916	-0.206209	Oral	#4d9221
LL.S.S033	-0.25456	-0.188371	Oral	#4d9221
LM.S.S001	-0.323341	-0.311936	Oral	#4d9221
LM.S.S002	-0.291823	-0.288204	Oral	#4d9221
LM.S.S003	-0.261372	-0.185361	Oral	#4d9221
LM.S.S004	-0.247376	-0.225261	Oral	#4d9221
LM.S.S005	-0.239575	-0.14867	Oral	#4d9221
LM.S.S006	-0.229723	-0.164872	Oral	#4d9221
LM.S.S007	-0.289981	-0.286752	Oral	#4d9221
LM.S.S008	-0.256838	-0.189103	Oral	#4d9221
LM.S.S009	-0.309382	-0.23671	Oral	#4d9221
LM.S.S010	-0.320754	-0.298152	Oral	#4d9221
LM.S.S011	-0.263475	-0.212013	Oral	#4d9221
LM.S.S012	-0.322143	-0.306471	Oral	#4d9221
LM.S.S013	-0.281681	-0.233451	Oral	#4d9221
LM.S.S014	-0.26344	-0.223099	Oral	#4d9221
LM.S.S015	-0.294854	-0.225675	Oral	#4d9221
LM.S.S016	-0.27242	-0.288179	Oral	#4d9221
LM.S.S017	-0.285573	-0.256964	Oral	#4d9221
LM.S.S018	-0.274385	-0.188413	Oral	#4d9221
LM.S.S019	-0.250169	-0.204307	Oral	#4d9221
LM.S.S020	-0.233664	-0.208019	Oral	#4d9221
LM.S.S021	-0.291198	-0.28217	Oral	#4d9221
LM.S.S022	-0.307657	-0.284057	Oral	#4d9221
LM.S.S023	-0.235844	-0.173615	Oral	#4d9221
LM.S.S024	-0.288581	-0.273567	Oral	#4d9221
LM.S.S025	-0.260223	-0.171881	Oral	#4d9221
LM.S.S026	-0.263813	-0.238109	Oral	#4d9221
LM.S.S027	-0.225424	-0.114947	Oral	#4d9221
LM.S.S028	-0.285336	-0.263056	Oral	#4d9221
LM.S.S029	-0.24582	-0.213283	Oral	#4d9221
LM.S.S030	-0.316378	-0.268434	Oral	#4d9221
LM.S.S031	-0.311348	-0.287032	Oral	#4d9221
LM.S.S032	-0.342043	-0.178094	Oral	#4d9221
LM.S.S033	-0.240467	-0.184737	Oral	#4d9221
RC.S.S001	-0.322367	-0.299004	Oral	#4d9221
RC.S.S002	-0.28193	-0.289461	Oral	#4d9221
RC.S.S003	-0.277044	-0.273371	Oral	#4d9221
RC.S.S004	-0.264238	-0.290097	Oral	#4d9221
RC.S.S005	-0.305651	-0.124544	Oral	#4d9221
RC.S.S006	-0.278783	-0.269596	Oral	#4d9221
RC.S.S007	-0.281852	-0.275954	Oral	#4d9221
RC.S.S008	-0.296716	-0.213812	Oral	#4d9221
RC.S.S009	-0.275719	-0.230366	Oral	#4d9221
RC.S.S010	-0.249121	-0.20375	Oral	#4d9221
RC.S.S011	-0.290298	-0.306006	Oral	#4d9221
RC.S.S012	-0.297809	-0.198679	Oral	#4d9221
RC.S.S013	-0.326855	-0.240037	Oral	#4d9221
RC.S.S014	-0.286506	-0.255219	Oral	#4d9221
RC.S.S015	-0.313012	-0.221481	Oral	#4d9221
RC.S.S016	-0.284078	-0.270855	Oral	#4d9221
RC.S.S017	-0.289173	-0.310116	Oral	#4d9221
RC.S.S018	-0.238609	-0.160497	Oral	#4d9221
RC.S.S019	-0.235233	-0.184696	Oral	#4d9221
RC.S.S020	-0.25298	-0.228557	Oral	#4d9221
RC.S.S021	-0.199524	-0.161375	Oral	#4d9221
RC.S.S022	-0.307415	-0.312633	Oral	#4d9221
RC.S.S023	-0.261633	-0.205013	Oral	#4d9221
RC.S.S024	-0.295713	-0.17174	Oral	#4d9221
RC.S.S025	-0.287254	-0.306689	Oral	#4d9221
RC.S.S026	-0.321614	-0.311505	Oral	#4d9221
RC.S.S027	-0.25205	-0.248025	Oral	#4d9221
RC.S.S028	-0.298503	-0.304999	Oral	#4d9221
RC.S.S029	-0.240614	-0.215842	Oral	#4d9221
RC.S.S030	-0.249348	-0.235646	Oral	#4d9221
RC.S.S031	-0.307696	-0.323983	Oral	#4d9221
RC.S.S032	-0.290783	-0.252577	Oral	#4d9221
RC.S.S033	-0.250942	-0.186688	Oral	#4d9221
UL.S.S001	-0.317788	-0.286467	Oral	#4d9221
UL.S.S002	-0.293459	-0.316177	Oral	#4d9221
UL.S.S003	-0.294102	-0.279515	Oral	#4d9221
UL.S.S004	-0.24652	-0.248966	Oral	#4d9221
UL.S.S005	-0.303272	-0.150542	Oral	#4d9221
UL.S.S006	-0.279778	-0.291859	Oral	#4d9221
UL.S.S007	-0.2973	-0.329439	Oral	#4d9221
UL.S.S008	-0.306032	-0.302192	Oral	#4d9221
UL.S.S009	-0.27819	-0.192922	Oral	#4d9221
UL.S.S010	-0.248735	-0.209425	Oral	#4d9221
UL.S.S011	-0.266604	-0.255216	Oral	#4d9221
UL.S.S012	-0.286093	-0.25842	Oral	#4d9221
UL.S.S013	-0.261127	-0.227128	Oral	#4d9221
UL.S.S014	-0.276388	-0.307899	Oral	#4d9221
UL.S.S015	-0.326327	-0.273432	Oral	#4d9221
UL.S.S016	-0.298869	-0.277148	Oral	#4d9221
UL.S.S017	-0.285709	-0.276683	Oral	#4d9221
UL.S.S018	-0.220491	-0.114513	Oral	#4d9221
UL.S.S019	-0.168611	-0.144877	Oral	#4d9221
UL.S.S020	-0.194499	-0.151709	Oral	#4d9221
UL.S.S021	-0.256879	-0.0116023	Oral	#4d9221
UL.S.S022	-0.25317	-0.180046	Oral	#4d9221
UL.S.S023	-0.261364	-0.160653	Oral	#4d9221
UL.S.S024	-0.256536	-0.140794	Oral	#4d9221
UL.S.S025	-0.27239	-0.248607	Oral	#4d9221
UL.S.S026	-0.285889	-0.246429	Oral	#4d9221
UL.S.S027	-0.193035	-0.13413	Oral	#4d9221
UL.S.S028	-0.275455	-0.266128	Oral	#4d9221
UL.S.S029	-0.236285	-0.22319	Oral	#4d9221
UL.S.S030	-0.211719	-0.18705	Oral	#4d9221
UL.S.S031	-0.244322	-0.179436	Oral	#4d9221
UL.S.S032	-0.297237	-0.265849	Oral	#4d9221
UL.S.S033	-0.268122	-0.219051	Oral	#4d9221
UM.S.S001	-0.289685	-0.265635	Oral	#4d9221
UM.S.S002	-0.27711	-0.275879	Oral	#4d9221
UM.S.S003	-0.331832	-0.294937	Oral	#4d9221
UM.S.S004	-0.289787	-0.289949	Oral	#4d9221
UM.S.S005	-0.320122	-0.180165	Oral	#4d9221
UM.S.S006	-0.283083	-0.275365	Oral	#4d9221
UM.S.S007	-0.315205	-0.293369	Oral	#4d9221
UM.S.S008	-0.324187	-0.258138	Oral	#4d9221
UM.S.S009	-0.3276	-0.205236	Oral	#4d9221
UM.S.S010	-0.284815	-0.218578	Oral	#4d9221
UM.S.S011	-0.295471	-0.235602	Oral	#4d9221
UM.S.S012	-0.31612	-0.309532	Oral	#4d9221
UM.S.S013	-0.31103	-0.275996	Oral	#4d9221
UM.S.S014	-0.321764	-0.317037	Oral	#4d9221
UM.S.S015	-0.348443	-0.216209	Oral	#4d9221
UM.S.S016	-0.316786	-0.273012	Oral	#4d9221
UM.S.S017	-0.301127	-0.269541	Oral	#4d9221
UM.S.S018	-0.306121	-0.282793	Oral	#4d9221
UM.S.S019	-0.269907	-0.205752	Oral	#4d9221
UM.S.S020	-0.246397	-0.20327	Oral	#4d9221
UM.S.S021	-0.238705	-0.193845	Oral	#4d9221
UM.S.S022	-0.308925	-0.337163	Oral	#4d9221
UM.S.S023	-0.330583	-0.296692	Oral	#4d9221
UM.S.S024	-0.241065	-0.249559	Oral	#4d9221
UM.S.S025	-0.246335	-0.228727	Oral	#4d9221
UM.S.S026	-0.259647	-0.323632	Oral	#4d9221
UM.S.S027	-0.287432	-0.273663	Oral	#4d9221
UM.S.S028	-0.317819	-0.296973	Oral	#4d9221
UM.S.S029	-0.263196	-0.216026	Oral	#4d9221
UM.S.S030	-0.149712	-0.120039	Oral	#4d9221
UM.S.S031	-0.272958	-0.209335	Oral	#4d9221
UM.S.S032	-0.330119	-0.236325	Oral	#4d9221
UM.S.S033	-0.230417	-0.172	Oral	#4d9221
ANAL.S.S001	0.111605	0.0177192	LI	#c51b7d
ANAL.S.S002	0.201006	-0.0239781	LI	#c51b7d
ANAL.S.S003	0.00104443	0.0754456	LI	#c51b7d
ANAL.S.S004	0.181236	0.00121639	LI	#c51b7d
ANAL.S.S005	0.113115	0.0117464	LI	#c51b7d
ANAL.S.S006	0.15598	-0.0883881	LI	#c51b7d
ANAL.S.S007	0.0646762	0.0117363	LI	#c51b7d
ANAL.S.S008	0.121009	0.028491	LI	#c51b7d
ANAL.S.S009	0.126448	0.012511	LI	#c51b7d
ANAL.S.S010	0.0576091	0.0320362	LI	#c51b7d
ANAL.S.S011	0.19071	-0.0204244	LI	#c51b7d
ANAL.S.S012	0.209071	-0.0173889	LI	#c51b7d
ANAL.S.S013	0.104684	-0.0344789	LI	#c51b7d
ANAL.S.S014	0.14248	0.0266156	LI	#c51b7d
ANAL.S.S015	0.180116	0.000541713	LI	#c51b7d
ANAL.S.S016	0.197058	0.00309298	LI	#c51b7d
ANAL.S.S017	-0.0163233	0.135249	LI	#c51b7d
ANAL.S.S018	0.138145	0.0388742	LI	#c51b7d
ANAL.S.S019	0.180153	-0.00886645	LI	#c51b7d
ANAL.S.S020	0.0973519	0.01352	LI	#c51b7d
ANAL.S.S021	0.228634	-0.0351632	LI	#c51b7d
ANAL.S.S022	0.252279	-0.0237332	LI	#c51b7d
ANAL.S.S023	0.191264	-0.0186416	LI	#c51b7d
ANAL.S.S024	0.0825392	0.0419328	LI	#c51b7d
ANAL.S.S025	0.131594	0.0126146	LI	#c51b7d
ANAL.S.S026	0.171041	-0.010943	LI	#c51b7d
ANAL.S.S027	0.111298	-0.00380255	LI	#c51b7d
ANAL.S.S028	0.0724078	0.0564182	LI	#c51b7d
ANAL.S.S029	-0.100361	0.252625	LI	#c51b7d
ANAL.S.S030	0.0952741	0.158076	LI	#c51b7d
ANAL.S.S031	0.167334	-0.0279075	LI	#c51b7d
ANAL.S.S032	0.189886	-9.77395e-05	LI	#c51b7d
ANAL.S.S033	-0.00698273	0.0633055	LI	#c51b7d
ASCM.F.S001	0.292337	-0.0592567	LI	#c51b7d
ASCM.M.S001	0.317833	-0.0776154	LI	#e9a3c9
ASCM.F.S002	0.353413	-0.0569033	LI	#c51b7d
ASCM.M.S002	0.344177	-0.0352895	LI	#e9a3c9
ASCM.F.S003	0.324318	-0.0718625	LI	#c51b7d
ASCM.M.S003	0.350004	-0.0741927	LI	#e9a3c9
ASCM.F.S004	0.226703	-0.0473115	LI	#c51b7d
ASCM.M.S004	0.248987	-0.0422792	LI	#e9a3c9
ASCM.F.S005	0.335985	-0.0727364	LI	#c51b7d
ASCM.M.S005	0.372651	-0.0493068	LI	#e9a3c9
ASCM.F.S006	0.375242	-0.0582559	LI	#c51b7d
ASCM.M.S006	0.215618	-0.0344485	LI	#e9a3c9
ASCM.F.S007	0.271126	-0.0392833	LI	#c51b7d
ASCM.M.S007	0.207291	-0.021628	LI	#e9a3c9
ASCM.F.S008	0.374049	-0.0647046	LI	#c51b7d
ASCM.M.S008	0.300885	-0.0536917	LI	#e9a3c9
ASCM.F.S009	0.345568	-0.0702508	LI	#c51b7d
ASCM.M.S009	0.314307	-0.0435913	LI	#e9a3c9
ASCM.F.S010	0.345006	-0.0518984	LI	#c51b7d
ASCM.M.S010	0.188851	-0.019574	LI	#e9a3c9
ASCM.F.S011	0.328148	-0.070035	LI	#c51b7d
ASCM.M.S011	0.357902	-0.0718157	LI	#e9a3c9
ASCM.F.S012	0.314295	-0.0451213	LI	#c51b7d
ASCM.M.S012	0.17151	-0.000285403	LI	#e9a3c9
ASCM.F.S013	0.331858	-0.0742612	LI	#c51b7d
ASCM.M.S013	0.291192	-0.0609963	LI	#e9a3c9
ASCM.F.S014	0.290253	-0.075068	LI	#c51b7d
ASCM.M.S014	0.215563	-0.00985889	LI	#e9a3c9
ASCM.F.S015	0.318414	-0.0609886	LI	#c51b7d
ASCM.M.S015	0.324278	-0.0256605	LI	#e9a3c9
ASCM.F.S016	0.26634	-0.0635474	LI	#c51b7d
ASCM.M.S016	0.287482	-0.0356504	LI	#e9a3c9
ASCM.F.S017	0.374092	-0.0632283	LI	#c51b7d
ASCM.M.S017	0.194011	0.0113129	LI	#e9a3c9
ASCM.F.S018	0.348756	-0.0718174	LI	#c51b7d
ASCM.M.S018	0.311004	-0.0391626	LI	#e9a3c9
ASCM.F.S019	0.29157	-0.0430321	LI	#c51b7d
ASCM.M.S019	0.237308	-0.0106139	LI	#e9a3c9
ASCM.F.S020	0.311666	-0.0577372	LI	#c51b7d
ASCM.M.S020	0.202196	-0.0310372	LI	#e9a3c9
ASCM.F.S021	0.3086	-0.0653398	LI	#c51b7d
ASCM.M.S021	0.298379	-0.0455687	LI	#e9a3c9
ASCM.F.S022	0.298211	-0.0482691	LI	#c51b7d
ASCM.M.S022	0.207846	-0.0380064	LI	#e9a3c9
ASCM.F.S023	0.279333	-0.0567253	LI	#c51b7d
ASCM.M.S023	0.307086	-0.0481913	LI	#e9a3c9
ASCM.F.S024	0.311296	-0.0716061	LI	#c51b7d
ASCM.M.S024	0.301888	-0.0331915	LI	#e9a3c9
ASCM.F.S025	0.316367	-0.0577849	LI	#c51b7d
ASCM.M.S025	0.206515	-0.0101567	LI	#e9a3c9
ASCM.F.S026	0.330694	-0.0584848	LI	#c51b7d
ASCM.M.S026	0.272769	-0.0359947	LI	#e9a3c9
ASCM.F.S027	0.339041	-0.0617705	LI	#c51b7d
ASCM.M.S027	0.094785	0.00356643	LI	#e9a3c9
ASCM.F.S028	0.360526	-0.0667873	LI	#c51b7d
ASCM.M.S028	0.327144	-0.0494386	LI	#e9a3c9
ASCM.F.S029	0.362617	-0.081944	LI	#c51b7d
ASCM.M.S029	0.315387	-0.0574584	LI	#e9a3c9
ASCM.F.S030	0.350513	-0.0559527	LI	#c51b7d
ASCM.M.S030	0.313006	-0.0440242	LI	#e9a3c9
ASCM.F.S031	0.380873	-0.0873458	LI	#c51b7d
ASCM.M.S031	0.348872	-0.0449119	LI	#e9a3c9
ASCM.F.S032	0.247872	0.00197302	LI	#c51b7d
ASCM.M.S032	0.309702	0.0160051	LI	#e9a3c9
ASCM.F.S033	0.345903	-0.0604804	LI	#c51b7d
ASCM.M.S033	0.321664	-0.0278763	LI	#e9a3c9
DECM.F.S001	0.227243	-0.0635487	LI	#c51b7d
DECM.M.S001	0.225945	-0.029519	LI	#e9a3c9
DECM.F.S002	0.257103	-0.0590381	LI	#c51b7d
DECM.M.S002	0.315028	-0.0406311	LI	#e9a3c9
DECM.F.S003	0.28564	-0.0532186	LI	#c51b7d
DECM.M.S003	0.395563	-0.0659226	LI	#e9a3c9
DECM.F.S004	0.211879	-0.0376784	LI	#c51b7d
DECM.M.S004	0.383566	-0.0469101	LI	#e9a3c9
DECM.F.S005	0.253477	-0.0556132	LI	#c51b7d
DECM.M.S005	0.33563	-0.0550418	LI	#e9a3c9
DECM.F.S006	0.247759	-0.0531357	LI	#c51b7d
DECM.M.S006	0.313493	-0.0388077	LI	#e9a3c9
DECM.F.S007	0.306476	-0.0563271	LI	#c51b7d
DECM.M.S007	0.326683	-0.0384773	LI	#e9a3c9
DECM.F.S008	0.279815	-0.0484661	LI	#c51b7d
DECM.M.S008	0.329762	-0.0389771	LI	#e9a3c9
DECM.F.S009	0.222721	-0.0459996	LI	#c51b7d
DECM.M.S009	0.375306	-0.0447357	LI	#e9a3c9
DECM.F.S010	0.270804	-0.0599585	LI	#c51b7d
DECM.M.S010	0.33095	-0.0249781	LI	#e9a3c9
DECM.F.S011	0.315353	-0.0729169	LI	#c51b7d
DECM.M.S011	0.334752	-0.0709829	LI	#e9a3c9
DECM.F.S012	0.315767	-0.0449896	LI	#c51b7d
DECM.M.S012	0.347512	-0.0354226	LI	#e9a3c9
DECM.F.S013	0.332078	-0.0829297	LI	#c51b7d
DECM.M.S013	0.286699	-0.047771	LI	#e9a3c9
DECM.F.S014	0.294217	-0.0682028	LI	#c51b7d
DECM.M.S014	0.261252	-0.0254622	LI	#e9a3c9
DECM.F.S015	0.317698	-0.0675508	LI	#c51b7d
DECM.M.S015	0.41254	-0.0663513	LI	#e9a3c9
DECM.F.S016	0.239444	0.00929012	LI	#c51b7d
DECM.M.S016	0.368948	-0.0485553	LI	#e9a3c9
DECM.F.S017	0.271762	-0.0593514	LI	#c51b7d
DECM.M.S017	0.369346	-0.0380879	LI	#e9a3c9
DECM.F.S018	0.316685	-0.0443835	LI	#c51b7d
DECM.M.S018	0.333291	-0.0512846	LI	#e9a3c9
DECM.F.S019	0.337541	-0.0579974	LI	#c51b7d
DECM.M.S019	0.331354	-0.0287401	LI	#e9a3c9
DECM.F.S020	0.291485	-0.0460973	LI	#c51b7d
DECM.M.S020	0.270391	-0.0349296	LI	#e9a3c9
DECM.F.S021	0.294633	-0.0721992	LI	#c51b7d
DECM.M.S021	0.194477	-0.0401166	LI	#e9a3c9
DECM.F.S022	0.299748	-0.0449509	LI	#c51b7d
DECM.M.S022	0.366881	-0.0529304	LI	#e9a3c9
DECM.F.S023	0.329295	-0.0641562	LI	#c51b7d
DECM.M.S023	0.337646	-0.0544697	LI	#e9a3c9
DECM.F.S024	0.302287	-0.06571	LI	#c51b7d
DECM.M.S024	0.297631	-0.0495224	LI	#e9a3c9
DECM.F.S025	0.306234	-0.0664845	LI	#c51b7d
DECM.M.S025	0.351175	-0.0443541	LI	#e9a3c9
DECM.F.S026	0.230869	0.0187857	LI	#c51b7d
DECM.M.S026	0.304995	-0.037935	LI	#e9a3c9
DECM.F.S027	0.267994	-0.0452473	LI	#c51b7d
DECM.M.S027	0.334586	-0.0311963	LI	#e9a3c9
DECM.F.S028	0.184463	-0.0199339	LI	#c51b7d
DECM.M.S028	0.224072	-0.0298278	LI	#e9a3c9
DECM.F.S029	0.279114	-0.060551	LI	#c51b7d
DECM.M.S029	0.376993	-0.0443297	LI	#e9a3c9
DECM.F.S030	0.26715	-0.013239	LI	#c51b7d
DECM.M.S030	0.265032	-0.017091	LI	#e9a3c9
DECM.F.S031	0.371779	-0.0697403	LI	#c51b7d
DECM.M.S031	0.232851	0.0164418	LI	#e9a3c9
DECM.F.S032	0.176356	-0.0283714	LI	#c51b7d
DECM.M.S032	0.358782	-0.0453211	LI	#e9a3c9
DECM.F.S033	0.229682	-0.070855	LI	#c51b7d
DECM.M.S033	0.353818	-0.0794292	LI	#e9a3c9
IICD.F.S001	0.0346395	-0.0901791	LI	#c51b7d
IICD.F.S002	0.30466	-0.065437	LI	#c51b7d
IICD.F.S003	0.337226	-0.0984876	LI	#c51b7d
IICD.F.S004	0.208132	-0.0633616	LI	#c51b7d
IICD.F.S005	0.24672	-0.0578544	LI	#c51b7d
IICD.F.S006	0.332439	-0.0610532	LI	#c51b7d
IICD.F.S007	0.273507	-0.0350716	LI	#c51b7d
IICD.F.S008	0.340509	-0.0735978	LI	#c51b7d
IICD.F.S009	0.291361	-0.0799137	LI	#c51b7d
IICD.F.S010	0.229278	-0.029417	LI	#c51b7d
IICD.F.S011	0.163452	-0.0837059	LI	#c51b7d
IICD.F.S012	0.32266	-0.0659522	LI	#c51b7d
IICD.F.S013	0.313289	-0.0763581	LI	#c51b7d
IICD.F.S014	0.252399	-0.0560856	LI	#c51b7d
IICD.F.S015	0.377576	-0.0702609	LI	#c51b7d
IICD.F.S016	0.333038	-0.0515292	LI	#c51b7d
IICD.F.S017	0.329854	-0.0213363	LI	#c51b7d
IICD.F.S019	0.356284	-0.0752503	LI	#c51b7d
IICD.F.S020	0.324807	-0.0789298	LI	#c51b7d
IICD.F.S021	0.285362	-0.0709318	LI	#c51b7d
IICD.F.S022	0.317264	-0.0704247	LI	#c51b7d
IICD.F.S023	0.314307	-0.067633	LI	#c51b7d
IICD.F.S024	0.304317	-0.0382752	LI	#c51b7d
IICD.F.S025	0.297993	-0.0450347	LI	#c51b7d
IICD.F.S026	0.268974	-0.0483702	LI	#c51b7d
IICD.F.S027	0.321395	-0.0674057	LI	#c51b7d
IICD.F.S028	0.298988	-0.0553206	LI	#c51b7d
IICD.F.S029	0.324845	-0.066867	LI	#c51b7d
IICD.F.S030	0.319804	-0.0559368	LI	#c51b7d
IICD.F.S031	0.237888	-0.0855761	LI	#c51b7d
IICD.F.S032	0.263502	-0.0705359	LI	#c51b7d
IICD.F.S033	0.300717	-0.068721	LI	#c51b7d
RECU.F.S001	0.211506	-0.050977	LI	#c51b7d
RECU.M.S001	0.248682	-0.0361109	LI	#e9a3c9
RECU.F.S002	0.322681	-0.0751253	LI	#c51b7d
RECU.M.S002	0.283523	0.0137143	LI	#e9a3c9
RECU.F.S003	0.296676	-0.0666856	LI	#c51b7d
RECU.M.S003	0.308738	-0.0357476	LI	#e9a3c9
RECU.F.S004	0.264701	-0.060397	LI	#c51b7d
RECU.M.S004	0.181694	0.000845975	LI	#e9a3c9
RECU.F.S005	0.332806	-0.0749421	LI	#c51b7d
RECU.M.S005	0.197506	-0.0378839	LI	#e9a3c9
RECU.F.S006	0.334445	-0.0773755	LI	#c51b7d
RECU.M.S006	0.368605	-0.039391	LI	#e9a3c9
RECU.F.S007	0.372633	-0.0611279	LI	#c51b7d
RECU.M.S007	0.35105	0.00127812	LI	#e9a3c9
RECU.F.S008	0.326825	-0.0799725	LI	#c51b7d
RECU.M.S008	0.292165	-0.0815953	LI	#e9a3c9
RECU.F.S009	0.343595	-0.0772709	LI	#c51b7d
RECU.M.S009	0.262369	-0.0327167	LI	#e9a3c9
RECU.F.S010	0.33927	-0.0736102	LI	#c51b7d
RECU.M.S010	0.3002	-0.0587906	LI	#e9a3c9
RECU.F.S011	0.363218	-0.0869512	LI	#c51b7d
RECU.M.S011	0.330628	-0.10073	LI	#e9a3c9
RECU.F.S012	0.330138	-0.0739885	LI	#c51b7d
RECU.M.S012	0.369176	-0.0627994	LI	#e9a3c9
RECU.F.S013	0.307839	-0.0871129	LI	#c51b7d
RECU.M.S013	0.230955	-0.0449457	LI	#e9a3c9
RECU.F.S014	0.241924	0.00779747	LI	#c51b7d
RECU.M.S014	0.317877	-0.0417499	LI	#e9a3c9
RECU.F.S015	0.301259	-0.0754199	LI	#c51b7d
RECU.M.S015	0.307469	-0.04148	LI	#e9a3c9
RECU.F.S016	0.124727	-0.0405148	LI	#c51b7d
RECU.M.S016	0.317842	-0.056372	LI	#e9a3c9
RECU.F.S017	0.231307	-0.0337899	LI	#c51b7d
RECU.M.S017	0.191707	0.0211899	LI	#e9a3c9
RECU.F.S018	0.287675	-0.0641192	LI	#c51b7d
RECU.M.S018	0.2653	0.00153295	LI	#e9a3c9
RECU.F.S019	0.298652	-0.0512695	LI	#c51b7d
RECU.M.S019	0.0981257	0.0165139	LI	#e9a3c9
RECU.F.S020	0.268603	-0.0606077	LI	#c51b7d
RECU.M.S020	0.285062	-0.0220107	LI	#e9a3c9
RECU.F.S021	0.381766	-0.0880674	LI	#c51b7d
RECU.M.S021	0.208993	0.037803	LI	#e9a3c9
RECU.F.S022	0.378134	-0.0793149	LI	#c51b7d
RECU.M.S022	0.105653	0.0468974	LI	#e9a3c9
RECU.F.S023	0.34295	-0.0826128	LI	#c51b7d
RECU.M.S023	0.272538	-0.00851474	LI	#e9a3c9
RECU.F.S024	0.330289	-0.0747446	LI	#c51b7d
RECU.M.S024	0.222725	-0.0504935	LI	#e9a3c9
RECU.F.S025	0.306815	-0.0716838	LI	#c51b7d
RECU.M.S025	0.20642	0.00384732	LI	#e9a3c9
RECU.F.S026	0.268274	-0.065608	LI	#c51b7d
RECU.M.S026	0.156364	0.00914149	LI	#e9a3c9
RECU.F.S027	0.268651	-0.0691967	LI	#c51b7d
RECU.M.S027	0.178609	0.0155447	LI	#e9a3c9
RECU.F.S028	0.155504	-0.0296164	LI	#c51b7d
RECU.M.S028	0.0779605	0.0358325	LI	#e9a3c9
RECU.F.S029	0.294973	-0.0840959	LI	#c51b7d
RECU.M.S029	0.130399	-0.065653	LI	#e9a3c9
RECU.F.S030	0.311051	-0.0576927	LI	#c51b7d
RECU.M.S030	0.176192	0.0139459	LI	#e9a3c9
RECU.F.S031	0.331247	-0.0893202	LI	#c51b7d
RECU.M.S031	0.102303	0.0493682	LI	#e9a3c9
RECU.F.S032	0.250804	-0.0622139	LI	#c51b7d
RECU.M.S032	0.100731	-0.035382	LI	#e9a3c9
RECU.F.S033	0.273049	-0.0786531	LI	#c51b7d
RECU.M.S033	0.277031	-0.00750352	LI	#e9a3c9
SICM.F.S001	0.280069	-0.0886411	LI	#c51b7d
SICM.M.S001	0.254462	-0.0366978	LI	#e9a3c9
SICM.F.S002	0.334507	-0.0736807	LI	#c51b7d
SICM.M.S002	0.325125	-0.0620559	LI	#e9a3c9
SICM.F.S003	0.300654	-0.0804985	LI	#c51b7d
SICM.M.S003	0.320609	-0.0518548	LI	#e9a3c9
SICM.F.S004	0.272412	-0.0597418	LI	#c51b7d
SICM.M.S004	0.308998	-0.0486512	LI	#e9a3c9
SICM.F.S005	0.313178	-0.0745306	LI	#c51b7d
SICM.M.S005	0.155185	0.036528	LI	#e9a3c9
SICM.F.S006	0.35334	-0.0652267	LI	#c51b7d
SICM.M.S006	0.255954	-0.0519386	LI	#e9a3c9
SICM.F.S007	0.340814	-0.058595	LI	#c51b7d
SICM.M.S007	0.341107	-0.0221233	LI	#e9a3c9
SICM.F.S008	0.335433	-0.0796607	LI	#c51b7d
SICM.M.S008	0.290888	-0.0695353	LI	#e9a3c9
SICM.F.S009	0.302066	-0.0498305	LI	#c51b7d
SICM.M.S009	0.336897	-0.037518	LI	#e9a3c9
SICM.F.S010	0.332291	-0.0683605	LI	#c51b7d
SICM.M.S010	0.370865	-0.0496715	LI	#e9a3c9
SICM.F.S011	0.376168	-0.0934808	LI	#c51b7d
SICM.M.S011	0.335732	-0.0757037	LI	#e9a3c9
SICM.F.S012	0.405183	-0.0786555	LI	#c51b7d
SICM.M.S012	0.340001	-0.0635778	LI	#e9a3c9
SICM.F.S013	0.313867	-0.0778846	LI	#c51b7d
SICM.M.S013	0.204516	-0.0458303	LI	#e9a3c9
SICM.F.S014	0.333982	-0.0687515	LI	#c51b7d
SICM.M.S014	0.354839	-0.079449	LI	#e9a3c9
SICM.F.S015	0.386932	-0.0803922	LI	#c51b7d
SICM.M.S015	0.383299	-0.0674444	LI	#e9a3c9
SICM.F.S016	0.387473	-0.0826731	LI	#c51b7d
SICM.M.S016	0.277549	-0.00268748	LI	#e9a3c9
SICM.F.S017	0.286847	-0.0256035	LI	#c51b7d
SICM.M.S017	0.351002	-0.0539205	LI	#e9a3c9
SICM.F.S018	0.299121	-0.0736099	LI	#c51b7d
SICM.M.S018	0.351785	-0.0463954	LI	#e9a3c9
SICM.F.S019	0.310323	-0.0582502	LI	#c51b7d
SICM.M.S019	0.381719	-0.0452696	LI	#e9a3c9
SICM.F.S020	0.381988	-0.0631115	LI	#c51b7d
SICM.M.S020	0.245254	0.0373171	LI	#e9a3c9
SICM.F.S021	0.357066	-0.0820267	LI	#c51b7d
SICM.M.S021	0.162507	0.0441905	LI	#e9a3c9
SICM.F.S022	0.354869	-0.0580536	LI	#c51b7d
SICM.M.S022	0.297462	-0.0425236	LI	#e9a3c9
SICM.F.S023	0.329783	-0.0800252	LI	#c51b7d
SICM.M.S023	0.352926	-0.0715986	LI	#e9a3c9
SICM.F.S024	0.288019	-0.0421024	LI	#c51b7d
SICM.M.S024	0.315314	-0.0601526	LI	#e9a3c9
SICM.F.S025	0.35672	-0.0778673	LI	#c51b7d
SICM.M.S025	0.395307	-0.0712888	LI	#e9a3c9
SICM.F.S026	0.284512	-0.0605364	LI	#c51b7d
SICM.M.S026	0.314696	-0.0579523	LI	#e9a3c9
SICM.F.S027	0.162388	-0.031083	LI	#c51b7d
SICM.M.S027	0.32903	-0.045873	LI	#e9a3c9
SICM.F.S028	0.194736	-0.0236855	LI	#c51b7d
SICM.M.S028	0.230233	-0.0158662	LI	#e9a3c9
SICM.F.S029	0.28873	-0.0754095	LI	#c51b7d
SICM.M.S029	0.348556	-0.0498604	LI	#e9a3c9
SICM.F.S030	0.289871	-0.0388239	LI	#c51b7d
SICM.M.S030	0.261775	-0.0191808	LI	#e9a3c9
SICM.F.S031	0.287513	-0.060811	LI	#c51b7d
SICM.M.S031	0.357531	-0.0682495	LI	#e9a3c9
SICM.F.S032	0.305175	-0.0770806	LI	#c51b7d
SICM.M.S032	0.257816	-0.0120213	LI	#e9a3c9
SICM.F.S033	0.32192	-0.0760867	LI	#c51b7d
SICM.M.S033	0.337168	-0.0621237	LI	#e9a3c9
TOC.M.S001	0.243627	-0.0258282	LI	#e9a3c9
TOC.M.S002	0.308424	-0.0376385	LI	#e9a3c9
TOC.M.S003	0.290115	-0.0333098	LI	#e9a3c9
TOC.M.S004	0.106594	-0.0118941	LI	#e9a3c9
TOC.M.S005	-0.0255169	0.00145005	LI	#e9a3c9
TOC.M.S006	0.220243	-0.0140458	LI	#e9a3c9
TOC.M.S007	0.13623	-0.00214261	LI	#e9a3c9
TOC.M.S008	0.264458	-0.0449124	LI	#e9a3c9
TOC.M.S009	0.311742	-0.0300327	LI	#e9a3c9
TOC.M.S010	0.205288	-0.0176136	LI	#e9a3c9
TOC.M.S011	0.28343	-0.0374897	LI	#e9a3c9
TOC.M.S012	0.119735	0.00633479	LI	#e9a3c9
TOC.M.S013	0.257206	-0.0528725	LI	#e9a3c9
TOC.M.S014	0.180217	-0.0258776	LI	#e9a3c9
TOC.M.S015	0.101825	-0.00748197	LI	#e9a3c9
TOC.M.S016	0.160989	-0.0184048	LI	#e9a3c9
TOC.M.S018	0.202477	-0.0381139	LI	#e9a3c9
TOC.M.S019	0.299397	-0.0436834	LI	#e9a3c9
TOC.M.S020	0.172265	-0.0674658	LI	#e9a3c9
TOC.M.S021	0.209606	-0.0464151	LI	#e9a3c9
TOC.M.S022	0.344327	-0.0385583	LI	#e9a3c9
TOC.M.S023	0.365469	-0.0483236	LI	#e9a3c9
TOC.M.S024	0.373084	-0.0556233	LI	#e9a3c9
TOC.M.S025	0.372392	-0.0436464	LI	#e9a3c9
TOC.M.S026	0.32085	-0.0476883	LI	#e9a3c9
TOC.M.S027	0.341754	-0.0382025	LI	#e9a3c9
TOC.M.S028	0.315408	-0.0484932	LI	#e9a3c9
TOC.M.S029	0.294101	-0.0393136	LI	#e9a3c9
TOC.M.S030	0.327789	-0.0366999	LI	#e9a3c9
TOC.M.S031	0.28549	-0.0502993	LI	#e9a3c9
TOC.M.S032	0.309431	-0.0193241	LI	#e9a3c9
TOC.M.S033	0.316871	-0.050661	LI	#e9a3c9
TRC.F.S001	0.297941	-0.0709166	LI	#c51b7d
TRC.M.S001	0.227866	-0.0358988	LI	#e9a3c9
TRC.F.S002	0.398384	-0.0614404	LI	#c51b7d
TRC.M.S002	0.312494	-0.0211612	LI	#e9a3c9
TRC.F.S003	0.315055	-0.0739807	LI	#c51b7d
TRC.M.S003	0.37737	-0.0696056	LI	#e9a3c9
TRC.F.S004	0.329094	-0.0559407	LI	#c51b7d
TRC.M.S004	0.210783	-0.0351641	LI	#e9a3c9
TRC.F.S005	0.366404	-0.0813139	LI	#c51b7d
TRC.M.S005	0.336974	-0.0399254	LI	#e9a3c9
TRC.F.S006	0.29943	-0.0625314	LI	#c51b7d
TRC.M.S006	0.24529	-0.0377022	LI	#e9a3c9
TRC.F.S007	0.379958	-0.0544348	LI	#c51b7d
TRC.M.S007	0.270578	-0.00761068	LI	#e9a3c9
TRC.F.S008	0.402105	-0.0890743	LI	#c51b7d
TRC.M.S008	0.32527	-0.0391888	LI	#e9a3c9
TRC.F.S009	0.348562	-0.0808911	LI	#c51b7d
TRC.M.S009	0.345695	-0.0374525	LI	#e9a3c9
TRC.F.S010	0.308627	-0.0579711	LI	#c51b7d
TRC.M.S010	0.275568	-0.0187261	LI	#e9a3c9
TRC.F.S011	0.340234	-0.0806811	LI	#c51b7d
TRC.M.S011	0.294662	-0.0708454	LI	#e9a3c9
TRC.F.S012	0.37047	-0.0720637	LI	#c51b7d
TRC.M.S012	0.308756	-0.0381021	LI	#e9a3c9
TRC.F.S013	0.370643	-0.0951934	LI	#c51b7d
TRC.M.S013	0.302537	-0.0637347	LI	#e9a3c9
TRC.F.S014	0.322567	-0.074288	LI	#c51b7d
TRC.M.S014	0.294931	-0.0415684	LI	#e9a3c9
TRC.F.S015	0.0683347	0.0479518	LI	#c51b7d
TRC.M.S015	0.287376	-0.0312952	LI	#e9a3c9
TRC.F.S016	0.293026	-0.0542177	LI	#c51b7d
TRC.M.S016	0.312537	-0.0425901	LI	#e9a3c9
TRC.F.S017	0.21713	-0.0114462	LI	#c51b7d
TRC.M.S017	0.322643	-0.0243792	LI	#e9a3c9
TRC.F.S018	0.243771	-0.0506006	LI	#c51b7d
TRC.M.S018	0.335563	-0.038321	LI	#e9a3c9
TRC.F.S019	0.295706	-0.0457436	LI	#c51b7d
TRC.M.S019	0.369937	-0.0358277	LI	#e9a3c9
TRC.F.S020	0.299303	-0.0519103	LI	#c51b7d
TRC.M.S020	0.377467	-0.035957	LI	#e9a3c9
TRC.F.S021	0.269551	-0.0650666	LI	#c51b7d
TRC.M.S021	0.386236	-0.0696999	LI	#e9a3c9
TRC.F.S022	0.288972	-0.0402819	LI	#c51b7d
TRC.M.S022	0.320306	-0.027823	LI	#e9a3c9
TRC.F.S023	0.313258	-0.0758435	LI	#c51b7d
TRC.M.S023	0.360559	-0.0714328	LI	#e9a3c9
TRC.F.S024	0.327194	-0.0774428	LI	#c51b7d
TRC.M.S024	0.348272	-0.0670968	LI	#e9a3c9
TRC.F.S025	0.216115	-0.0640588	LI	#c51b7d
TRC.M.S025	0.334105	-0.0596223	LI	#e9a3c9
TRC.F.S026	0.269605	-0.0518858	LI	#c51b7d
TRC.M.S026	0.314936	-0.0412294	LI	#e9a3c9
TRC.F.S027	0.251987	-0.0462612	LI	#c51b7d
TRC.M.S027	0.285869	-0.0291977	LI	#e9a3c9
TRC.F.S028	0.207021	-0.0369758	LI	#c51b7d
TRC.M.S028	0.225451	-0.0284434	LI	#e9a3c9
TRC.F.S029	0.317981	-0.0628628	LI	#c51b7d
TRC.M.S029	0.33997	-0.0331573	LI	#e9a3c9
TRC.F.S030	0.278349	-0.0427195	LI	#c51b7d
TRC.M.S030	0.293849	-0.0246135	LI	#e9a3c9
TRC.F.S031	0.310064	-0.0703563	LI	#c51b7d
TRC.M.S031	0.28556	-0.0595363	LI	#e9a3c9
TRC.F.S032	0.208968	-0.0501305	LI	#c51b7d
TRC.M.S032	0.200287	-0.0245254	LI	#e9a3c9
TRC.F.S033	0.267627	-0.064209	LI	#c51b7d
TRC.M.S033	0.341034	-0.0577202	LI	#e9a3c9
BACK.S.S001	-0.168976	0.127825	Body	#f1a340
BACK.S.S002	-0.201546	-0.0342433	Body	#f1a340
BACK.S.S003	-0.167082	0.194029	Body	#f1a340
BACK.S.S004	-0.153717	0.238519	Body	#f1a340
BACK.S.S005	-0.183782	0.220988	Body	#f1a340
BACK.S.S006	-0.132219	0.210895	Body	#f1a340
BACK.S.S007	-0.182158	0.0860153	Body	#f1a340
BACK.S.S008	-0.0899744	0.188978	Body	#f1a340
BACK.S.S009	-0.18652	0.24962	Body	#f1a340
BACK.S.S010	-0.0308638	0.184707	Body	#f1a340
BACK.S.S011	-0.100316	0.181586	Body	#f1a340
BACK.S.S012	-0.112365	0.154255	Body	#f1a340
BACK.S.S013	-0.102873	0.178251	Body	#f1a340
BACK.S.S014	-0.0789994	0.17408	Body	#f1a340
BACK.S.S015	-0.125484	0.118555	Body	#f1a340
BACK.S.S016	0.0402315	0.123895	Body	#f1a340
BACK.S.S017	-0.0463713	0.106251	Body	#f1a340
BACK.S.S018	0.0776865	0.0644198	Body	#f1a340
BACK.S.S019	-0.146847	0.163108	Body	#f1a340
BACK.S.S020	0.0943436	0.0872275	Body	#f1a340
BACK.S.S021	-0.0621611	0.13246	Body	#f1a340
BACK.S.S022	-0.0216768	0.0899599	Body	#f1a340
BACK.S.S023	-0.196123	0.163039	Body	#f1a340
BACK.S.S024	-0.0910484	0.186176	Body	#f1a340
BACK.S.S025	-0.133157	0.124681	Body	#f1a340
BACK.S.S026	-0.136325	0.134957	Body	#f1a340
BACK.S.S027	-0.00781879	0.117896	Body	#f1a340
BACK.S.S028	0.0168791	0.116817	Body	#f1a340
BACK.S.S029	-0.13389	0.226956	Body	#f1a340
BACK.S.S030	-0.0320497	0.116809	Body	#f1a340
BACK.S.S031	-0.196727	0.0818612	Body	#f1a340
BACK.S.S033	-0.100625	0.113874	Body	#f1a340
CHEST.S.S001	-0.257827	-0.00826444	Body	#f1a340
CHEST.S.S002	-0.0880124	0.122196	Body	#f1a340
CHEST.S.S003	-0.0547116	0.0952576	Body	#f1a340
CHEST.S.S004	-0.115551	0.0820534	Body	#f1a340
CHEST.S.S005	-0.11944	0.131005	Body	#f1a340
CHEST.S.S006	-0.230681	0.0975055	Body	#f1a340
CHEST.S.S007	-0.255399	-0.0582711	Body	#f1a340
CHEST.S.S008	-0.0921069	0.172995	Body	#f1a340
CHEST.S.S009	-0.218463	0.167423	Body	#f1a340
CHEST.S.S010	-0.124058	0.066232	Body	#f1a340
CHEST.S.S011	-0.00495688	0.0448586	Body	#f1a340
CHEST.S.S012	-0.183409	0.127142	Body	#f1a340
CHEST.S.S013	-0.126488	0.200456	Body	#f1a340
CHEST.S.S014	-0.232615	-0.091026	Body	#f1a340
CHEST.S.S015	-0.114623	0.0805623	Body	#f1a340
CHEST.S.S016	-0.201694	0.221812	Body	#f1a340
CHEST.S.S017	-0.178701	0.0911866	Body	#f1a340
CHEST.S.S018	-0.00130202	0.108281	Body	#f1a340
CHEST.S.S019	-0.0755592	0.13377	Body	#f1a340
CHEST.S.S020	-0.0335387	0.130022	Body	#f1a340
CHEST.S.S021	-0.0615666	0.0672712	Body	#f1a340
CHEST.S.S022	-0.12372	0.108608	Body	#f1a340
CHEST.S.S023	-0.195686	0.0776902	Body	#f1a340
CHEST.S.S024	-0.0907728	0.108516	Body	#f1a340
CHEST.S.S025	-0.0159332	0.106393	Body	#f1a340
CHEST.S.S026	-0.159536	0.0278834	Body	#f1a340
CHEST.S.S027	-0.114904	0.120407	Body	#f1a340
CHEST.S.S028	0.00802189	0.0925612	Body	#f1a340
CHEST.S.S029	-0.168194	0.173425	Body	#f1a340
CHEST.S.S030	-0.159345	0.0615783	Body	#f1a340
CHEST.S.S031	-0.243794	0.0534868	Body	#f1a340
CHEST.S.S032	-0.21174	0.161299	Body	#f1a340
CHEST.S.S033	-0.242975	0.173434	Body	#f1a340
LF.S.S001	0.129923	0.0511536	Body	#f1a340
LF.S.S002	-0.0734624	-0.145269	Body	#f1a340
LF.S.S003	0.0530269	0.094984	Body	#f1a340
LF.S.S004	-0.231303	-0.0921085	Body	#f1a340
LF.S.S005	-0.196625	0.139536	Body	#f1a340
LF.S.S006	-0.205352	0.199902	Body	#f1a340
LF.S.S007	-0.230973	-0.00207536	Body	#f1a340
LF.S.S008	0.0484532	0.118385	Body	#f1a340
LF.S.S009	-0.176915	0.0624959	Body	#f1a340
LF.S.S010	-0.171739	0.123071	Body	#f1a340
LF.S.S011	-0.169233	0.117468	Body	#f1a340
LF.S.S012	-0.222552	0.0984228	Body	#f1a340
LF.S.S013	-0.0796367	0.160459	Body	#f1a340
LF.S.S014	0.0558473	0.136207	Body	#f1a340
LF.S.S015	-0.081348	0.178628	Body	#f1a340
LF.S.S016	-0.132754	0.200309	Body	#f1a340
LF.S.S017	-0.158216	0.194641	Body	#f1a340
LF.S.S018	-0.0393446	0.1555	Body	#f1a340
LF.S.S019	-0.103006	0.207701	Body	#f1a340
LF.S.S020	-0.00259307	0.0973637	Body	#f1a340
LF.S.S021	-0.24343	0.0510046	Body	#f1a340
LF.S.S022	-0.0839441	0.183429	Body	#f1a340
LF.S.S023	-0.143505	0.170199	Body	#f1a340
LF.S.S024	-0.118441	0.193647	Body	#f1a340
LF.S.S025	-0.159233	0.212946	Body	#f1a340
LF.S.S026	-0.0356741	0.070399	Body	#f1a340
LF.S.S027	-0.0698661	0.184734	Body	#f1a340
LF.S.S028	-0.0324603	0.132348	Body	#f1a340
LF.S.S029	-0.170209	0.213294	Body	#f1a340
LF.S.S030	-0.0495388	0.249108	Body	#f1a340
LF.S.S031	-0.0484931	0.191511	Body	#f1a340
LF.S.S032	-0.167726	0.209553	Body	#f1a340
LF.S.S033	-0.213849	0.179645	Body	#f1a340
LH.S.S001	-0.190436	0.206074	Body	#f1a340
LH.S.S002	0.0399148	0.069518	Body	#f1a340
LH.S.S003	-0.0524131	0.12165	Body	#f1a340
LH.S.S004	-0.10984	0.0772821	Body	#f1a340
LH.S.S005	-0.0935368	0.205548	Body	#f1a340
LH.S.S006	-0.095748	0.11896	Body	#f1a340
LH.S.S007	-0.243044	-0.0168704	Body	#f1a340
LH.S.S008	-0.198524	0.138327	Body	#f1a340
LH.S.S009	-0.165519	0.159503	Body	#f1a340
LH.S.S010	-0.201129	0.158464	Body	#f1a340
LH.S.S011	-0.0724198	0.119594	Body	#f1a340
LH.S.S012	-0.118084	0.0271487	Body	#f1a340
LH.S.S013	-0.127158	0.177834	Body	#f1a340
LH.S.S014	-0.130344	0.173183	Body	#f1a340
LH.S.S015	-0.187498	0.178124	Body	#f1a340
LH.S.S016	-0.141778	0.217793	Body	#f1a340
LH.S.S017	-0.250042	0.0632694	Body	#f1a340
LH.S.S018	-0.132558	0.139349	Body	#f1a340
LH.S.S019	-0.14849	0.233904	Body	#f1a340
LH.S.S020	-0.171662	0.149857	Body	#f1a340
LH.S.S021	-0.192771	0.0779234	Body	#f1a340
LH.S.S022	-0.125662	0.114654	Body	#f1a340
LH.S.S023	-0.209347	0.144229	Body	#f1a340
LH.S.S024	-0.148465	0.188254	Body	#f1a340
LH.S.S025	-0.179714	0.173555	Body	#f1a340
LH.S.S026	-0.116563	0.0253389	Body	#f1a340
LH.S.S027	-0.0476512	0.0992801	Body	#f1a340
LH.S.S028	-0.0760734	0.140498	Body	#f1a340
LH.S.S029	-0.212839	0.123122	Body	#f1a340
LH.S.S030	-0.177599	0.149994	Body	#f1a340
LH.S.S031	-0.174921	0.0236328	Body	#f1a340
LH.S.S032	-0.207667	0.241576	Body	#f1a340
LH.S.S033	-0.224805	0.203539	Body	#f1a340
LS.S.S001	-0.199636	0.112404	Body	#f1a340
LS.S.S002	-0.028897	0.0612355	Body	#f1a340
LS.S.S003	-0.0774449	0.0839401	Body	#f1a340
LS.S.S004	-0.196301	0.00934531	Body	#f1a340
LS.S.S005	-0.054672	0.173363	Body	#f1a340
LS.S.S006	-0.168869	0.0961517	Body	#f1a340
LS.S.S007	-0.263303	-0.0155987	Body	#f1a340
LS.S.S008	-0.127669	0.154145	Body	#f1a340
LS.S.S009	-0.0177938	0.152337	Body	#f1a340
LS.S.S010	-0.155935	0.183823	Body	#f1a340
LS.S.S011	-0.136634	0.138167	Body	#f1a340
LS.S.S012	-0.18157	0.13743	Body	#f1a340
LS.S.S013	-0.13875	0.144585	Body	#f1a340
LS.S.S014	-0.111405	0.143285	Body	#f1a340
LS.S.S015	-0.208035	0.193983	Body	#f1a340
LS.S.S016	-0.020834	0.109508	Body	#f1a340
LS.S.S017	-0.105455	0.154324	Body	#f1a340
LS.S.S018	-0.0313522	0.113818	Body	#f1a340
LS.S.S019	0.0931181	0.139222	Body	#f1a340
LS.S.S020	-0.113031	0.105271	Body	#f1a340
LS.S.S021	-0.142849	0.101839	Body	#f1a340
LS.S.S022	-0.207097	0.111589	Body	#f1a340
LS.S.S023	-0.0671713	0.118633	Body	#f1a340
LS.S.S024	-0.111615	0.100194	Body	#f1a340
LS.S.S025	-0.124072	0.136709	Body	#f1a340
LS.S.S026	-0.112721	0.0082864	Body	#f1a340
LS.S.S027	-0.0336832	0.176673	Body	#f1a340
LS.S.S028	-0.135243	0.149574	Body	#f1a340
LS.S.S029	-0.0932517	0.217676	Body	#f1a340
LS.S.S030	-0.177251	0.175053	Body	#f1a340
LS.S.S031	-0.0145411	0.189145	Body	#f1a340
LS.S.S032	-0.20783	0.189176	Body	#f1a340
LS.S.S033	-0.0575654	0.195295	Body	#f1a340
RF.S.S001	-0.187605	0.147403	Body	#f1a340
RF.S.S002	-0.238381	0.0156153	Body	#f1a340
RF.S.S003	-0.163151	0.0611606	Body	#f1a340
RF.S.S004	-0.0882727	0.188871	Body	#f1a340
RF.S.S005	-0.0518279	0.17514	Body	#f1a340
RF.S.S006	-0.214437	0.0881495	Body	#f1a340
RF.S.S007	0.0478197	0.107028	Body	#f1a340
RF.S.S008	-0.134163	0.0358391	Body	#f1a340
RF.S.S009	-0.148466	0.172162	Body	#f1a340
RF.S.S010	-0.0321704	0.0813895	Body	#f1a340
RF.S.S011	-0.139299	0.0886914	Body	#f1a340
RF.S.S012	-0.175028	0.0761528	Body	#f1a340
RF.S.S013	-0.106108	0.109093	Body	#f1a340
RF.S.S014	-0.103162	0.21637	Body	#f1a340
RF.S.S015	-0.111176	0.245345	Body	#f1a340
RF.S.S016	-0.205753	0.256927	Body	#f1a340
RF.S.S017	-0.0705027	0.121	Body	#f1a340
RF.S.S018	-0.0532892	0.101435	Body	#f1a340
RF.S.S019	0.0811661	0.131842	Body	#f1a340
RF.S.S020	-0.13219	0.0498459	Body	#f1a340
RF.S.S021	-0.213342	0.109787	Body	#f1a340
RF.S.S022	-0.138073	0.165423	Body	#f1a340
RF.S.S023	-0.161623	0.140269	Body	#f1a340
RF.S.S024	-0.143235	0.147515	Body	#f1a340
RF.S.S025	-0.0585347	0.129614	Body	#f1a340
RF.S.S026	-0.0976219	0.107757	Body	#f1a340
RF.S.S027	-0.0610973	0.214369	Body	#f1a340
RF.S.S028	-0.122265	0.166585	Body	#f1a340
RF.S.S029	-0.120593	0.149447	Body	#f1a340
RF.S.S030	0.000919321	0.218878	Body	#f1a340
RF.S.S031	-0.179663	0.150367	Body	#f1a340
RF.S.S032	-0.211413	0.17344	Body	#f1a340
RF.S.S033	-0.196707	0.26088	Body	#f1a340
RH.S.S001	-0.183275	0.172156	Body	#f1a340
RH.S.S002	-0.16971	0.0932954	Body	#f1a340
RH.S.S003	-0.0293179	0.179638	Body	#f1a340
RH.S.S005	-0.16648	0.184175	Body	#f1a340
RH.S.S006	-0.249441	0.137238	Body	#f1a340
RH.S.S007	-0.222315	0.079639	Body	#f1a340
RH.S.S008	-0.190893	0.1434	Body	#f1a340
RH.S.S009	-0.184529	0.226904	Body	#f1a340
RH.S.S010	-0.228573	0.202709	Body	#f1a340
RH.S.S011	-0.208769	0.191571	Body	#f1a340
RH.S.S012	-0.183732	0.0740368	Body	#f1a340
RH.S.S013	0.0201514	0.0598794	Body	#f1a340
RH.S.S014	-0.151872	0.158894	Body	#f1a340
RH.S.S015	-0.124227	0.190861	Body	#f1a340
RH.S.S016	-0.188294	0.259945	Body	#f1a340
RH.S.S017	-0.167388	0.214215	Body	#f1a340
RH.S.S018	-0.0722122	0.13327	Body	#f1a340
RH.S.S019	-0.192198	0.200515	Body	#f1a340
RH.S.S020	-0.185213	0.213397	Body	#f1a340
RH.S.S021	-0.181966	0.172522	Body	#f1a340
RH.S.S022	-0.0319525	0.157481	Body	#f1a340
RH.S.S023	0.0125596	0.111833	Body	#f1a340
RH.S.S024	-0.157313	0.251112	Body	#f1a340
RH.S.S025	-0.123032	0.166208	Body	#f1a340
RH.S.S026	-0.164451	0.202789	Body	#f1a340
RH.S.S027	-0.10227	0.144669	Body	#f1a340
RH.S.S028	-0.145498	0.00842556	Body	#f1a340
RH.S.S029	-0.110807	0.195062	Body	#f1a340
RH.S.S030	-0.090713	0.132978	Body	#f1a340
RH.S.S031	-0.0781717	0.124976	Body	#f1a340
RH.S.S032	-0.175749	0.214801	Body	#f1a340
RH.S.S033	-0.0700073	0.159691	Body	#f1a340
RJX.S.S001	-0.185091	0.229537	Body	#f1a340
RJX.S.S002	-0.21537	0.188904	Body	#f1a340
RJX.S.S003	-0.057874	0.154958	Body	#f1a340
RJX.S.S004	-0.167751	0.159309	Body	#f1a340
RJX.S.S005	-0.209058	0.116084	Body	#f1a340
RJX.S.S006	-0.201225	0.103643	Body	#f1a340
RJX.S.S007	-0.100673	0.0757415	Body	#f1a340
RJX.S.S008	-0.21054	0.125058	Body	#f1a340
RJX.S.S009	-0.0660564	0.262774	Body	#f1a340
RJX.S.S010	-0.151743	0.217548	Body	#f1a340
RJX.S.S011	-0.140967	0.208631	Body	#f1a340
RJX.S.S012	-0.159511	0.160421	Body	#f1a340
RJX.S.S013	-0.0319039	0.147642	Body	#f1a340
RJX.S.S014	-0.16072	0.232529	Body	#f1a340
RJX.S.S015	-0.228738	0.141988	Body	#f1a340
RJX.S.S016	-0.182478	0.224691	Body	#f1a340
RJX.S.S017	-0.0513527	0.0824966	Body	#f1a340
RJX.S.S018	-0.0810068	0.147092	Body	#f1a340
RJX.S.S019	-0.0226073	0.152291	Body	#f1a340
RJX.S.S020	-0.0554974	0.160492	Body	#f1a340
RJX.S.S021	-0.0675772	0.180387	Body	#f1a340
RJX.S.S022	-0.087934	0.203167	Body	#f1a340
RJX.S.S023	0.0060412	0.0690371	Body	#f1a340
RJX.S.S024	-0.00768712	0.173022	Body	#f1a340
RJX.S.S025	-0.00371304	0.201031	Body	#f1a340
RJX.S.S026	-0.15339	0.0975142	Body	#f1a340
RJX.S.S027	0.133116	0.097233	Body	#f1a340
RJX.S.S028	0.0277323	0.0904741	Body	#f1a340
RJX.S.S029	0.103487	0.10261	Body	#f1a340
RJX.S.S030	-0.0538977	0.256499	Body	#f1a340
RJX.S.S031	-0.183709	0.260479	Body	#f1a340
RJX.S.S032	0.0634849	0.157473	Body	#f1a340
RJX.S.S033	-0.00406214	0.0949761	Body	#f1a340
RS.S.S001	-0.202093	0.193417	Body	#f1a340
RS.S.S002	-0.0958417	0.132634	Body	#f1a340
RS.S.S003	-0.0674246	0.236645	Body	#f1a340
RS.S.S004	-0.0712617	0.254496	Body	#f1a340
RS.S.S005	-0.146765	0.150434	Body	#f1a340
RS.S.S006	-0.060951	0.230322	Body	#f1a340
RS.S.S007	-0.236574	0.0759498	Body	#f1a340
RS.S.S008	-0.024443	0.13619	Body	#f1a340
RS.S.S009	-0.237399	0.19891	Body	#f1a340
RS.S.S010	-0.0779226	0.250676	Body	#f1a340
RS.S.S011	-0.103745	0.150003	Body	#f1a340
RS.S.S012	-0.281481	-0.0115412	Body	#f1a340
RS.S.S013	-0.131429	0.162986	Body	#f1a340
RS.S.S014	-0.141553	0.241889	Body	#f1a340
RS.S.S015	-0.128664	0.199715	Body	#f1a340
RS.S.S016	-0.056546	0.194478	Body	#f1a340
RS.S.S017	0.0116227	0.165885	Body	#f1a340
RS.S.S018	-0.045771	0.0919285	Body	#f1a340
RS.S.S019	0.0453283	0.138005	Body	#f1a340
RS.S.S020	-0.0673263	0.217373	Body	#f1a340
RS.S.S021	-0.0925508	0.226684	Body	#f1a340
RS.S.S022	-0.138694	0.116119	Body	#f1a340
RS.S.S023	-0.00923524	0.199988	Body	#f1a340
RS.S.S024	-0.125277	0.158612	Body	#f1a340
RS.S.S025	-0.173262	0.160916	Body	#f1a340
RS.S.S026	-0.0595937	0.207884	Body	#f1a340
RS.S.S027	-0.0135494	0.151009	Body	#f1a340
RS.S.S028	-0.123866	0.0203668	Body	#f1a340
RS.S.S029	-0.0774384	0.153787	Body	#f1a340
RS.S.S030	0.0797059	0.166497	Body	#f1a340
RS.S.S031	-0.0919565	0.240966	Body	#f1a340
RS.S.S032	-0.118599	0.197772	Body	#f1a340
RS.S.S033	-0.192443	0.261519	Body	#f1a340
ZJX.S.S001	-0.186468	0.252749	Body	#f1a340
ZJX.S.S002	-0.214132	0.222792	Body	#f1a340
ZJX.S.S003	-0.179768	0.22102	Body	#f1a340
ZJX.S.S004	-0.0543662	0.176221	Body	#f1a340
ZJX.S.S005	-0.157681	0.167616	Body	#f1a340
ZJX.S.S006	-0.130528	0.119079	Body	#f1a340
ZJX.S.S007	-0.227883	0.00117332	Body	#f1a340
ZJX.S.S008	-0.169373	0.10146	Body	#f1a340
ZJX.S.S009	-0.192981	0.215022	Body	#f1a340
ZJX.S.S010	-0.168021	0.269102	Body	#f1a340
ZJX.S.S011	-0.18448	0.243715	Body	#f1a340
ZJX.S.S012	-0.220182	0.187964	Body	#f1a340
ZJX.S.S013	-0.16807	0.210438	Body	#f1a340
ZJX.S.S014	-0.0399614	0.0447841	Body	#f1a340
ZJX.S.S015	-0.0743219	0.105642	Body	#f1a340
ZJX.S.S016	-0.0506355	0.197837	Body	#f1a340
ZJX.S.S017	-0.0791713	0.101728	Body	#f1a340
ZJX.S.S018	-0.147397	0.0370496	Body	#f1a340
ZJX.S.S019	-0.135324	0.0374099	Body	#f1a340
ZJX.S.S020	0.0317658	0.0287267	Body	#f1a340
ZJX.S.S021	-0.21676	0.111981	Body	#f1a340
ZJX.S.S022	0.0148969	0.180218	Body	#f1a340
ZJX.S.S023	-0.0724205	0.225063	Body	#f1a340
ZJX.S.S024	-0.150845	0.138798	Body	#f1a340
ZJX.S.S025	-0.204869	0.184677	Body	#f1a340
ZJX.S.S026	-0.0524765	0.130356	Body	#f1a340
ZJX.S.S027	-0.0843834	0.227231	Body	#f1a340
ZJX.S.S028	-0.181818	0.14257	Body	#f1a340
ZJX.S.S029	-0.183848	0.258935	Body	#f1a340
ZJX.S.S030	-0.125041	0.070229	Body	#f1a340
ZJX.S.S031	-0.130229	0.285055	Body	#f1a340
ZJX.S.S032	-0.138317	0.264933	Body	#f1a340
ZJX.S.S033	-0.0282076	0.177232	Body	#f1a340
IIC.M.S001	0.235611	-0.0151718	SI	#74add1
IIC.M.S002	0.230699	-0.0201975	SI	#74add1
IIC.M.S003	0.32196	-0.0527677	SI	#74add1
IIC.S.S003	0.323878	-0.046653	SI	#74add1
IIC.M.S004	0.24091	-0.0320113	SI	#74add1
IIC.S.S004	0.263038	-0.00642777	SI	#74add1
IIC.M.S005	0.222953	-0.0173066	SI	#74add1
IIC.S.S005	0.274567	-0.0657042	SI	#74add1
IIC.M.S006	0.17856	-0.0142743	SI	#74add1
IIC.S.S006	0.235031	0.0165918	SI	#74add1
IIC.M.S007	0.234694	0.00490933	SI	#74add1
IIC.S.S007	0.295988	-0.0523501	SI	#74add1
IIC.M.S008	0.137454	-0.0538475	SI	#74add1
IIC.S.S008	0.182688	-0.0586581	SI	#74add1
IIC.M.S009	0.212958	-0.021036	SI	#74add1
IIC.S.S009	0.295816	-0.0597649	SI	#74add1
IIC.M.S010	0.232738	0.0179097	SI	#74add1
IIC.S.S010	0.301973	-0.0708645	SI	#74add1
IIC.M.S011	0.332966	-0.0357685	SI	#74add1
IIC.S.S011	0.295083	-0.0503201	SI	#74add1
IIC.M.S012	0.217405	-0.0132221	SI	#74add1
IIC.S.S012	0.290197	-0.0301887	SI	#74add1
IIC.M.S013	0.296566	-0.0604324	SI	#74add1
IIC.S.S013	0.333454	-0.0752316	SI	#74add1
IIC.M.S014	0.267852	-0.029617	SI	#74add1
IIC.S.S014	0.27844	-0.0384419	SI	#74add1
IIC.M.S015	0.205295	-0.00272362	SI	#74add1
IIC.S.S015	0.139012	-0.0510213	SI	#74add1
IIC.M.S016	0.256081	-0.0018717	SI	#74add1
IIC.S.S016	0.310781	-0.0389794	SI	#74add1
IIC.M.S017	0.197445	0.0583988	SI	#74add1
IIC.S.S017	0.310541	-0.0473725	SI	#74add1
IIC.M.S018	0.32347	-0.0226526	SI	#74add1
IIC.S.S018	0.231784	-0.0559864	SI	#74add1
IIC.M.S019	0.138891	0.0918507	SI	#74add1
IIC.S.S019	0.322398	-0.0645357	SI	#74add1
IIC.M.S020	0.304175	-0.0376863	SI	#74add1
IIC.S.S020	0.34943	-0.0764539	SI	#74add1
IIC.M.S021	0.10658	-0.0415321	SI	#74add1
IIC.S.S021	0.306846	-0.0640613	SI	#74add1
IIC.M.S022	0.190483	0.00914406	SI	#74add1
IIC.S.S022	0.26066	-0.0294682	SI	#74add1
IIC.M.S023	0.281747	-0.0334047	SI	#74add1
IIC.S.S023	0.359695	-0.0650193	SI	#74add1
IIC.M.S024	0.127335	-0.0426985	SI	#74add1
IIC.S.S024	0.232153	-0.0430659	SI	#74add1
IIC.M.S025	0.126776	0.0217968	SI	#74add1
IIC.S.S025	0.216994	-0.0452394	SI	#74add1
IIC.M.S026	0.261603	-0.019122	SI	#74add1
IIC.S.S026	0.275886	-0.0180744	SI	#74add1
IIC.M.S027	0.184593	-0.0232915	SI	#74add1
IIC.S.S027	0.156864	0.00142996	SI	#74add1
IIC.M.S028	0.159265	-0.00319318	SI	#74add1
IIC.S.S028	0.199978	0.0157751	SI	#74add1
IIC.M.S029	0.157398	0.066849	SI	#74add1
IIC.S.S029	0.266473	-0.0322607	SI	#74add1
IIC.M.S030	0.308699	-0.0269889	SI	#74add1
IIC.S.S030	0.251615	0.0221272	SI	#74add1
IIC.M.S031	0.149498	-0.0561255	SI	#74add1
IIC.S.S031	0.201403	-0.0181106	SI	#74add1
IIC.S.S032	0.144119	0.0599075	SI	#74add1
IIC.M.S033	0.182013	0.073789	SI	#74add1
IIC.S.S033	0.273064	-0.0229169	SI	#74add1
IICP.M.S001	0.204221	-0.0869547	SI	#74add1
IICP.S.S001	0.148064	0.0235991	SI	#74add1
IICP.M.S002	0.161895	-0.0336428	SI	#74add1
IICP.S.S002	0.140313	-0.00911187	SI	#74add1
IICP.M.S003	0.00284813	0.0925802	SI	#74add1
IICP.S.S003	-0.041999	0.0363048	SI	#74add1
IICP.M.S004	-0.0141204	0.0326194	SI	#74add1
IICP.S.S004	0.0123733	0.00844274	SI	#74add1
IICP.M.S005	-0.0160384	0.006361	SI	#74add1
IICP.S.S005	0.203452	-0.00340211	SI	#74add1
IICP.M.S006	0.137449	-0.02178	SI	#74add1
IICP.S.S006	0.117801	-0.0645768	SI	#74add1
IICP.M.S007	0.0982391	0.0287407	SI	#74add1
IICP.S.S007	0.174235	0.0224373	SI	#74add1
IICP.M.S008	-0.0556597	-0.00402008	SI	#74add1
IICP.S.S008	0.162139	-0.0355692	SI	#74add1
IICP.M.S009	-0.0759744	0.0431955	SI	#74add1
IICP.S.S009	-0.0381486	0.0354992	SI	#74add1
IICP.M.S010	0.122206	0.0201337	SI	#74add1
IICP.S.S010	0.140604	0.00585426	SI	#74add1
IICP.M.S011	0.0596334	-0.0368319	SI	#74add1
IICP.S.S011	0.0927754	-0.0240708	SI	#74add1
IICP.M.S012	0.14923	-0.0151076	SI	#74add1
IICP.S.S012	0.231977	-0.0176443	SI	#74add1
IICP.M.S013	0.166197	0.000920581	SI	#74add1
IICP.S.S013	0.0401913	0.0360666	SI	#74add1
IICP.M.S014	0.191538	0.00385299	SI	#74add1
IICP.S.S014	0.0328368	0.0142949	SI	#74add1
IICP.M.S015	0.0525322	0.0581425	SI	#74add1
IICP.S.S015	0.186686	-0.00504396	SI	#74add1
IICP.M.S016	0.2369	-0.0315567	SI	#74add1
IICP.S.S016	0.196666	-0.00869222	SI	#74add1
IICP.M.S017	0.0475879	-0.020761	SI	#74add1
IICP.S.S017	-0.0286381	0.116505	SI	#74add1
IICP.M.S018	-0.0627197	0.0814844	SI	#74add1
IICP.S.S018	0.183942	-0.0523482	SI	#74add1
IICP.M.S019	-0.0718968	-0.0317708	SI	#74add1
IICP.S.S019	-0.208619	-0.0902391	SI	#74add1
IICP.M.S020	0.0321486	0.0400615	SI	#74add1
IICP.S.S020	0.176458	-0.0241182	SI	#74add1
IICP.M.S021	0.0516169	-0.0156368	SI	#74add1
IICP.S.S021	0.0825617	0.0309372	SI	#74add1
IICP.M.S022	0.150362	0.000822143	SI	#74add1
IICP.S.S022	0.14233	-0.0126182	SI	#74add1
IICP.M.S023	0.131585	0.0160115	SI	#74add1
IICP.S.S023	-0.0604473	0.0858552	SI	#74add1
IICP.M.S024	0.0885368	-0.00381137	SI	#74add1
IICP.S.S024	-0.033173	0.0235835	SI	#74add1
IICP.M.S025	0.0939671	0.0356299	SI	#74add1
IICP.S.S025	0.0324604	0.108764	SI	#74add1
IICP.M.S026	0.131648	-0.0176774	SI	#74add1
IICP.S.S026	-0.232235	-0.166849	SI	#74add1
IICP.S.S027	-0.0289746	0.0626138	SI	#74add1
IICP.M.S028	0.231898	-0.0304451	SI	#74add1
IICP.S.S028	0.0141711	0.166919	SI	#74add1
IICP.M.S029	0.134658	0.0307455	SI	#74add1
IICP.S.S029	0.325572	-0.031719	SI	#74add1
IICP.M.S030	0.232823	-0.0124982	SI	#74add1
IICP.S.S030	0.203568	-0.0347418	SI	#74add1
IICP.M.S031	0.193693	-0.0258334	SI	#74add1
IICP.S.S031	0.287365	-0.0119828	SI	#74add1
IICP.S.S032	0.248737	0.0153058	SI	#74add1
IICP.M.S033	0.198378	0.0179892	SI	#74add1
IICP.S.S033	0.181003	-0.0391008	SI	#74add1
IIE300.S.S001	-0.186297	0.078932	SI	#74add1
IIE300.M.S002	-0.156297	0.0272807	SI	#74add1
IIE300.S.S002	-0.136097	0.0009601	SI	#74add1
IIE300.M.S003	-0.0438117	0.144413	SI	#74add1
IIE300.S.S003	-0.106857	0.0743163	SI	#74add1
IIE300.M.S004	0.029888	0.0736852	SI	#74add1
IIE300.S.S004	-0.241564	0.0426397	SI	#74add1
IIE300.M.S005	0.024061	0.149547	SI	#74add1
IIE300.S.S005	-0.0285027	0.0843195	SI	#74add1
IIE300.S.S006	-0.030788	0.0294406	SI	#74add1
IIE300.M.S007	-0.0443886	0.0688047	SI	#74add1
IIE300.S.S007	0.0343254	0.0451609	SI	#74add1
IIE300.M.S008	-0.127418	0.149951	SI	#74add1
IIE300.S.S008	-0.0662162	0.0894603	SI	#74add1
IIE300.M.S009	0.0565041	0.172791	SI	#74add1
IIE300.S.S009	-0.117299	0.0456209	SI	#74add1
IIE300.M.S010	-0.0542237	0.00533863	SI	#74add1
IIE300.S.S010	-0.0768238	0.0830624	SI	#74add1
IIE300.M.S011	-0.15971	0.0487356	SI	#74add1
IIE300.S.S011	-0.12072	0.0151778	SI	#74add1
IIE300.S.S012	-0.135689	0.0414883	SI	#74add1
IIE300.S.S013	0.0546024	-0.0854584	SI	#74add1
IIE300.M.S014	0.0944857	0.0191554	SI	#74add1
IIE300.S.S014	-0.130617	0.0567243	SI	#74add1
IIE300.S.S015	0.056874	0.0634473	SI	#74add1
IIE300.M.S016	-0.191993	0.19278	SI	#74add1
IIE300.S.S016	-0.0852989	0.0283004	SI	#74add1
IIE300.S.S017	-0.00134199	0.101095	SI	#74add1
IIE300.S.S018	-0.0540866	0.0457323	SI	#74add1
IIE300.M.S019	-0.117943	0.0171408	SI	#74add1
IIE300.S.S019	-0.163756	0.0377417	SI	#74add1
IIE300.S.S020	-0.115856	0.0806764	SI	#74add1
IIE300.M.S021	-0.0894059	0.0404437	SI	#74add1
IIE300.S.S021	-0.153919	0.133553	SI	#74add1
IIE300.M.S022	-0.119345	0.0593923	SI	#74add1
IIE300.S.S022	-0.128556	0.0561676	SI	#74add1
IIE300.M.S023	-0.0802234	0.0695629	SI	#74add1
IIE300.S.S023	-0.0987363	0.0751756	SI	#74add1
IIE300.M.S024	-0.175383	0.0451724	SI	#74add1
IIE300.S.S024	-0.176459	-0.0534197	SI	#74add1
IIE300.M.S025	-0.118181	0.10226	SI	#74add1
IIE300.S.S025	-0.00767807	0.00184754	SI	#74add1
IIE300.S.S026	0.00824565	-0.0705762	SI	#74add1
IIE300.M.S027	-0.115379	0.0694677	SI	#74add1
IIE300.S.S027	0.117685	-0.0192641	SI	#74add1
IIE300.M.S028	-0.109308	0.109916	SI	#74add1
IIE300.S.S028	0.0397378	0.0336912	SI	#74add1
IIE300.M.S029	-0.098484	0.0843331	SI	#74add1
IIE300.S.S029	-0.00921031	0.0537216	SI	#74add1
IIE300.S.S030	-0.030526	-0.0400212	SI	#74add1
IIE300.M.S031	0.0616044	0.10694	SI	#74add1
IIE300.S.S031	0.0693851	0.204568	SI	#74add1
IIE300.S.S032	0.0509028	0.0515654	SI	#74add1
IIE300.M.S033	-0.0417914	0.168769	SI	#74add1
IIE300.S.S033	-0.0912274	0.0769433	SI	#74add1
IIE400.S.S004	0.029888	0.0444732	SI	#74add1
IIE400.S.S008	0.0680518	0.00196396	SI	#74add1
IIE400.S.S009	0.0855704	0.0641685	SI	#74add1
IIE400.S.S014	0.116485	-0.00713466	SI	#74add1
IIE400.S.S016	-0.0340068	0.0564009	SI	#74add1
IIE400.S.S018	-3.13274e-05	0.0492494	SI	#74add1
IIE400.S.S024	-0.0437381	0.0286478	SI	#74add1
IIE400.S.S026	-0.0189583	-0.000475864	SI	#74add1
IIE400.S.S029	0.0802066	0.038757	SI	#74add1
IIE400.S.S032	-0.127694	0.0919418	SI	#74add1
IIE400.S.S033	-0.112643	0.10463	SI	#74add1
JEJ100.M.S001	-0.0262888	0.0867263	SI	#74add1
JEJ100.M.S002	0.0234911	0.0881572	SI	#74add1
JEJ100.S.S002	-0.139046	0.0996657	SI	#74add1
JEJ100.M.S003	-0.0519529	0.103843	SI	#74add1
JEJ100.S.S003	-0.0325359	-0.0246808	SI	#74add1
JEJ100.M.S004	0.0645736	0.0863478	SI	#74add1
JEJ100.S.S004	-0.110409	0.0577199	SI	#74add1
JEJ100.S.S005	-0.130414	-0.00391918	SI	#74add1
JEJ100.S.S007	0.136727	0.0235664	SI	#74add1
JEJ100.S.S008	-0.0303376	0.103596	SI	#74add1
JEJ100.S.S009	-0.136682	0.174305	SI	#74add1
JEJ100.S.S010	-0.0521724	0.124546	SI	#74add1
JEJ100.S.S011	-0.140083	0.114162	SI	#74add1
JEJ100.S.S012	0.0362294	0.103743	SI	#74add1
JEJ100.S.S013	0.131055	0.0713922	SI	#74add1
JEJ100.S.S014	-0.0768011	0.111745	SI	#74add1
JEJ100.S.S015	-0.0457104	0.106532	SI	#74add1
JEJ100.S.S016	-0.141624	0.110787	SI	#74add1
JEJ100.S.S017	0.109085	0.0998757	SI	#74add1
JEJ100.S.S018	0.0490129	0.00808682	SI	#74add1
JEJ100.S.S019	0.0304256	0.101258	SI	#74add1
JEJ100.S.S020	-0.0333363	-0.0499668	SI	#74add1
JEJ100.S.S021	-0.069867	0.198757	SI	#74add1
JEJ100.S.S022	-0.119098	0.0592279	SI	#74add1
JEJ100.S.S023	-0.0943132	0.107466	SI	#74add1
JEJ100.S.S024	-0.18932	-0.0570629	SI	#74add1
JEJ100.S.S025	-0.204909	0.0595178	SI	#74add1
JEJ100.S.S026	-0.096402	-0.0641548	SI	#74add1
JEJ100.S.S027	-0.0833597	0.0182258	SI	#74add1
JEJ100.S.S028	-0.125969	0.112572	SI	#74add1
JEJ100.M.S029	-0.105321	0.125426	SI	#74add1
JEJ100.S.S029	-0.144035	0.0817337	SI	#74add1
JEJ100.M.S030	-0.0262407	0.0711589	SI	#74add1
JEJ100.S.S030	-0.103676	-0.00195963	SI	#74add1
JEJ100.M.S031	-0.00597326	0.117213	SI	#74add1
JEJ100.S.S031	-0.119777	0.15581	SI	#74add1
JEJ100.M.S032	-0.0947754	0.116162	SI	#74add1
JEJ100.S.S032	-0.21533	0.184578	SI	#74add1
JEJ100.M.S033	-0.0619326	0.0318868	SI	#74add1
JEJ100.S.S033	-0.148932	0.225111	SI	#74add1
JEJ200.M.S001	-0.0257979	0.0931977	SI	#74add1
JEJ200.M.S002	-0.0647951	0.0553826	SI	#74add1
JEJ200.M.S003	-0.0518872	0.0976454	SI	#74add1
JEJ200.M.S004	-0.0795747	0.0544611	SI	#74add1
JEJ200.M.S005	0.0255421	-0.014249	SI	#74add1
JEJ200.M.S006	-0.0625657	0.058741	SI	#74add1
JEJ200.M.S007	-0.0353174	0.0919276	SI	#74add1
JEJ200.M.S008	0.0476922	0.0877073	SI	#74add1
JEJ200.M.S009	-0.0578356	0.118748	SI	#74add1
JEJ200.M.S010	-0.00611751	0.130518	SI	#74add1
JEJ200.M.S011	-0.0637153	0.0690052	SI	#74add1
JEJ200.M.S012	-0.134603	-0.0164571	SI	#74add1
JEJ200.M.S014	-0.158193	-0.0242764	SI	#74add1
JEJ200.M.S015	-0.126732	-0.017421	SI	#74add1
JEJ200.M.S016	-0.170143	-0.0949241	SI	#74add1
JEJ200.M.S019	-0.213365	0.0208521	SI	#74add1
JEJ200.M.S020	-0.149616	-0.0064872	SI	#74add1
JEJ200.M.S022	-0.0448065	0.0612028	SI	#74add1
JEJ200.M.S024	-0.179535	-0.0645783	SI	#74add1
JEJ200.M.S026	-0.186135	0.123536	SI	#74add1
JEJ200.M.S028	-0.14014	-0.0348308	SI	#74add1
JEJ200.M.S030	-0.148027	0.139773	SI	#74add1
JEJ200.M.S031	-0.117202	0.046554	SI	#74add1
JEJ200.M.S033	-0.0892904	0.10943	SI	#74add1
DUPA.M.S001	-0.188494	0.0381702	Stomach	#a1d76a
DUPA.S.S001	-0.0892279	0.0727772	Stomach	#a1d76a
DUPA.M.S002	-0.146749	-0.0573393	Stomach	#a1d76a
DUPA.S.S002	-0.164766	-0.0415114	Stomach	#a1d76a
DUPA.M.S003	-0.15959	0.0851472	Stomach	#a1d76a
DUPA.M.S004	-0.11105	0.0446577	Stomach	#a1d76a
DUPA.S.S004	-0.0338988	0.0953884	Stomach	#a1d76a
DUPA.M.S005	0.115966	0.00512705	Stomach	#a1d76a
DUPA.S.S005	0.0966775	0.0894841	Stomach	#a1d76a
DUPA.S.S006	-0.036279	-0.00170796	Stomach	#a1d76a
DUPA.M.S007	0.00545918	0.0857395	Stomach	#a1d76a
DUPA.S.S007	-0.181659	-0.0395597	Stomach	#a1d76a
DUPA.M.S008	0.125529	0.00871803	Stomach	#a1d76a
DUPA.S.S008	0.0410345	0.0198208	Stomach	#a1d76a
DUPA.M.S009	0.0883827	-0.00882758	Stomach	#a1d76a
DUPA.S.S009	-0.197669	0.139769	Stomach	#a1d76a
DUPA.M.S010	-0.00962283	-0.0242614	Stomach	#a1d76a
DUPA.S.S010	-0.0176819	0.133975	Stomach	#a1d76a
DUPA.M.S011	0.0223644	-0.0391192	Stomach	#a1d76a
DUPA.S.S011	-0.15314	0.0218196	Stomach	#a1d76a
DUPA.M.S012	0.188304	0.00408402	Stomach	#a1d76a
DUPA.S.S012	0.185026	0.104794	Stomach	#a1d76a
DUPA.S.S013	-0.147678	-0.0476805	Stomach	#a1d76a
DUPA.M.S014	-0.0321725	0.0357477	Stomach	#a1d76a
DUPA.S.S014	-0.163989	-0.0148594	Stomach	#a1d76a
DUPA.M.S015	0.163589	0.00779978	Stomach	#a1d76a
DUPA.S.S017	-0.169809	0.0357663	Stomach	#a1d76a
DUPA.M.S018	-0.151402	-0.0251888	Stomach	#a1d76a
DUPA.S.S018	-0.133272	0.141591	Stomach	#a1d76a
DUPA.S.S019	0.0151026	0.00126031	Stomach	#a1d76a
DUPA.M.S020	-0.0702737	0.0433583	Stomach	#a1d76a
DUPA.S.S020	-0.163637	0.0911759	Stomach	#a1d76a
DUPA.M.S021	-0.0991679	0.0360368	Stomach	#a1d76a
DUPA.S.S021	-0.180204	0.00694402	Stomach	#a1d76a
DUPA.M.S022	0.0450909	-0.026001	Stomach	#a1d76a
DUPA.S.S022	-0.043276	0.102322	Stomach	#a1d76a
DUPA.M.S023	-0.177426	0.00301473	Stomach	#a1d76a
DUPA.M.S024	-0.140791	-0.00877403	Stomach	#a1d76a
DUPA.S.S024	-0.145264	0.116027	Stomach	#a1d76a
DUPA.M.S025	0.0760229	0.142163	Stomach	#a1d76a
DUPA.S.S025	-0.0547579	0.0669984	Stomach	#a1d76a
DUPA.S.S026	-0.14144	0.067212	Stomach	#a1d76a
DUPA.S.S027	-0.142644	0.0292859	Stomach	#a1d76a
DUPA.M.S028	-0.0345148	0.0152836	Stomach	#a1d76a
DUPA.S.S028	-0.19507	0.114973	Stomach	#a1d76a
DUPA.S.S029	0.016809	0.0316019	Stomach	#a1d76a
DUPA.M.S030	0.123218	0.0243944	Stomach	#a1d76a
DUPA.S.S030	-0.064404	0.0901996	Stomach	#a1d76a
DUPA.M.S031	-0.0715089	0.0587631	Stomach	#a1d76a
DUPA.S.S031	-0.218799	0.041067	Stomach	#a1d76a
DUPA.S.S033	-0.145402	0.135205	Stomach	#a1d76a
DUS.M.S001	-0.189283	-0.0976072	Stomach	#a1d76a
DUS.M.S002	-0.0754148	0.0611962	Stomach	#a1d76a
DUS.M.S003	-0.0434192	-0.110762	Stomach	#a1d76a
DUS.M.S004	-0.174021	-0.0526594	Stomach	#a1d76a
DUS.M.S005	-0.121619	0.0246823	Stomach	#a1d76a
DUS.M.S007	-0.0170308	0.0290884	Stomach	#a1d76a
DUS.M.S009	-0.158953	0.135412	Stomach	#a1d76a
DUS.M.S010	-0.098147	0.0107559	Stomach	#a1d76a
DUS.M.S011	-0.132923	0.0449021	Stomach	#a1d76a
DUS.M.S013	0.0533978	0.0589586	Stomach	#a1d76a
DUS.M.S014	-0.169415	0.0149544	Stomach	#a1d76a
DUS.M.S015	-0.164991	-0.118762	Stomach	#a1d76a
DUS.M.S016	-0.126708	-0.00312744	Stomach	#a1d76a
DUS.M.S018	-0.159553	0.122921	Stomach	#a1d76a
DUS.M.S019	-0.0446177	0.0728675	Stomach	#a1d76a
DUS.M.S021	-0.142892	0.00836647	Stomach	#a1d76a
DUS.M.S022	-0.0387911	0.103895	Stomach	#a1d76a
DUS.M.S023	-0.0709596	0.0333663	Stomach	#a1d76a
DUS.M.S024	-0.202287	-0.0512959	Stomach	#a1d76a
DUS.M.S025	-0.22004	-0.117938	Stomach	#a1d76a
DUS.M.S026	-0.175519	-0.0700481	Stomach	#a1d76a
DUS.M.S029	-0.104458	0.0660939	Stomach	#a1d76a
DUS.M.S033	0.00558073	0.074844	Stomach	#a1d76a
GJ.S.S001	-0.250716	-0.172018	Stomach	#a1d76a
GJ.S.S002	-0.270441	-0.144627	Stomach	#a1d76a
GJ.S.S003	-0.199893	-0.06942	Stomach	#a1d76a
GJ.S.S004	-0.181052	-0.0294674	Stomach	#a1d76a
GJ.S.S005	-0.255397	-0.0914698	Stomach	#a1d76a
GJ.S.S006	-0.223173	-0.0966483	Stomach	#a1d76a
GJ.S.S007	-0.239256	-0.0608944	Stomach	#a1d76a
GJ.S.S008	-0.277598	-0.174277	Stomach	#a1d76a
GJ.S.S009	-0.254549	0.042221	Stomach	#a1d76a
GJ.S.S010	-0.155614	-0.0574079	Stomach	#a1d76a
GJ.S.S011	-0.157183	-0.039586	Stomach	#a1d76a
GJ.S.S012	-0.158463	-0.087999	Stomach	#a1d76a
GJ.S.S013	-0.254412	-0.204415	Stomach	#a1d76a
GJ.S.S014	-0.144611	-0.0432031	Stomach	#a1d76a
GJ.S.S015	-0.268083	-0.208385	Stomach	#a1d76a
GJ.S.S016	-0.126493	0.0322545	Stomach	#a1d76a
GJ.S.S017	-0.294534	-0.263285	Stomach	#a1d76a
GJ.S.S018	-0.277888	-0.205801	Stomach	#a1d76a
GJ.S.S019	-0.286209	-0.0535243	Stomach	#a1d76a
GJ.S.S020	-0.154109	-0.127313	Stomach	#a1d76a
GJ.S.S021	-0.209881	-0.133659	Stomach	#a1d76a
GJ.S.S022	-0.139187	-0.0651911	Stomach	#a1d76a
GJ.S.S023	-0.149849	-0.00328211	Stomach	#a1d76a
GJ.S.S024	-0.223129	-0.0552329	Stomach	#a1d76a
GJ.S.S025	-0.186955	-0.0351803	Stomach	#a1d76a
GJ.S.S026	-0.0178494	-0.072964	Stomach	#a1d76a
GJ.S.S027	-0.0265745	0.0368662	Stomach	#a1d76a
GJ.S.S028	-0.113562	-0.0946608	Stomach	#a1d76a
GJ.S.S029	-0.0867689	-0.0277076	Stomach	#a1d76a
GJ.S.S030	-0.199445	-0.0537976	Stomach	#a1d76a
GJ.S.S031	-0.110356	-0.0548438	Stomach	#a1d76a
GJ.S.S032	-0.24591	-0.00257397	Stomach	#a1d76a
GJ.S.S033	-0.151917	0.14892	Stomach	#a1d76a
PY.M.S001	-0.194106	-0.0484331	Stomach	#a1d76a
PY.M.S002	-0.154508	0.00884012	Stomach	#a1d76a
PY.M.S003	-0.114331	0.105054	Stomach	#a1d76a
PY.M.S004	-0.170682	-0.0519917	Stomach	#a1d76a
PY.M.S005	-0.105985	0.0923779	Stomach	#a1d76a
PY.M.S007	-0.107172	-0.0164288	Stomach	#a1d76a
PY.M.S008	-0.140482	0.0767223	Stomach	#a1d76a
PY.M.S009	-0.0954928	-0.0112317	Stomach	#a1d76a
PY.M.S010	-0.116597	0.0518725	Stomach	#a1d76a
PY.M.S013	-0.100161	0.0383006	Stomach	#a1d76a
PY.M.S014	-0.153949	0.120564	Stomach	#a1d76a
PY.M.S015	-0.196331	-0.0234606	Stomach	#a1d76a
PY.M.S017	-0.0693025	0.00790599	Stomach	#a1d76a
PY.M.S018	-0.160381	0.0466714	Stomach	#a1d76a
PY.M.S019	-0.17512	0.0683335	Stomach	#a1d76a
PY.M.S022	-0.0814415	0.0105324	Stomach	#a1d76a
PY.M.S023	-0.230566	-0.00673157	Stomach	#a1d76a
PY.M.S024	-0.171675	0.00509852	Stomach	#a1d76a
PY.M.S025	-0.1534	0.0989327	Stomach	#a1d76a
PY.M.S026	-0.119913	0.0617251	Stomach	#a1d76a
PY.M.S027	-0.0762442	0.0385278	Stomach	#a1d76a
PY.M.S028	-0.198586	-0.0325032	Stomach	#a1d76a
PY.M.S029	-0.0883507	0.0397198	Stomach	#a1d76a
PY.M.S031	-0.195939	0.0022876	Stomach	#a1d76a
PY.M.S032	-0.104321	0.0422088	Stomach	#a1d76a
PY.M.S033	-0.101023	0.0834497	Stomach	#a1d76a
SA.M.S001	-0.148656	0.0856081	Stomach	#a1d76a
SA.M.S002	-0.16599	-0.0407059	Stomach	#a1d76a
SA.M.S003	-0.145612	0.0219417	Stomach	#a1d76a
SA.M.S004	-0.201294	0.095226	Stomach	#a1d76a
SA.M.S006	-0.139131	0.084345	Stomach	#a1d76a
SA.M.S007	-0.0787793	0.004981	Stomach	#a1d76a
SA.M.S008	-0.126576	0.129484	Stomach	#a1d76a
SA.M.S009	-0.13264	0.119975	Stomach	#a1d76a
SA.M.S010	-0.0826556	0.0233725	Stomach	#a1d76a
SA.M.S011	-0.13987	-0.0182296	Stomach	#a1d76a
SA.M.S012	-0.109495	0.0604387	Stomach	#a1d76a
SA.M.S013	-0.0175769	0.016005	Stomach	#a1d76a
SA.M.S014	-0.123961	-0.00942186	Stomach	#a1d76a
SA.M.S015	-0.123949	0.037673	Stomach	#a1d76a
SA.M.S016	-0.181871	0.0127643	Stomach	#a1d76a
SA.M.S017	-0.0834338	0.0515317	Stomach	#a1d76a
SA.M.S018	-0.163309	-0.0178948	Stomach	#a1d76a
SA.M.S020	-0.172064	0.0508963	Stomach	#a1d76a
SA.M.S021	-0.153979	-0.0676801	Stomach	#a1d76a
SA.M.S023	-0.115057	-0.0318893	Stomach	#a1d76a
SA.M.S024	-0.202179	-0.0862682	Stomach	#a1d76a
SA.M.S025	-0.0934053	0.146205	Stomach	#a1d76a
SA.M.S026	-0.0865211	0.0621634	Stomach	#a1d76a
SA.M.S027	-0.239335	0.056837	Stomach	#a1d76a
SA.M.S028	-0.0341876	-0.00545796	Stomach	#a1d76a
SA.M.S029	-0.163812	0.106764	Stomach	#a1d76a
SA.M.S030	-0.00477729	0.0804582	Stomach	#a1d76a
SA.M.S031	-0.119604	0.111289	Stomach	#a1d76a
SA.M.S033	0.0545446	0.0370172	Stomach	#a1d76a
SB.M.S001	-0.233521	0.0938173	Stomach	#a1d76a
SB.M.S002	-0.105572	0.0319714	Stomach	#a1d76a
SB.M.S003	-0.174044	0.112117	Stomach	#a1d76a
SB.M.S004	-0.14124	0.0514469	Stomach	#a1d76a
SB.M.S005	-0.170049	0.115005	Stomach	#a1d76a
SB.M.S006	-0.224801	0.0459678	Stomach	#a1d76a
SB.M.S007	-0.130421	0.0502323	Stomach	#a1d76a
SB.M.S008	-0.173825	0.0392595	Stomach	#a1d76a
SB.M.S009	-0.161381	0.138336	Stomach	#a1d76a
SB.M.S010	-0.137308	0.0810064	Stomach	#a1d76a
SB.M.S011	-0.188554	0.0965852	Stomach	#a1d76a
SB.M.S012	-0.0902577	0.0732497	Stomach	#a1d76a
SB.M.S013	-0.174768	0.0641386	Stomach	#a1d76a
SB.M.S014	-0.114988	0.063248	Stomach	#a1d76a
SB.M.S015	-0.145811	0.0686699	Stomach	#a1d76a
SB.M.S016	-0.171753	0.0624963	Stomach	#a1d76a
SB.M.S017	-0.119456	0.0578162	Stomach	#a1d76a
SB.M.S018	-0.176715	0.116793	Stomach	#a1d76a
SB.M.S019	-0.233419	-0.109115	Stomach	#a1d76a
SB.M.S020	-0.157652	-0.0162127	Stomach	#a1d76a
SB.M.S021	-0.183679	-0.0570023	Stomach	#a1d76a
SB.M.S023	-0.148985	-0.027314	Stomach	#a1d76a
SB.M.S024	-0.215764	-0.0992842	Stomach	#a1d76a
SB.M.S026	-0.156192	0.00607784	Stomach	#a1d76a
SB.M.S027	-0.0762053	-0.0261055	Stomach	#a1d76a
SB.M.S028	-0.0681407	0.0242132	Stomach	#a1d76a
SB.M.S029	-0.0534993	0.0449118	Stomach	#a1d76a
SB.M.S031	-0.0848989	-0.0083354	Stomach	#a1d76a
SB.M.S032	-0.100615	0.0484881	Stomach	#a1d76a
SF.M.S001	-0.0765617	0.0520475	Stomach	#a1d76a
SF.M.S002	-0.0657398	0.0063197	Stomach	#a1d76a
SF.M.S003	-0.0854481	0.00393757	Stomach	#a1d76a
SF.M.S004	-0.171727	0.01968	Stomach	#a1d76a
SF.M.S005	-0.108126	0.0336472	Stomach	#a1d76a
SF.M.S006	-0.136837	-0.105407	Stomach	#a1d76a
SF.M.S007	-0.11807	0.121321	Stomach	#a1d76a
SF.M.S008	-0.130843	-0.0191114	Stomach	#a1d76a
SF.M.S009	-0.18308	0.0998768	Stomach	#a1d76a
SF.M.S010	-0.0656115	0.000854911	Stomach	#a1d76a
SF.M.S011	-0.122614	-0.00898394	Stomach	#a1d76a
SF.M.S012	-0.170402	0.112986	Stomach	#a1d76a
SF.M.S013	-0.125606	0.0132962	Stomach	#a1d76a
SF.M.S014	-0.134564	0.0484561	Stomach	#a1d76a
SF.M.S015	-0.16809	0.0493288	Stomach	#a1d76a
SF.M.S016	-0.158484	0.012745	Stomach	#a1d76a
SF.M.S017	-0.137022	0.0641839	Stomach	#a1d76a
SF.M.S018	-0.154412	-0.00176173	Stomach	#a1d76a
SF.M.S019	-0.251105	-0.0562344	Stomach	#a1d76a
SF.M.S020	-0.132256	0.035393	Stomach	#a1d76a
SF.M.S021	-0.185289	0.0151887	Stomach	#a1d76a
SF.M.S022	-0.168809	0.117639	Stomach	#a1d76a
SF.M.S023	-0.114546	0.0742026	Stomach	#a1d76a
SF.M.S024	-0.211463	0.0753708	Stomach	#a1d76a
SF.M.S025	-0.112436	0.0337943	Stomach	#a1d76a
SF.M.S026	-0.110348	0.0366081	Stomach	#a1d76a
SF.M.S027	-0.124815	0.0743435	Stomach	#a1d76a
SF.M.S028	-0.104616	0.116516	Stomach	#a1d76a
SF.M.S029	-0.154341	0.0471348	Stomach	#a1d76a
SF.M.S030	-0.0813114	0.0340559	Stomach	#a1d76a
SF.M.S031	-0.163624	0.0450037	Stomach	#a1d76a
SF.M.S032	-0.149579	0.0965925	Stomach	#a1d76a
SF.M.S033	-0.121534	0.076677	Stomach	#a1d76a
TRE.M.S001	-0.0512243	0.028728	Stomach	#a1d76a
TRE.M.S002	-0.0348601	0.134659	Stomach	#a1d76a
TRE.M.S003	-0.0162565	0.207447	Stomach	#a1d76a
TRE.M.S004	-0.134835	0.0112761	Stomach	#a1d76a
TRE.M.S005	-0.0809908	0.159785	Stomach	#a1d76a
TRE.M.S006	-0.0621952	0.162495	Stomach	#a1d76a
TRE.M.S007	-0.00483842	0.0372697	Stomach	#a1d76a
TRE.M.S009	-0.0565681	0.191311	Stomach	#a1d76a
TRE.M.S010	-0.120757	0.0504397	Stomach	#a1d76a
TRE.M.S011	-0.106471	-0.0313832	Stomach	#a1d76a
TRE.M.S012	-0.0594916	0.194591	Stomach	#a1d76a
TRE.M.S013	-0.0283509	0.208118	Stomach	#a1d76a
TRE.M.S014	-0.111273	0.0858884	Stomach	#a1d76a
TRE.M.S015	-0.0286887	0.0806896	Stomach	#a1d76a
TRE.M.S016	-0.100694	0.0505155	Stomach	#a1d76a
TRE.M.S017	-0.0964912	0.0506014	Stomach	#a1d76a
TRE.M.S018	-0.138825	0.185158	Stomach	#a1d76a
TRE.M.S019	0.00362987	0.0479207	Stomach	#a1d76a
TRE.M.S020	-0.0104405	0.109353	Stomach	#a1d76a
TRE.M.S021	-0.104649	0.087253	Stomach	#a1d76a
TRE.M.S022	-0.0983041	0.0570247	Stomach	#a1d76a
TRE.M.S023	-0.112005	0.118532	Stomach	#a1d76a
TRE.M.S024	-0.165229	0.116896	Stomach	#a1d76a
TRE.M.S025	-0.0185393	0.120179	Stomach	#a1d76a
TRE.M.S026	-0.0992145	0.0596225	Stomach	#a1d76a
TRE.M.S027	0.0249694	0.196328	Stomach	#a1d76a
TRE.M.S028	-0.15484	0.156705	Stomach	#a1d76a
TRE.M.S029	-0.0872724	0.119662	Stomach	#a1d76a
TRE.M.S030	-0.0326063	0.0534254	Stomach	#a1d76a
TRE.M.S031	-0.0760186	0.130812	Stomach	#a1d76a
TRE.M.S032	-0.0905848	0.0842507	Stomach	#a1d76a
TRE.M.S033	-0.0737312	0.0446929	Stomach	#a1d76a
ESOM.M.S001	0.0879053	-0.146111	Esophagus	#a1d76a
ESOM.M.S002	0.09718	-0.00689269	Esophagus	#a1d76a
ESOM.M.S003	-0.0723547	0.0902507	Esophagus	#a1d76a
ESOM.M.S004	-0.00888606	0.00519008	Esophagus	#a1d76a
ESOM.M.S005	-0.0375354	0.0601812	Esophagus	#a1d76a
ESOM.M.S006	-0.134601	-0.0746603	Esophagus	#a1d76a
ESOM.M.S007	0.0128085	0.023909	Esophagus	#a1d76a
ESOM.M.S008	-0.0762674	0.0056984	Esophagus	#a1d76a
ESOM.M.S009	-0.0549251	0.0781321	Esophagus	#a1d76a
ESOM.M.S010	-0.101128	0.150706	Esophagus	#a1d76a
ESOM.M.S011	-0.115879	-0.0590046	Esophagus	#a1d76a
ESOM.M.S012	-0.0733637	0.113459	Esophagus	#a1d76a
ESOM.M.S013	-0.0508552	0.00822922	Esophagus	#a1d76a
ESOM.M.S014	0.0134188	0.0207238	Esophagus	#a1d76a
ESOM.M.S015	-0.054925	0.0595743	Esophagus	#a1d76a
ESOM.M.S016	-0.073611	2.40403e-05	Esophagus	#a1d76a
ESOM.M.S017	-0.0435616	0.182108	Esophagus	#a1d76a
ESOM.M.S018	-0.0822389	0.0344294	Esophagus	#a1d76a
ESOM.M.S019	-0.132124	-0.0523388	Esophagus	#a1d76a
ESOM.M.S020	-0.0343024	0.0321684	Esophagus	#a1d76a
ESOM.M.S021	-0.104697	-0.00227046	Esophagus	#a1d76a
ESOM.M.S022	-0.0898317	0.0193765	Esophagus	#a1d76a
ESOM.M.S023	-0.0296083	0.0110232	Esophagus	#a1d76a
ESOM.M.S024	-0.177631	0.0150993	Esophagus	#a1d76a
ESOM.M.S025	-0.102147	0.0950111	Esophagus	#a1d76a
ESOM.M.S026	-0.0376331	0.0963998	Esophagus	#a1d76a
ESOM.M.S027	-0.0543023	0.100657	Esophagus	#a1d76a
ESOM.M.S028	-0.144228	0.118507	Esophagus	#a1d76a
ESOM.M.S029	-0.162257	0.105826	Esophagus	#a1d76a
ESOM.M.S030	-0.039304	0.136703	Esophagus	#a1d76a
ESOM.M.S031	-0.0438889	0.0953891	Esophagus	#a1d76a
ESOM.M.S033	-0.064997	0.0595998	Esophagus	#a1d76a
Z.M.S001	-0.163136	0.0866963	Esophagus	#a1d76a
Z.M.S002	-0.165735	0.131774	Esophagus	#a1d76a
Z.M.S003	-0.206647	0.152442	Esophagus	#a1d76a
Z.M.S004	-0.148866	0.105717	Esophagus	#a1d76a
Z.M.S005	-0.170928	0.172877	Esophagus	#a1d76a
Z.M.S006	-0.218796	0.0485397	Esophagus	#a1d76a
Z.M.S007	-0.071319	0.041784	Esophagus	#a1d76a
Z.M.S008	-0.0862784	0.0585839	Esophagus	#a1d76a
Z.M.S009	-0.0550069	0.00328669	Esophagus	#a1d76a
Z.M.S010	-0.156689	0.144071	Esophagus	#a1d76a
Z.M.S011	-0.205815	-0.0622995	Esophagus	#a1d76a
Z.M.S012	-0.159684	0.1367	Esophagus	#a1d76a
Z.M.S013	-0.203778	0.0641595	Esophagus	#a1d76a
Z.M.S014	-0.183216	0.0767746	Esophagus	#a1d76a
Z.M.S015	-0.210176	-0.0529719	Esophagus	#a1d76a
Z.M.S016	0.11353	-0.0215565	Esophagus	#a1d76a
Z.M.S017	-0.074067	0.0508937	Esophagus	#a1d76a
Z.M.S018	-0.295905	0.0503748	Esophagus	#a1d76a
Z.M.S019	-0.234665	0.00381415	Esophagus	#a1d76a
Z.M.S020	-0.0626459	0.0556874	Esophagus	#a1d76a
Z.M.S022	-0.157314	0.115192	Esophagus	#a1d76a
Z.M.S023	-0.219566	-0.0250604	Esophagus	#a1d76a
Z.M.S025	-0.205193	0.0659894	Esophagus	#a1d76a
Z.M.S027	0.0569552	-0.0323077	Esophagus	#a1d76a
Z.M.S028	-0.177413	0.00541434	Esophagus	#a1d76a
Z.M.S029	-0.210993	0.0208131	Esophagus	#a1d76a
Z.M.S030	0.0178333	0.0559473	Esophagus	#a1d76a
Z.M.S031	-0.136437	0.0646609	Esophagus	#a1d76a
Z.M.S032	0.0366538	-0.0308777	Esophagus	#a1d76a
ZA1.M.S001	-0.188104	-0.0106306	Esophagus	#a1d76a
ZA1.M.S002	-0.183474	0.0224133	Esophagus	#a1d76a
ZA1.M.S003	-0.0755223	0.0750443	Esophagus	#a1d76a
ZA1.M.S004	-0.155382	0.0756275	Esophagus	#a1d76a
ZA1.M.S005	-0.153332	0.134716	Esophagus	#a1d76a
ZA1.M.S006	-0.214267	0.0385625	Esophagus	#a1d76a
ZA1.M.S007	-0.0939834	-0.0178975	Esophagus	#a1d76a
ZA1.M.S008	-0.131466	0.0593167	Esophagus	#a1d76a
ZA1.M.S009	-0.0586536	0.124024	Esophagus	#a1d76a
ZA1.M.S011	-0.244272	-0.0548864	Esophagus	#a1d76a
ZA1.M.S013	-0.167507	0.0825163	Esophagus	#a1d76a
ZA1.M.S016	-0.26718	-0.0622267	Esophagus	#a1d76a
ZA1.M.S018	-0.21626	0.0501077	Esophagus	#a1d76a
ZA1.M.S019	-0.226396	-0.132102	Esophagus	#a1d76a
ZA1.M.S020	0.0213829	0.153006	Esophagus	#a1d76a
ZA1.M.S021	-0.0603002	0.0646574	Esophagus	#a1d76a
ZA1.M.S022	-0.0650309	0.216189	Esophagus	#a1d76a
ZA1.M.S024	-0.125773	0.139374	Esophagus	#a1d76a
ZA1.M.S025	-0.127403	0.0339307	Esophagus	#a1d76a
ZA1.M.S026	-0.116313	0.167365	Esophagus	#a1d76a
ZA1.M.S028	-0.0448754	0.0646517	Esophagus	#a1d76a
ZA1.M.S029	-0.226446	-0.102016	Esophagus	#a1d76a
ZA1.M.S030	0.0122466	0.0940976	Esophagus	#a1d76a
ZA1.M.S032	-0.123519	0.129369	Esophagus	#a1d76a
ZA1.M.S033	-0.0587499	0.109159	Esophagus	#a1d76a
ZB1.M.S001	-0.0924004	0.0452022	Esophagus	#a1d76a
ZB1.M.S002	-0.138576	0.0355644	Esophagus	#a1d76a
ZB1.M.S004	-0.148469	0.113763	Esophagus	#a1d76a
ZB1.M.S006	-0.0993463	-0.0271496	Esophagus	#a1d76a
ZB1.M.S007	-0.158119	-0.0360948	Esophagus	#a1d76a
ZB1.M.S008	-0.144405	0.0192263	Esophagus	#a1d76a
ZB1.M.S011	-0.155634	-0.111737	Esophagus	#a1d76a
ZB1.M.S013	-0.11164	-0.0814628	Esophagus	#a1d76a
ZB1.M.S016	-0.129302	-0.0337688	Esophagus	#a1d76a
ZB1.M.S017	-0.198251	0.0711384	Esophagus	#a1d76a
ZB1.M.S018	-0.161378	-0.0101654	Esophagus	#a1d76a
ZB1.M.S019	-0.230426	-0.107122	Esophagus	#a1d76a
ZB1.M.S020	-0.191121	0.086332	Esophagus	#a1d76a
ZB1.M.S021	-0.150521	-0.0392897	Esophagus	#a1d76a
ZB1.M.S022	-0.167347	0.0858104	Esophagus	#a1d76a
ZB1.M.S023	-0.158012	-0.0543797	Esophagus	#a1d76a
ZB1.M.S024	-0.117532	0.014314	Esophagus	#a1d76a
ZB1.M.S025	0.0710342	0.0190339	Esophagus	#a1d76a
ZB1.M.S026	-0.05414	0.0218529	Esophagus	#a1d76a
ZB1.M.S028	-0.0363382	0.0805269	Esophagus	#a1d76a
ZB1.M.S029	-0.0925983	-0.0415189	Esophagus	#a1d76a
ZB1.M.S031	-0.0346131	-0.0599251	Esophagus	#a1d76a
ZB1.M.S032	-0.074608	0.0315601	Esophagus	#a1d76a
ZB1.M.S033	-0.0628447	0.0147283	Esophagus	#a1d76a
AP.S.S001	0.126746	-0.0527782	Appendix	#c51b7d
AP.S.S002	0.215922	-0.0292877	Appendix	#c51b7d
AP.S.S003	0.164878	-0.0182176	Appendix	#c51b7d
AP.S.S004	0.1153	-0.0158953	Appendix	#c51b7d
AP.S.S005	0.128609	0.0116576	Appendix	#c51b7d
AP.S.S006	0.194725	-0.0247932	Appendix	#c51b7d
AP.S.S007	0.115407	0.0634579	Appendix	#c51b7d
AP.S.S008	0.137704	-0.00615238	Appendix	#c51b7d
AP.S.S009	0.0561943	0.0622516	Appendix	#c51b7d
AP.S.S010	0.0444664	0.0321812	Appendix	#c51b7d
AP.S.S011	0.17074	-0.0255106	Appendix	#c51b7d
AP.S.S012	0.118772	-0.0108505	Appendix	#c51b7d
AP.S.S013	0.21345	-0.085409	Appendix	#c51b7d
AP.S.S014	0.165534	-0.0281909	Appendix	#c51b7d
AP.S.S015	0.118909	0.0125147	Appendix	#c51b7d
AP.S.S016	0.0809538	-0.0219628	Appendix	#c51b7d
AP.S.S017	0.1509	-0.024155	Appendix	#c51b7d
AP.S.S018	0.232564	-0.0257262	Appendix	#c51b7d
AP.S.S019	0.0729395	0.0590189	Appendix	#c51b7d
AP.S.S020	0.091253	-0.00622317	Appendix	#c51b7d
AP.S.S021	0.00431434	0.0147802	Appendix	#c51b7d
AP.S.S022	0.212886	-0.0526656	Appendix	#c51b7d
AP.S.S024	0.0902611	-0.0726792	Appendix	#c51b7d
AP.S.S025	0.0921146	-0.0310155	Appendix	#c51b7d
AP.S.S026	-0.0153976	-0.000211446	Appendix	#c51b7d
AP.S.S027	0.0078993	0.0572831	Appendix	#c51b7d
AP.S.S028	0.0816273	-0.0194946	Appendix	#c51b7d
AP.S.S029	0.176211	-0.0716755	Appendix	#c51b7d
AP.S.S030	0.0340414	-0.0489291	Appendix	#c51b7d
AP.S.S031	0.0889109	-0.0718391	Appendix	#c51b7d
AP.S.S032	0.121301	0.0445818	Appendix	#c51b7d
AP.S.S033	0.224582	-0.0185935	Appendix	#c51b7d

## Sheet: Figure 3A1
Var1	Var2	value
k__Bacteria;p__Cyanobacteria	Skin	0.00631367
k__Bacteria;p__Tenericutes	Skin	0.000466203
k__Bacteria;p__Fusobacteria	Skin	0.00392163
k__Bacteria;p__Actinobacteria	Skin	0.113111
k__Bacteria;p__Bacteroidetes	Skin	0.0734708
k__Bacteria;p__Firmicutes	Skin	0.291625
k__Bacteria;p__Proteobacteria	Skin	0.502941
k__Bacteria;p__Cyanobacteria	Oral	1.82973e-05
k__Bacteria;p__Tenericutes	Oral	0.0247158
k__Bacteria;p__Fusobacteria	Oral	0.0248584
k__Bacteria;p__Actinobacteria	Oral	0.027846
k__Bacteria;p__Bacteroidetes	Oral	0.215907
k__Bacteria;p__Firmicutes	Oral	0.443874
k__Bacteria;p__Proteobacteria	Oral	0.255344
k__Bacteria;p__Cyanobacteria	Esophagus	0.00825201
k__Bacteria;p__Tenericutes	Esophagus	0.000520982
k__Bacteria;p__Fusobacteria	Esophagus	0.00276437
k__Bacteria;p__Actinobacteria	Esophagus	0.0639273
k__Bacteria;p__Bacteroidetes	Esophagus	0.0793632
k__Bacteria;p__Firmicutes	Esophagus	0.436713
k__Bacteria;p__Proteobacteria	Esophagus	0.393804
k__Bacteria;p__Cyanobacteria	Stomach	0.00423588
k__Bacteria;p__Tenericutes	Stomach	0.00185886
k__Bacteria;p__Fusobacteria	Stomach	0.00244153
k__Bacteria;p__Actinobacteria	Stomach	0.0410199
k__Bacteria;p__Bacteroidetes	Stomach	0.0561499
k__Bacteria;p__Firmicutes	Stomach	0.386845
k__Bacteria;p__Proteobacteria	Stomach	0.494666
k__Bacteria;p__Cyanobacteria	SI	0.00353477
k__Bacteria;p__Tenericutes	SI	0.00024772
k__Bacteria;p__Fusobacteria	SI	0.00403684
k__Bacteria;p__Actinobacteria	SI	0.0275158
k__Bacteria;p__Bacteroidetes	SI	0.097011
k__Bacteria;p__Firmicutes	SI	0.390857
k__Bacteria;p__Proteobacteria	SI	0.4705
k__Bacteria;p__Cyanobacteria	Appendix	0.000426035
k__Bacteria;p__Tenericutes	Appendix	2.5121e-05
k__Bacteria;p__Fusobacteria	Appendix	0.0455092
k__Bacteria;p__Actinobacteria	Appendix	0.00402347
k__Bacteria;p__Bacteroidetes	Appendix	0.206347
k__Bacteria;p__Firmicutes	Appendix	0.185793
k__Bacteria;p__Proteobacteria	Appendix	0.546626
k__Bacteria;p__Cyanobacteria	LI	0.000201084
k__Bacteria;p__Tenericutes	LI	6.06852e-05
k__Bacteria;p__Fusobacteria	LI	0.00648068
k__Bacteria;p__Actinobacteria	LI	0.0253261
k__Bacteria;p__Bacteroidetes	LI	0.265239
k__Bacteria;p__Firmicutes	LI	0.391195
k__Bacteria;p__Proteobacteria	LI	0.303023

## Sheet: Figure 3A2
Var1	Var2	value
k__Bacteria;p__Actinobacteria	Appendix	0.0311372
k__Bacteria;p__Actinobacteria	Appendix	0.165679
k__Bacteria;p__Actinobacteria	Appendix	0.0326048
k__Bacteria;p__Actinobacteria	Appendix	0.0291006
k__Bacteria;p__Actinobacteria	Appendix	0.0570449
k__Bacteria;p__Actinobacteria	Appendix	0.0648854
k__Bacteria;p__Actinobacteria	Appendix	0.0692331
k__Bacteria;p__Actinobacteria	Appendix	0.0482835
k__Bacteria;p__Actinobacteria	Appendix	0.115638
k__Bacteria;p__Actinobacteria	Appendix	0.0262856
k__Bacteria;p__Actinobacteria	Appendix	0.0245588
k__Bacteria;p__Actinobacteria	Appendix	0.0293233
k__Bacteria;p__Actinobacteria	Appendix	0.0177242
k__Bacteria;p__Actinobacteria	Appendix	0.0349038
k__Bacteria;p__Actinobacteria	Appendix	0.038007
k__Bacteria;p__Actinobacteria	Appendix	0.0401403
k__Bacteria;p__Actinobacteria	Appendix	0.0230425
k__Bacteria;p__Actinobacteria	Appendix	0.0262422
k__Bacteria;p__Actinobacteria	Appendix	0.0403861
k__Bacteria;p__Actinobacteria	Appendix	0.065841
k__Bacteria;p__Actinobacteria	Appendix	0.0358695
k__Bacteria;p__Actinobacteria	Appendix	0.0568998
k__Bacteria;p__Actinobacteria	Appendix	0.0286966
k__Bacteria;p__Actinobacteria	Appendix	0.189366
k__Bacteria;p__Actinobacteria	Appendix	0.070076
k__Bacteria;p__Actinobacteria	Appendix	0.0357616
k__Bacteria;p__Actinobacteria	Appendix	0.0413378
k__Bacteria;p__Actinobacteria	Appendix	0.0420022
k__Bacteria;p__Actinobacteria	Appendix	0.0378005
k__Bacteria;p__Actinobacteria	Appendix	0.0315231
k__Bacteria;p__Actinobacteria	Appendix	0.0520438
k__Bacteria;p__Actinobacteria	Appendix	0.0363017
k__Bacteria;p__Actinobacteria	Esophagus	0.0467468
k__Bacteria;p__Actinobacteria	Esophagus	0.0341419
k__Bacteria;p__Actinobacteria	Esophagus	0.139749
k__Bacteria;p__Actinobacteria	Esophagus	0.0927432
k__Bacteria;p__Actinobacteria	Esophagus	0.152906
k__Bacteria;p__Actinobacteria	Esophagus	0.0742953
k__Bacteria;p__Actinobacteria	Esophagus	0.0825837
k__Bacteria;p__Actinobacteria	Esophagus	0.0716417
k__Bacteria;p__Actinobacteria	Esophagus	0.11244
k__Bacteria;p__Actinobacteria	Esophagus	0.0849448
k__Bacteria;p__Actinobacteria	Esophagus	0.25988
k__Bacteria;p__Actinobacteria	Esophagus	0.121017
k__Bacteria;p__Actinobacteria	Esophagus	0.392011
k__Bacteria;p__Actinobacteria	Esophagus	0.091744
k__Bacteria;p__Actinobacteria	Esophagus	0.340265
k__Bacteria;p__Actinobacteria	Esophagus	0.187088
k__Bacteria;p__Actinobacteria	Esophagus	0.0819161
k__Bacteria;p__Actinobacteria	Esophagus	0.0694673
k__Bacteria;p__Actinobacteria	Esophagus	0.269218
k__Bacteria;p__Actinobacteria	Esophagus	0.1711
k__Bacteria;p__Actinobacteria	Esophagus	0.21097
k__Bacteria;p__Actinobacteria	Esophagus	0.237116
k__Bacteria;p__Actinobacteria	Esophagus	0.193549
k__Bacteria;p__Actinobacteria	Esophagus	0.0532849
k__Bacteria;p__Actinobacteria	Esophagus	0.342428
k__Bacteria;p__Actinobacteria	Esophagus	0.103431
k__Bacteria;p__Actinobacteria	Esophagus	0.134164
k__Bacteria;p__Actinobacteria	Esophagus	0.221269
k__Bacteria;p__Actinobacteria	Esophagus	0.209093
k__Bacteria;p__Actinobacteria	Esophagus	0.0825953
k__Bacteria;p__Actinobacteria	Esophagus	0.493685
k__Bacteria;p__Actinobacteria	Esophagus	0.189583
k__Bacteria;p__Actinobacteria	Esophagus	0.121388
k__Bacteria;p__Actinobacteria	Esophagus	0.141835
k__Bacteria;p__Actinobacteria	Esophagus	0.223083
k__Bacteria;p__Actinobacteria	Esophagus	0.283984
k__Bacteria;p__Actinobacteria	Esophagus	0.160867
k__Bacteria;p__Actinobacteria	Esophagus	0.12452
k__Bacteria;p__Actinobacteria	Esophagus	0.40779
k__Bacteria;p__Actinobacteria	Esophagus	0.406679
k__Bacteria;p__Actinobacteria	Esophagus	0.114807
k__Bacteria;p__Actinobacteria	Esophagus	0.21468
k__Bacteria;p__Actinobacteria	Esophagus	0.193496
k__Bacteria;p__Actinobacteria	Esophagus	0.455412
k__Bacteria;p__Actinobacteria	Esophagus	0.349811
k__Bacteria;p__Actinobacteria	Esophagus	0.270335
k__Bacteria;p__Actinobacteria	Esophagus	0.0726467
k__Bacteria;p__Actinobacteria	Esophagus	0.138633
k__Bacteria;p__Actinobacteria	Esophagus	0.0755424
k__Bacteria;p__Actinobacteria	Esophagus	0.14898
k__Bacteria;p__Actinobacteria	Esophagus	0.286156
k__Bacteria;p__Actinobacteria	Esophagus	0.205759
k__Bacteria;p__Actinobacteria	Esophagus	0.104025
k__Bacteria;p__Actinobacteria	Esophagus	0.123568
k__Bacteria;p__Actinobacteria	Esophagus	0.109214
k__Bacteria;p__Actinobacteria	Esophagus	0.128489
k__Bacteria;p__Actinobacteria	Esophagus	0.176093
k__Bacteria;p__Actinobacteria	Esophagus	0.29254
k__Bacteria;p__Actinobacteria	Esophagus	0.0815949
k__Bacteria;p__Actinobacteria	Esophagus	0.0553618
k__Bacteria;p__Actinobacteria	Esophagus	0.249732
k__Bacteria;p__Actinobacteria	Esophagus	0.337255
k__Bacteria;p__Actinobacteria	Esophagus	0.0937778
k__Bacteria;p__Actinobacteria	Esophagus	0.260501
k__Bacteria;p__Actinobacteria	Esophagus	0.0732107
k__Bacteria;p__Actinobacteria	Esophagus	0.115898
k__Bacteria;p__Actinobacteria	Esophagus	0.118011
k__Bacteria;p__Actinobacteria	Esophagus	0.2783
k__Bacteria;p__Actinobacteria	Esophagus	0.743359
k__Bacteria;p__Actinobacteria	Esophagus	0.178965
k__Bacteria;p__Actinobacteria	Esophagus	0.0955579
k__Bacteria;p__Actinobacteria	Esophagus	0.239575
k__Bacteria;p__Actinobacteria	Esophagus	0.205498
k__Bacteria;p__Actinobacteria	Esophagus	0.373722
k__Bacteria;p__Actinobacteria	Esophagus	0.0854602
k__Bacteria;p__Actinobacteria	Esophagus	0.182698
k__Bacteria;p__Actinobacteria	Esophagus	0.370617
k__Bacteria;p__Actinobacteria	Esophagus	0.574692
k__Bacteria;p__Actinobacteria	Esophagus	0.117118
k__Bacteria;p__Actinobacteria	Esophagus	0.104183
k__Bacteria;p__Actinobacteria	Esophagus	0.513041
k__Bacteria;p__Actinobacteria	Esophagus	0.335311
k__Bacteria;p__Actinobacteria	Esophagus	0.25856
k__Bacteria;p__Actinobacteria	Esophagus	0.613282
k__Bacteria;p__Actinobacteria	Esophagus	0.259551
k__Bacteria;p__Actinobacteria	Esophagus	0.186459
k__Bacteria;p__Actinobacteria	Esophagus	0.202354
k__Bacteria;p__Actinobacteria	Esophagus	0.199961
k__Bacteria;p__Actinobacteria	Esophagus	0.094024
k__Bacteria;p__Actinobacteria	Esophagus	0.10289
k__Bacteria;p__Actinobacteria	Esophagus	0.0898352
k__Bacteria;p__Actinobacteria	Esophagus	0.161802
k__Bacteria;p__Actinobacteria	Esophagus	0.177041
k__Bacteria;p__Actinobacteria	Esophagus	0.667656
k__Bacteria;p__Actinobacteria	Esophagus	0.162725
k__Bacteria;p__Actinobacteria	Esophagus	0.168475
k__Bacteria;p__Actinobacteria	Esophagus	0.622453
k__Bacteria;p__Actinobacteria	Esophagus	0.160055
k__Bacteria;p__Actinobacteria	Esophagus	0.100395
k__Bacteria;p__Actinobacteria	Esophagus	0.0814879
k__Bacteria;p__Actinobacteria	Esophagus	0.194218
k__Bacteria;p__Actinobacteria	Esophagus	0.730345
k__Bacteria;p__Actinobacteria	Esophagus	0.162037
k__Bacteria;p__Actinobacteria	Esophagus	0.767625
k__Bacteria;p__Actinobacteria	Esophagus	0.155327
k__Bacteria;p__Actinobacteria	Esophagus	0.091517
k__Bacteria;p__Actinobacteria	Esophagus	0.105952
k__Bacteria;p__Actinobacteria	Esophagus	0.0646309
k__Bacteria;p__Actinobacteria	Esophagus	0.117186
k__Bacteria;p__Actinobacteria	Esophagus	0.0822233
k__Bacteria;p__Actinobacteria	LI	0.0300946
k__Bacteria;p__Actinobacteria	LI	0.0352662
k__Bacteria;p__Actinobacteria	LI	0.131452
k__Bacteria;p__Actinobacteria	LI	0.0484384
k__Bacteria;p__Actinobacteria	LI	0.0616074
k__Bacteria;p__Actinobacteria	LI	0.0272886
k__Bacteria;p__Actinobacteria	LI	0.0604917
k__Bacteria;p__Actinobacteria	LI	0.0201313
k__Bacteria;p__Actinobacteria	LI	0.0474838
k__Bacteria;p__Actinobacteria	LI	0.0263456
k__Bacteria;p__Actinobacteria	LI	0.0441704
k__Bacteria;p__Actinobacteria	LI	0.0339719
k__Bacteria;p__Actinobacteria	LI	0.0252538
k__Bacteria;p__Actinobacteria	LI	0.0964296
k__Bacteria;p__Actinobacteria	LI	0.011734
k__Bacteria;p__Actinobacteria	LI	0.027833
k__Bacteria;p__Actinobacteria	LI	0.0272614
k__Bacteria;p__Actinobacteria	LI	0.00860769
k__Bacteria;p__Actinobacteria	LI	0.0700971
k__Bacteria;p__Actinobacteria	LI	0.0172154
k__Bacteria;p__Actinobacteria	LI	0.0484924
k__Bacteria;p__Actinobacteria	LI	0.268411
k__Bacteria;p__Actinobacteria	LI	0.0698999
k__Bacteria;p__Actinobacteria	LI	0.0343134
k__Bacteria;p__Actinobacteria	LI	0.0181871
k__Bacteria;p__Actinobacteria	LI	0.011703
k__Bacteria;p__Actinobacteria	LI	0.0211736
k__Bacteria;p__Actinobacteria	LI	0.0249501
k__Bacteria;p__Actinobacteria	LI	0
k__Bacteria;p__Actinobacteria	LI	0.0841787
k__Bacteria;p__Actinobacteria	LI	0.138344
k__Bacteria;p__Actinobacteria	LI	0.026656
k__Bacteria;p__Actinobacteria	LI	0.0310689
k__Bacteria;p__Actinobacteria	LI	0.0734517
k__Bacteria;p__Actinobacteria	LI	0.149237
k__Bacteria;p__Actinobacteria	LI	0.0144762
k__Bacteria;p__Actinobacteria	LI	0.0778753
k__Bacteria;p__Actinobacteria	LI	0.0737901
k__Bacteria;p__Actinobacteria	LI	0.154053
k__Bacteria;p__Actinobacteria	LI	0
k__Bacteria;p__Actinobacteria	LI	0.0481906
k__Bacteria;p__Actinobacteria	LI	0.0242186
k__Bacteria;p__Actinobacteria	LI	0
k__Bacteria;p__Actinobacteria	LI	0.0455867
k__Bacteria;p__Actinobacteria	LI	0.0391324
k__Bacteria;p__Actinobacteria	LI	0.0745221
k__Bacteria;p__Actinobacteria	LI	0.0399988
k__Bacteria;p__Actinobacteria	LI	0.0888184
k__Bacteria;p__Actinobacteria	LI	0.061257
k__Bacteria;p__Actinobacteria	LI	0.258814
k__Bacteria;p__Actinobacteria	LI	0.0127042
k__Bacteria;p__Actinobacteria	LI	0.0737285
k__Bacteria;p__Actinobacteria	LI	0.0552978
k__Bacteria;p__Actinobacteria	LI	0.016331
k__Bacteria;p__Actinobacteria	LI	0.0701377
k__Bacteria;p__Actinobacteria	LI	0.0546412
k__Bacteria;p__Actinobacteria	LI	0.0729964
k__Bacteria;p__Actinobacteria	LI	0.0804523
k__Bacteria;p__Actinobacteria	LI	0.0200113
k__Bacteria;p__Actinobacteria	LI	0.0782536
k__Bacteria;p__Actinobacteria	LI	0.0150619
k__Bacteria;p__Actinobacteria	LI	0.14809
k__Bacteria;p__Actinobacteria	LI	0.0798937
k__Bacteria;p__Actinobacteria	LI	0.03667
k__Bacteria;p__Actinobacteria	LI	0.217086
k__Bacteria;p__Actinobacteria	LI	0.069442
k__Bacteria;p__Actinobacteria	LI	0.183359
k__Bacteria;p__Actinobacteria	LI	0.077767
k__Bacteria;p__Actinobacteria	LI	0.209426
k__Bacteria;p__Actinobacteria	LI	0.0435664
k__Bacteria;p__Actinobacteria	LI	0.0519408
k__Bacteria;p__Actinobacteria	LI	0
k__Bacteria;p__Actinobacteria	LI	0.0686824
k__Bacteria;p__Actinobacteria	LI	0.059572
k__Bacteria;p__Actinobacteria	LI	0.0173256
k__Bacteria;p__Actinobacteria	LI	0.10492
k__Bacteria;p__Actinobacteria	LI	0.22119
k__Bacteria;p__Actinobacteria	LI	0.144767
k__Bacteria;p__Actinobacteria	LI	0.0172082
k__Bacteria;p__Actinobacteria	LI	0.0568884
k__Bacteria;p__Actinobacteria	LI	0.0129405
k__Bacteria;p__Actinobacteria	LI	0.0326769
k__Bacteria;p__Actinobacteria	LI	0.141169
k__Bacteria;p__Actinobacteria	LI	0.0279961
k__Bacteria;p__Actinobacteria	LI	0.112587
k__Bacteria;p__Actinobacteria	LI	0.118701
k__Bacteria;p__Actinobacteria	LI	0.0985821
k__Bacteria;p__Actinobacteria	LI	0.024283
k__Bacteria;p__Actinobacteria	LI	0.18394
k__Bacteria;p__Actinobacteria	LI	0.0663391
k__Bacteria;p__Actinobacteria	LI	0.0844499
k__Bacteria;p__Actinobacteria	LI	0.138363
k__Bacteria;p__Actinobacteria	LI	0.103242
k__Bacteria;p__Actinobacteria	LI	0.0710283
k__Bacteria;p__Actinobacteria	LI	0.0909332
k__Bacteria;p__Actinobacteria	LI	0.0301603
k__Bacteria;p__Actinobacteria	LI	0.0362801
k__Bacteria;p__Actinobacteria	LI	0.0107804
k__Bacteria;p__Actinobacteria	LI	0.0365513
k__Bacteria;p__Actinobacteria	LI	0.0361994
k__Bacteria;p__Actinobacteria	LI	0.0726697
k__Bacteria;p__Actinobacteria	LI	0.0150924
k__Bacteria;p__Actinobacteria	LI	0.0324749
k__Bacteria;p__Actinobacteria	LI	0.230103
k__Bacteria;p__Actinobacteria	LI	0.0362873
k__Bacteria;p__Actinobacteria	LI	0.0544028
k__Bacteria;p__Actinobacteria	LI	0.121726
k__Bacteria;p__Actinobacteria	LI	0.0741241
k__Bacteria;p__Actinobacteria	LI	0.0691292
k__Bacteria;p__Actinobacteria	LI	0.139577
k__Bacteria;p__Actinobacteria	LI	0.0454508
k__Bacteria;p__Actinobacteria	LI	0.191058
k__Bacteria;p__Actinobacteria	LI	0.0442678
k__Bacteria;p__Actinobacteria	LI	0.109648
k__Bacteria;p__Actinobacteria	LI	0.0321592
k__Bacteria;p__Actinobacteria	LI	0.146249
k__Bacteria;p__Actinobacteria	LI	0
k__Bacteria;p__Actinobacteria	LI	0.0408098
k__Bacteria;p__Actinobacteria	LI	0.0130684
k__Bacteria;p__Actinobacteria	LI	0.0357058
k__Bacteria;p__Actinobacteria	LI	0.0905975
k__Bacteria;p__Actinobacteria	LI	0.270646
k__Bacteria;p__Actinobacteria	LI	0.187875
k__Bacteria;p__Actinobacteria	LI	0.0740667
k__Bacteria;p__Actinobacteria	LI	0.131722
k__Bacteria;p__Actinobacteria	LI	0.111085
k__Bacteria;p__Actinobacteria	LI	0.0795933
k__Bacteria;p__Actinobacteria	LI	0.0576277
k__Bacteria;p__Actinobacteria	LI	0.0223084
k__Bacteria;p__Actinobacteria	LI	0.0346256
k__Bacteria;p__Actinobacteria	LI	0.197106
k__Bacteria;p__Actinobacteria	LI	0.0522437
k__Bacteria;p__Actinobacteria	LI	0.0833769
k__Bacteria;p__Actinobacteria	LI	0.0265148
k__Bacteria;p__Actinobacteria	LI	0.0933585
k__Bacteria;p__Actinobacteria	LI	0.115277
k__Bacteria;p__Actinobacteria	LI	0.148777
k__Bacteria;p__Actinobacteria	LI	0.0489055
k__Bacteria;p__Actinobacteria	LI	0.0723094
k__Bacteria;p__Actinobacteria	LI	0.142415
k__Bacteria;p__Actinobacteria	LI	0.272641
k__Bacteria;p__Actinobacteria	LI	0.0443979
k__Bacteria;p__Actinobacteria	LI	0.187011
k__Bacteria;p__Actinobacteria	LI	0.284255
k__Bacteria;p__Actinobacteria	LI	0.0363191
k__Bacteria;p__Actinobacteria	LI	0.069106
k__Bacteria;p__Actinobacteria	LI	0.145831
k__Bacteria;p__Actinobacteria	LI	0.133863
k__Bacteria;p__Actinobacteria	LI	0.0882392
k__Bacteria;p__Actinobacteria	LI	0.137049
k__Bacteria;p__Actinobacteria	LI	0.0308643
k__Bacteria;p__Actinobacteria	LI	0.0193617
k__Bacteria;p__Actinobacteria	LI	0.326456
k__Bacteria;p__Actinobacteria	LI	0.0375187
k__Bacteria;p__Actinobacteria	LI	0.0703768
k__Bacteria;p__Actinobacteria	LI	0.136554
k__Bacteria;p__Actinobacteria	LI	0.0846777
k__Bacteria;p__Actinobacteria	LI	0.123227
k__Bacteria;p__Actinobacteria	LI	0.0701831
k__Bacteria;p__Actinobacteria	LI	0.182478
k__Bacteria;p__Actinobacteria	LI	0.0477522
k__Bacteria;p__Actinobacteria	LI	0.0511281
k__Bacteria;p__Actinobacteria	LI	0
k__Bacteria;p__Actinobacteria	LI	0.144361
k__Bacteria;p__Actinobacteria	LI	0.0931073
k__Bacteria;p__Actinobacteria	LI	0.0228436
k__Bacteria;p__Actinobacteria	LI	0.048296
k__Bacteria;p__Actinobacteria	LI	0.245965
k__Bacteria;p__Actinobacteria	LI	0.106287
k__Bacteria;p__Actinobacteria	LI	0.0361604
k__Bacteria;p__Actinobacteria	LI	0.30128
k__Bacteria;p__Actinobacteria	LI	0.096635
k__Bacteria;p__Actinobacteria	LI	0.0371979
k__Bacteria;p__Actinobacteria	LI	0.113458
k__Bacteria;p__Actinobacteria	LI	0.087823
k__Bacteria;p__Actinobacteria	LI	0.122086
k__Bacteria;p__Actinobacteria	LI	0.140838
k__Bacteria;p__Actinobacteria	LI	0.0298585
k__Bacteria;p__Actinobacteria	LI	0.118187
k__Bacteria;p__Actinobacteria	LI	0.061437
k__Bacteria;p__Actinobacteria	LI	0.0355053
k__Bacteria;p__Actinobacteria	LI	0.0705136
k__Bacteria;p__Actinobacteria	LI	0.108113
k__Bacteria;p__Actinobacteria	LI	0.110655
k__Bacteria;p__Actinobacteria	LI	0.0568666
k__Bacteria;p__Actinobacteria	LI	0.121558
k__Bacteria;p__Actinobacteria	LI	0.125505
k__Bacteria;p__Actinobacteria	LI	0.262407
k__Bacteria;p__Actinobacteria	LI	0.0106708
k__Bacteria;p__Actinobacteria	LI	0.0621224
k__Bacteria;p__Actinobacteria	LI	0.0695505
k__Bacteria;p__Actinobacteria	LI	0.226765
k__Bacteria;p__Actinobacteria	LI	0.034295
k__Bacteria;p__Actinobacteria	LI	0.0501924
k__Bacteria;p__Actinobacteria	LI	0.0731926
k__Bacteria;p__Actinobacteria	LI	0.088598
k__Bacteria;p__Actinobacteria	LI	0.108628
k__Bacteria;p__Actinobacteria	LI	0.115105
k__Bacteria;p__Actinobacteria	LI	0.0704396
k__Bacteria;p__Actinobacteria	LI	0.102902
k__Bacteria;p__Actinobacteria	LI	0.0240564
k__Bacteria;p__Actinobacteria	LI	0.0310841
k__Bacteria;p__Actinobacteria	LI	0.488623
k__Bacteria;p__Actinobacteria	LI	0.154648
k__Bacteria;p__Actinobacteria	LI	0.103882
k__Bacteria;p__Actinobacteria	LI	0.0120334
k__Bacteria;p__Actinobacteria	LI	0.083234
k__Bacteria;p__Actinobacteria	LI	0.0632116
k__Bacteria;p__Actinobacteria	LI	0.0997359
k__Bacteria;p__Actinobacteria	LI	0.0986638
k__Bacteria;p__Actinobacteria	LI	0.386899
k__Bacteria;p__Actinobacteria	LI	0.108048
k__Bacteria;p__Actinobacteria	LI	0.38942
k__Bacteria;p__Actinobacteria	LI	0.100407
k__Bacteria;p__Actinobacteria	LI	0.215938
k__Bacteria;p__Actinobacteria	LI	0.0477601
k__Bacteria;p__Actinobacteria	LI	0.111254
k__Bacteria;p__Actinobacteria	LI	0.0460413
k__Bacteria;p__Actinobacteria	LI	0.104367
k__Bacteria;p__Actinobacteria	LI	0.178008
k__Bacteria;p__Actinobacteria	LI	0.220917
k__Bacteria;p__Actinobacteria	LI	0.150905
k__Bacteria;p__Actinobacteria	LI	0.143763
k__Bacteria;p__Actinobacteria	LI	0.0555037
k__Bacteria;p__Actinobacteria	LI	0
k__Bacteria;p__Actinobacteria	LI	0.0498771
k__Bacteria;p__Actinobacteria	LI	0.0458604
k__Bacteria;p__Actinobacteria	LI	0.0483286
k__Bacteria;p__Actinobacteria	LI	0
k__Bacteria;p__Actinobacteria	LI	0.0657193
k__Bacteria;p__Actinobacteria	LI	0.129377
k__Bacteria;p__Actinobacteria	LI	0.492813
k__Bacteria;p__Actinobacteria	LI	0.25391
k__Bacteria;p__Actinobacteria	LI	0
k__Bacteria;p__Actinobacteria	LI	0.0363405
k__Bacteria;p__Actinobacteria	LI	0.0783685
k__Bacteria;p__Actinobacteria	LI	0.0710159
k__Bacteria;p__Actinobacteria	LI	0.0182372
k__Bacteria;p__Actinobacteria	LI	0.124563
k__Bacteria;p__Actinobacteria	LI	0.103124
k__Bacteria;p__Actinobacteria	LI	0.158474
k__Bacteria;p__Actinobacteria	LI	0.0357575
k__Bacteria;p__Actinobacteria	LI	0.37956
k__Bacteria;p__Actinobacteria	LI	0.160337
k__Bacteria;p__Actinobacteria	LI	0.296847
k__Bacteria;p__Actinobacteria	LI	0.056112
k__Bacteria;p__Actinobacteria	LI	0.201992
k__Bacteria;p__Actinobacteria	LI	0.165936
k__Bacteria;p__Actinobacteria	LI	0.0900134
k__Bacteria;p__Actinobacteria	LI	0.208037
k__Bacteria;p__Actinobacteria	LI	0.185577
k__Bacteria;p__Actinobacteria	LI	0.123832
k__Bacteria;p__Actinobacteria	LI	0.090733
k__Bacteria;p__Actinobacteria	LI	0.0460521
k__Bacteria;p__Actinobacteria	LI	0.196401
k__Bacteria;p__Actinobacteria	LI	0.189281
k__Bacteria;p__Actinobacteria	LI	0.0272812
k__Bacteria;p__Actinobacteria	LI	0.0104084
k__Bacteria;p__Actinobacteria	LI	0.0766807
k__Bacteria;p__Actinobacteria	LI	0.190888
k__Bacteria;p__Actinobacteria	LI	0.124113
k__Bacteria;p__Actinobacteria	LI	0.353523
k__Bacteria;p__Actinobacteria	LI	0.169259
k__Bacteria;p__Actinobacteria	LI	0.200407
k__Bacteria;p__Actinobacteria	LI	0.0946557
k__Bacteria;p__Actinobacteria	LI	0.0967989
k__Bacteria;p__Actinobacteria	LI	0.331677
k__Bacteria;p__Actinobacteria	LI	0.0175251
k__Bacteria;p__Actinobacteria	LI	0.0147505
k__Bacteria;p__Actinobacteria	LI	0.111478
k__Bacteria;p__Actinobacteria	LI	0.0731833
k__Bacteria;p__Actinobacteria	LI	0.0933236
k__Bacteria;p__Actinobacteria	LI	0.0272376
k__Bacteria;p__Actinobacteria	LI	0.1315
k__Bacteria;p__Actinobacteria	LI	0.213259
k__Bacteria;p__Actinobacteria	LI	0.123265
k__Bacteria;p__Actinobacteria	LI	0.0867882
k__Bacteria;p__Actinobacteria	LI	0.0145998
k__Bacteria;p__Actinobacteria	LI	0.113969
k__Bacteria;p__Actinobacteria	LI	0.26059
k__Bacteria;p__Actinobacteria	LI	0.0925511
k__Bacteria;p__Actinobacteria	LI	0.060166
k__Bacteria;p__Actinobacteria	LI	0.0395413
k__Bacteria;p__Actinobacteria	LI	0.0812281
k__Bacteria;p__Actinobacteria	LI	0.023819
k__Bacteria;p__Actinobacteria	LI	0
k__Bacteria;p__Actinobacteria	LI	0.171425
k__Bacteria;p__Actinobacteria	LI	0.0844013
k__Bacteria;p__Actinobacteria	LI	0.417846
k__Bacteria;p__Actinobacteria	LI	0.0490629
k__Bacteria;p__Actinobacteria	LI	0.097309
k__Bacteria;p__Actinobacteria	LI	0.0208187
k__Bacteria;p__Actinobacteria	LI	0.126932
k__Bacteria;p__Actinobacteria	LI	0.127894
k__Bacteria;p__Actinobacteria	LI	0.0118439
k__Bacteria;p__Actinobacteria	LI	0.0632102
k__Bacteria;p__Actinobacteria	LI	0.494569
k__Bacteria;p__Actinobacteria	LI	0.0291007
k__Bacteria;p__Actinobacteria	LI	0.0666858
k__Bacteria;p__Actinobacteria	LI	0.0628249
k__Bacteria;p__Actinobacteria	LI	0
k__Bacteria;p__Actinobacteria	LI	0.269396
k__Bacteria;p__Actinobacteria	LI	0.324981
k__Bacteria;p__Actinobacteria	LI	0.174083
k__Bacteria;p__Actinobacteria	LI	0.0683758
k__Bacteria;p__Actinobacteria	LI	0.0867031
k__Bacteria;p__Actinobacteria	LI	0.0490674
k__Bacteria;p__Actinobacteria	LI	0.162786
k__Bacteria;p__Actinobacteria	LI	0.0839742
k__Bacteria;p__Actinobacteria	LI	0.25884
k__Bacteria;p__Actinobacteria	LI	0.0450434
k__Bacteria;p__Actinobacteria	LI	0.655341
k__Bacteria;p__Actinobacteria	LI	0.0422861
k__Bacteria;p__Actinobacteria	LI	0.0596512
k__Bacteria;p__Actinobacteria	LI	0.140035
k__Bacteria;p__Actinobacteria	LI	0.0465041
k__Bacteria;p__Actinobacteria	LI	0.126555
k__Bacteria;p__Actinobacteria	LI	0.175302
k__Bacteria;p__Actinobacteria	LI	0.0581248
k__Bacteria;p__Actinobacteria	LI	0.0153873
k__Bacteria;p__Actinobacteria	LI	0.0207527
k__Bacteria;p__Actinobacteria	LI	0
k__Bacteria;p__Actinobacteria	LI	0.191227
k__Bacteria;p__Actinobacteria	LI	0.147097
k__Bacteria;p__Actinobacteria	LI	0.757709
k__Bacteria;p__Actinobacteria	LI	0
k__Bacteria;p__Actinobacteria	LI	0.269307
k__Bacteria;p__Actinobacteria	LI	0.0654202
k__Bacteria;p__Actinobacteria	LI	0.0859028
k__Bacteria;p__Actinobacteria	LI	0.0614499
k__Bacteria;p__Actinobacteria	LI	0.0594836
k__Bacteria;p__Actinobacteria	LI	0.38801
k__Bacteria;p__Actinobacteria	LI	0.231791
k__Bacteria;p__Actinobacteria	LI	0.0241232
k__Bacteria;p__Actinobacteria	LI	0.0989997
k__Bacteria;p__Actinobacteria	LI	0.0487759
k__Bacteria;p__Actinobacteria	LI	0.106716
k__Bacteria;p__Actinobacteria	LI	0.077023
k__Bacteria;p__Actinobacteria	LI	0.107844
k__Bacteria;p__Actinobacteria	LI	0.492562
k__Bacteria;p__Actinobacteria	LI	0.100694
k__Bacteria;p__Actinobacteria	LI	0.0909206
k__Bacteria;p__Actinobacteria	LI	0.1447
k__Bacteria;p__Actinobacteria	LI	0.0758051
k__Bacteria;p__Actinobacteria	LI	0.0985722
k__Bacteria;p__Actinobacteria	LI	0.184997
k__Bacteria;p__Actinobacteria	LI	0.365062
k__Bacteria;p__Actinobacteria	LI	0.0857968
k__Bacteria;p__Actinobacteria	LI	0.117915
k__Bacteria;p__Actinobacteria	LI	0.175388
k__Bacteria;p__Actinobacteria	LI	0.211464
k__Bacteria;p__Actinobacteria	LI	0.567787
k__Bacteria;p__Actinobacteria	LI	0.140319
k__Bacteria;p__Actinobacteria	LI	0.505824
k__Bacteria;p__Actinobacteria	LI	0.0667492
k__Bacteria;p__Actinobacteria	LI	0.212995
k__Bacteria;p__Actinobacteria	LI	0.354471
k__Bacteria;p__Actinobacteria	LI	0.0659058
k__Bacteria;p__Actinobacteria	LI	0.0736712
k__Bacteria;p__Actinobacteria	LI	0.0502845
k__Bacteria;p__Actinobacteria	LI	0.0459711
k__Bacteria;p__Actinobacteria	LI	0.0552846
k__Bacteria;p__Actinobacteria	LI	0.0575383
k__Bacteria;p__Actinobacteria	LI	0.0179917
k__Bacteria;p__Actinobacteria	LI	0.0308267
k__Bacteria;p__Actinobacteria	LI	0.134056
k__Bacteria;p__Actinobacteria	LI	0.0258724
k__Bacteria;p__Actinobacteria	LI	0.382599
k__Bacteria;p__Actinobacteria	LI	0.0136416
k__Bacteria;p__Actinobacteria	LI	0.150914
k__Bacteria;p__Actinobacteria	LI	0.0222714
k__Bacteria;p__Actinobacteria	LI	0.00852379
k__Bacteria;p__Actinobacteria	LI	0.0508871
k__Bacteria;p__Actinobacteria	LI	0.23219
k__Bacteria;p__Actinobacteria	LI	0.0246708
k__Bacteria;p__Actinobacteria	LI	0.151759
k__Bacteria;p__Actinobacteria	LI	0.207933
k__Bacteria;p__Actinobacteria	LI	0.175045
k__Bacteria;p__Actinobacteria	LI	0.0666266
k__Bacteria;p__Actinobacteria	LI	0.19674
k__Bacteria;p__Actinobacteria	LI	0.0310277
k__Bacteria;p__Actinobacteria	LI	0.290543
k__Bacteria;p__Actinobacteria	LI	0.0559404
k__Bacteria;p__Actinobacteria	LI	0.0229995
k__Bacteria;p__Actinobacteria	LI	0.210024
k__Bacteria;p__Actinobacteria	LI	0.0272789
k__Bacteria;p__Actinobacteria	LI	0.0887544
k__Bacteria;p__Actinobacteria	LI	0
k__Bacteria;p__Actinobacteria	LI	0.398252
k__Bacteria;p__Actinobacteria	LI	0.0614606
k__Bacteria;p__Actinobacteria	LI	0.203305
k__Bacteria;p__Actinobacteria	LI	0.0902253
k__Bacteria;p__Actinobacteria	LI	0.0661462
k__Bacteria;p__Actinobacteria	LI	0.221651
k__Bacteria;p__Actinobacteria	LI	0.269733
k__Bacteria;p__Actinobacteria	LI	0.0447984
k__Bacteria;p__Actinobacteria	LI	0.00919828
k__Bacteria;p__Actinobacteria	LI	0.0400681
k__Bacteria;p__Actinobacteria	LI	0.274117
k__Bacteria;p__Actinobacteria	LI	0
k__Bacteria;p__Actinobacteria	LI	0.112043
k__Bacteria;p__Actinobacteria	LI	0
k__Bacteria;p__Actinobacteria	LI	0.106747
k__Bacteria;p__Actinobacteria	LI	0.0473766
k__Bacteria;p__Actinobacteria	LI	0.0447676
k__Bacteria;p__Actinobacteria	LI	0.443345
k__Bacteria;p__Actinobacteria	LI	0.100588
k__Bacteria;p__Actinobacteria	LI	0.0778643
k__Bacteria;p__Actinobacteria	LI	0.058022
k__Bacteria;p__Actinobacteria	LI	0
k__Bacteria;p__Actinobacteria	LI	0.0321091
k__Bacteria;p__Actinobacteria	LI	0.148907
k__Bacteria;p__Actinobacteria	LI	0.144133
k__Bacteria;p__Actinobacteria	LI	0.400492
k__Bacteria;p__Actinobacteria	LI	0.238617
k__Bacteria;p__Actinobacteria	LI	0
k__Bacteria;p__Actinobacteria	LI	0.15041
k__Bacteria;p__Actinobacteria	LI	0.107673
k__Bacteria;p__Actinobacteria	LI	1.14953
k__Bacteria;p__Actinobacteria	LI	0.00764637
k__Bacteria;p__Actinobacteria	LI	0.0782462
k__Bacteria;p__Actinobacteria	LI	0.0862849
k__Bacteria;p__Actinobacteria	LI	0.340047
k__Bacteria;p__Actinobacteria	LI	0.531957
k__Bacteria;p__Actinobacteria	LI	0.601189
k__Bacteria;p__Actinobacteria	LI	0.019284
k__Bacteria;p__Actinobacteria	LI	0.0247237
k__Bacteria;p__Actinobacteria	Oral	0.108645
k__Bacteria;p__Actinobacteria	Oral	0.138395
k__Bacteria;p__Actinobacteria	Oral	0.362651
k__Bacteria;p__Actinobacteria	Oral	0.0878984
k__Bacteria;p__Actinobacteria	Oral	0.0500575
k__Bacteria;p__Actinobacteria	Oral	0.088109
k__Bacteria;p__Actinobacteria	Oral	0.341033
k__Bacteria;p__Actinobacteria	Oral	0.0774145
k__Bacteria;p__Actinobacteria	Oral	0.0912011
k__Bacteria;p__Actinobacteria	Oral	0.1005
k__Bacteria;p__Actinobacteria	Oral	0.299653
k__Bacteria;p__Actinobacteria	Oral	0.104633
k__Bacteria;p__Actinobacteria	Oral	0.13622
k__Bacteria;p__Actinobacteria	Oral	0.109646
k__Bacteria;p__Actinobacteria	Oral	0.143312
k__Bacteria;p__Actinobacteria	Oral	0.0272863
k__Bacteria;p__Actinobacteria	Oral	0.0904902
k__Bacteria;p__Actinobacteria	Oral	0.105435
k__Bacteria;p__Actinobacteria	Oral	0.0956096
k__Bacteria;p__Actinobacteria	Oral	0.129539
k__Bacteria;p__Actinobacteria	Oral	0.23182
k__Bacteria;p__Actinobacteria	Oral	0.0223648
k__Bacteria;p__Actinobacteria	Oral	0.119116
k__Bacteria;p__Actinobacteria	Oral	0.155548
k__Bacteria;p__Actinobacteria	Oral	0.121013
k__Bacteria;p__Actinobacteria	Oral	0.101367
k__Bacteria;p__Actinobacteria	Oral	0.0455852
k__Bacteria;p__Actinobacteria	Oral	0.578614
k__Bacteria;p__Actinobacteria	Oral	0
k__Bacteria;p__Actinobacteria	Oral	0.166944
k__Bacteria;p__Actinobacteria	Oral	0.121971
k__Bacteria;p__Actinobacteria	Oral	0.157468
k__Bacteria;p__Actinobacteria	Oral	0
k__Bacteria;p__Actinobacteria	Oral	0.152224
k__Bacteria;p__Actinobacteria	Oral	0.0777558
k__Bacteria;p__Actinobacteria	Oral	0.142866
k__Bacteria;p__Actinobacteria	Oral	0.0188739
k__Bacteria;p__Actinobacteria	Oral	0.0684537
k__Bacteria;p__Actinobacteria	Oral	0.153274
k__Bacteria;p__Actinobacteria	Oral	0.0925564
k__Bacteria;p__Actinobacteria	Oral	0.15447
k__Bacteria;p__Actinobacteria	Oral	0.313852
k__Bacteria;p__Actinobacteria	Oral	0.0138414
k__Bacteria;p__Actinobacteria	Oral	0.056484
k__Bacteria;p__Actinobacteria	Oral	0.182019
k__Bacteria;p__Actinobacteria	Oral	0.0381987
k__Bacteria;p__Actinobacteria	Oral	0.29354
k__Bacteria;p__Actinobacteria	Oral	0.128763
k__Bacteria;p__Actinobacteria	Oral	0.149925
k__Bacteria;p__Actinobacteria	Oral	0
k__Bacteria;p__Actinobacteria	Oral	0.0762596
k__Bacteria;p__Actinobacteria	Oral	0.0700171
k__Bacteria;p__Actinobacteria	Oral	0.0220368
k__Bacteria;p__Actinobacteria	Oral	0.230057
k__Bacteria;p__Actinobacteria	Oral	0.138362
k__Bacteria;p__Actinobacteria	Oral	0.0172563
k__Bacteria;p__Actinobacteria	Oral	0.149382
k__Bacteria;p__Actinobacteria	Oral	0.0454617
k__Bacteria;p__Actinobacteria	Oral	0.148994
k__Bacteria;p__Actinobacteria	Oral	0.073427
k__Bacteria;p__Actinobacteria	Oral	0.0481268
k__Bacteria;p__Actinobacteria	Oral	0.118022
k__Bacteria;p__Actinobacteria	Oral	0.161009
k__Bacteria;p__Actinobacteria	Oral	0.0637494
k__Bacteria;p__Actinobacteria	Oral	0
k__Bacteria;p__Actinobacteria	Oral	0.0206145
k__Bacteria;p__Actinobacteria	Oral	0
k__Bacteria;p__Actinobacteria	Oral	0
k__Bacteria;p__Actinobacteria	Oral	0.0141587
k__Bacteria;p__Actinobacteria	Oral	0.0970898
k__Bacteria;p__Actinobacteria	Oral	0.0676304
k__Bacteria;p__Actinobacteria	Oral	0.158308
k__Bacteria;p__Actinobacteria	Oral	0.0582636
k__Bacteria;p__Actinobacteria	Oral	0.139899
k__Bacteria;p__Actinobacteria	Oral	0.136127
k__Bacteria;p__Actinobacteria	Oral	0.149267
k__Bacteria;p__Actinobacteria	Oral	0.0288215
k__Bacteria;p__Actinobacteria	Oral	0.158506
k__Bacteria;p__Actinobacteria	Oral	0.0973182
k__Bacteria;p__Actinobacteria	Oral	0.112763
k__Bacteria;p__Actinobacteria	Oral	0.088288
k__Bacteria;p__Actinobacteria	Oral	0.113817
k__Bacteria;p__Actinobacteria	Oral	0.182082
k__Bacteria;p__Actinobacteria	Oral	0.145489
k__Bacteria;p__Actinobacteria	Oral	0.0683457
k__Bacteria;p__Actinobacteria	Oral	0.148879
k__Bacteria;p__Actinobacteria	Oral	0.153704
k__Bacteria;p__Actinobacteria	Oral	0.122922
k__Bacteria;p__Actinobacteria	Oral	0.218552
k__Bacteria;p__Actinobacteria	Oral	0.106518
k__Bacteria;p__Actinobacteria	Oral	0.254862
k__Bacteria;p__Actinobacteria	Oral	0.175371
k__Bacteria;p__Actinobacteria	Oral	0.0345222
k__Bacteria;p__Actinobacteria	Oral	0.278366
k__Bacteria;p__Actinobacteria	Oral	0.577791
k__Bacteria;p__Actinobacteria	Oral	0.117205
k__Bacteria;p__Actinobacteria	Oral	0.0798056
k__Bacteria;p__Actinobacteria	Oral	0.084247
k__Bacteria;p__Actinobacteria	Oral	0.0114594
k__Bacteria;p__Actinobacteria	Oral	0.0473319
k__Bacteria;p__Actinobacteria	Oral	0.50511
k__Bacteria;p__Actinobacteria	Oral	0.19226
k__Bacteria;p__Actinobacteria	Oral	0.280778
k__Bacteria;p__Actinobacteria	Oral	0.0963634
k__Bacteria;p__Actinobacteria	Oral	0.211114
k__Bacteria;p__Actinobacteria	Oral	0.534789
k__Bacteria;p__Actinobacteria	Oral	0.127336
k__Bacteria;p__Actinobacteria	Oral	0.155874
k__Bacteria;p__Actinobacteria	Oral	0.145942
k__Bacteria;p__Actinobacteria	Oral	0.15046
k__Bacteria;p__Actinobacteria	Oral	0.0954616
k__Bacteria;p__Actinobacteria	Oral	0.124362
k__Bacteria;p__Actinobacteria	Oral	0.138131
k__Bacteria;p__Actinobacteria	Oral	0.107458
k__Bacteria;p__Actinobacteria	Oral	0.105969
k__Bacteria;p__Actinobacteria	Oral	0.131621
k__Bacteria;p__Actinobacteria	Oral	0.14723
k__Bacteria;p__Actinobacteria	Oral	0.149741
k__Bacteria;p__Actinobacteria	Oral	0.138752
k__Bacteria;p__Actinobacteria	Oral	0.621493
k__Bacteria;p__Actinobacteria	Oral	0.145107
k__Bacteria;p__Actinobacteria	Oral	0.206216
k__Bacteria;p__Actinobacteria	Oral	0.0905621
k__Bacteria;p__Actinobacteria	Oral	0.107006
k__Bacteria;p__Actinobacteria	Oral	0.306687
k__Bacteria;p__Actinobacteria	Oral	0.122525
k__Bacteria;p__Actinobacteria	Oral	0.0204558
k__Bacteria;p__Actinobacteria	Oral	0.0491925
k__Bacteria;p__Actinobacteria	Oral	0.141803
k__Bacteria;p__Actinobacteria	Oral	0.247062
k__Bacteria;p__Actinobacteria	Oral	0.0596096
k__Bacteria;p__Actinobacteria	Oral	0.0858603
k__Bacteria;p__Actinobacteria	Oral	0.213639
k__Bacteria;p__Actinobacteria	Oral	0.0978036
k__Bacteria;p__Actinobacteria	Oral	0.0337325
k__Bacteria;p__Actinobacteria	Oral	0.149872
k__Bacteria;p__Actinobacteria	Oral	0.0611273
k__Bacteria;p__Actinobacteria	Oral	0.114305
k__Bacteria;p__Actinobacteria	Oral	0.107138
k__Bacteria;p__Actinobacteria	Oral	0.316731
k__Bacteria;p__Actinobacteria	Oral	0.0178059
k__Bacteria;p__Actinobacteria	Oral	0.0987495
k__Bacteria;p__Actinobacteria	Oral	0.108073
k__Bacteria;p__Actinobacteria	Oral	0.0970238
k__Bacteria;p__Actinobacteria	Oral	0.150703
k__Bacteria;p__Actinobacteria	Oral	0.153413
k__Bacteria;p__Actinobacteria	Oral	0.151019
k__Bacteria;p__Actinobacteria	Oral	0.270314
k__Bacteria;p__Actinobacteria	Oral	0.100283
k__Bacteria;p__Actinobacteria	Oral	0.0566553
k__Bacteria;p__Actinobacteria	Oral	0.24733
k__Bacteria;p__Actinobacteria	Oral	0.20231
k__Bacteria;p__Actinobacteria	Oral	0.06224
k__Bacteria;p__Actinobacteria	Oral	0.0802979
k__Bacteria;p__Actinobacteria	Oral	0.105989
k__Bacteria;p__Actinobacteria	Oral	0.0889023
k__Bacteria;p__Actinobacteria	Oral	0.159903
k__Bacteria;p__Actinobacteria	Oral	0.470639
k__Bacteria;p__Actinobacteria	Oral	0.342131
k__Bacteria;p__Actinobacteria	Oral	0.128365
k__Bacteria;p__Actinobacteria	Oral	0.0387335
k__Bacteria;p__Actinobacteria	Oral	0
k__Bacteria;p__Actinobacteria	Oral	0.199595
k__Bacteria;p__Actinobacteria	Oral	0.0973186
k__Bacteria;p__Actinobacteria	Oral	0.081963
k__Bacteria;p__Actinobacteria	Oral	0.117602
k__Bacteria;p__Actinobacteria	Oral	0.111129
k__Bacteria;p__Actinobacteria	Oral	0.0547807
k__Bacteria;p__Actinobacteria	Oral	0.0565368
k__Bacteria;p__Actinobacteria	Oral	0.100751
k__Bacteria;p__Actinobacteria	Oral	0.0152104
k__Bacteria;p__Actinobacteria	Oral	0.269581
k__Bacteria;p__Actinobacteria	Oral	0.156388
k__Bacteria;p__Actinobacteria	Oral	0.113773
k__Bacteria;p__Actinobacteria	Oral	0.0410729
k__Bacteria;p__Actinobacteria	Oral	0.0232888
k__Bacteria;p__Actinobacteria	Oral	0.0901441
k__Bacteria;p__Actinobacteria	Oral	0.0623434
k__Bacteria;p__Actinobacteria	Oral	0.190181
k__Bacteria;p__Actinobacteria	Oral	0.0429816
k__Bacteria;p__Actinobacteria	Oral	0.102802
k__Bacteria;p__Actinobacteria	Oral	0.0987881
k__Bacteria;p__Actinobacteria	Oral	0.0521139
k__Bacteria;p__Actinobacteria	Oral	0.190348
k__Bacteria;p__Actinobacteria	Oral	0.253164
k__Bacteria;p__Actinobacteria	Oral	0.115084
k__Bacteria;p__Actinobacteria	Oral	0.0856018
k__Bacteria;p__Actinobacteria	Oral	0.0916423
k__Bacteria;p__Actinobacteria	Oral	0.0262336
k__Bacteria;p__Actinobacteria	Oral	0.0259049
k__Bacteria;p__Actinobacteria	Oral	0.0822645
k__Bacteria;p__Actinobacteria	Oral	0.193801
k__Bacteria;p__Actinobacteria	Oral	0.0497155
k__Bacteria;p__Actinobacteria	Oral	0.0928335
k__Bacteria;p__Actinobacteria	Oral	0.454132
k__Bacteria;p__Actinobacteria	Oral	0.195167
k__Bacteria;p__Actinobacteria	Oral	0.11199
k__Bacteria;p__Actinobacteria	Oral	0.186325
k__Bacteria;p__Actinobacteria	SI	0.0289686
k__Bacteria;p__Actinobacteria	SI	0.0187795
k__Bacteria;p__Actinobacteria	SI	0.0543694
k__Bacteria;p__Actinobacteria	SI	0.038063
k__Bacteria;p__Actinobacteria	SI	0.0407122
k__Bacteria;p__Actinobacteria	SI	0.0240709
k__Bacteria;p__Actinobacteria	SI	0.0595768
k__Bacteria;p__Actinobacteria	SI	0.0614653
k__Bacteria;p__Actinobacteria	SI	0.034399
k__Bacteria;p__Actinobacteria	SI	0.0688585
k__Bacteria;p__Actinobacteria	SI	0.0507328
k__Bacteria;p__Actinobacteria	SI	0.099473
k__Bacteria;p__Actinobacteria	SI	0.0401152
k__Bacteria;p__Actinobacteria	SI	0.0330188
k__Bacteria;p__Actinobacteria	SI	0.0565088
k__Bacteria;p__Actinobacteria	SI	0.0477462
k__Bacteria;p__Actinobacteria	SI	0.0859542
k__Bacteria;p__Actinobacteria	SI	0.0467033
k__Bacteria;p__Actinobacteria	SI	0.0607114
k__Bacteria;p__Actinobacteria	SI	0.0632335
k__Bacteria;p__Actinobacteria	SI	0.097604
k__Bacteria;p__Actinobacteria	SI	0.0151901
k__Bacteria;p__Actinobacteria	SI	0.102639
k__Bacteria;p__Actinobacteria	SI	0.0831353
k__Bacteria;p__Actinobacteria	SI	0.0825456
k__Bacteria;p__Actinobacteria	SI	0.142761
k__Bacteria;p__Actinobacteria	SI	0.0581287
k__Bacteria;p__Actinobacteria	SI	0.100219
k__Bacteria;p__Actinobacteria	SI	0.0318792
k__Bacteria;p__Actinobacteria	SI	0.0803081
k__Bacteria;p__Actinobacteria	SI	0.105276
k__Bacteria;p__Actinobacteria	SI	0.0651934
k__Bacteria;p__Actinobacteria	SI	0.0942481
k__Bacteria;p__Actinobacteria	SI	0.116347
k__Bacteria;p__Actinobacteria	SI	0.0479553
k__Bacteria;p__Actinobacteria	SI	0.0406766
k__Bacteria;p__Actinobacteria	SI	0.072487
k__Bacteria;p__Actinobacteria	SI	0.0239751
k__Bacteria;p__Actinobacteria	SI	0.140818
k__Bacteria;p__Actinobacteria	SI	0.0613624
k__Bacteria;p__Actinobacteria	SI	0.0745755
k__Bacteria;p__Actinobacteria	SI	0.0622148
k__Bacteria;p__Actinobacteria	SI	0.134087
k__Bacteria;p__Actinobacteria	SI	0.088785
k__Bacteria;p__Actinobacteria	SI	0.117339
k__Bacteria;p__Actinobacteria	SI	0.124446
k__Bacteria;p__Actinobacteria	SI	0.0755321
k__Bacteria;p__Actinobacteria	SI	0.0902921
k__Bacteria;p__Actinobacteria	SI	0.145021
k__Bacteria;p__Actinobacteria	SI	0.0607476
k__Bacteria;p__Actinobacteria	SI	0.0683454
k__Bacteria;p__Actinobacteria	SI	0.0798552
k__Bacteria;p__Actinobacteria	SI	0.0984685
k__Bacteria;p__Actinobacteria	SI	0.0961094
k__Bacteria;p__Actinobacteria	SI	0.056362
k__Bacteria;p__Actinobacteria	SI	0.0801439
k__Bacteria;p__Actinobacteria	SI	0.0392427
k__Bacteria;p__Actinobacteria	SI	0.0382011
k__Bacteria;p__Actinobacteria	SI	0.0975394
k__Bacteria;p__Actinobacteria	SI	0.192855
k__Bacteria;p__Actinobacteria	SI	0.0962034
k__Bacteria;p__Actinobacteria	SI	0.132431
k__Bacteria;p__Actinobacteria	SI	0.141577
k__Bacteria;p__Actinobacteria	SI	0.198048
k__Bacteria;p__Actinobacteria	SI	0.0804237
k__Bacteria;p__Actinobacteria	SI	0.101207
k__Bacteria;p__Actinobacteria	SI	0.107975
k__Bacteria;p__Actinobacteria	SI	0.116985
k__Bacteria;p__Actinobacteria	SI	0.18395
k__Bacteria;p__Actinobacteria	SI	0.201562
k__Bacteria;p__Actinobacteria	SI	0.0651244
k__Bacteria;p__Actinobacteria	SI	0.135616
k__Bacteria;p__Actinobacteria	SI	0.122145
k__Bacteria;p__Actinobacteria	SI	0.101822
k__Bacteria;p__Actinobacteria	SI	0.216404
k__Bacteria;p__Actinobacteria	SI	0.151663
k__Bacteria;p__Actinobacteria	SI	0.0739689
k__Bacteria;p__Actinobacteria	SI	0.0630956
k__Bacteria;p__Actinobacteria	SI	0.0697387
k__Bacteria;p__Actinobacteria	SI	0.0568574
k__Bacteria;p__Actinobacteria	SI	0.20327
k__Bacteria;p__Actinobacteria	SI	0.0758371
k__Bacteria;p__Actinobacteria	SI	0.115219
k__Bacteria;p__Actinobacteria	SI	0.114774
k__Bacteria;p__Actinobacteria	SI	0.00907979
k__Bacteria;p__Actinobacteria	SI	0.107824
k__Bacteria;p__Actinobacteria	SI	0.0696444
k__Bacteria;p__Actinobacteria	SI	0.0743746
k__Bacteria;p__Actinobacteria	SI	0.0602658
k__Bacteria;p__Actinobacteria	SI	0.0615257
k__Bacteria;p__Actinobacteria	SI	0.138486
k__Bacteria;p__Actinobacteria	SI	0.0881425
k__Bacteria;p__Actinobacteria	SI	0.0778219
k__Bacteria;p__Actinobacteria	SI	0.109541
k__Bacteria;p__Actinobacteria	SI	0.088424
k__Bacteria;p__Actinobacteria	SI	0.154142
k__Bacteria;p__Actinobacteria	SI	0.108953
k__Bacteria;p__Actinobacteria	SI	0.145689
k__Bacteria;p__Actinobacteria	SI	0.199996
k__Bacteria;p__Actinobacteria	SI	0.113806
k__Bacteria;p__Actinobacteria	SI	0.187118
k__Bacteria;p__Actinobacteria	SI	0.135454
k__Bacteria;p__Actinobacteria	SI	0.0832534
k__Bacteria;p__Actinobacteria	SI	0.0843536
k__Bacteria;p__Actinobacteria	SI	0.255592
k__Bacteria;p__Actinobacteria	SI	0.0602551
k__Bacteria;p__Actinobacteria	SI	0.0383284
k__Bacteria;p__Actinobacteria	SI	0.118048
k__Bacteria;p__Actinobacteria	SI	0.0345719
k__Bacteria;p__Actinobacteria	SI	0.0610783
k__Bacteria;p__Actinobacteria	SI	0.0799845
k__Bacteria;p__Actinobacteria	SI	0.140212
k__Bacteria;p__Actinobacteria	SI	0.0508383
k__Bacteria;p__Actinobacteria	SI	0.072884
k__Bacteria;p__Actinobacteria	SI	0.0891349
k__Bacteria;p__Actinobacteria	SI	0.0842011
k__Bacteria;p__Actinobacteria	SI	0.0802381
k__Bacteria;p__Actinobacteria	SI	0.233607
k__Bacteria;p__Actinobacteria	SI	0.229293
k__Bacteria;p__Actinobacteria	SI	0.110616
k__Bacteria;p__Actinobacteria	SI	0.109781
k__Bacteria;p__Actinobacteria	SI	0.145617
k__Bacteria;p__Actinobacteria	SI	0.2749
k__Bacteria;p__Actinobacteria	SI	0.0872513
k__Bacteria;p__Actinobacteria	SI	0.169045
k__Bacteria;p__Actinobacteria	SI	0.170369
k__Bacteria;p__Actinobacteria	SI	0.132894
k__Bacteria;p__Actinobacteria	SI	0.0868761
k__Bacteria;p__Actinobacteria	SI	0.0749381
k__Bacteria;p__Actinobacteria	SI	0.0754543
k__Bacteria;p__Actinobacteria	SI	0.243875
k__Bacteria;p__Actinobacteria	SI	0.219667
k__Bacteria;p__Actinobacteria	SI	0.147335
k__Bacteria;p__Actinobacteria	SI	0.182485
k__Bacteria;p__Actinobacteria	SI	0.0769321
k__Bacteria;p__Actinobacteria	SI	0.243085
k__Bacteria;p__Actinobacteria	SI	0.0443284
k__Bacteria;p__Actinobacteria	SI	0.172664
k__Bacteria;p__Actinobacteria	SI	0.123919
k__Bacteria;p__Actinobacteria	SI	0.251953
k__Bacteria;p__Actinobacteria	SI	0.149828
k__Bacteria;p__Actinobacteria	SI	0.0292428
k__Bacteria;p__Actinobacteria	SI	0.186842
k__Bacteria;p__Actinobacteria	SI	0.209424
k__Bacteria;p__Actinobacteria	SI	0.100857
k__Bacteria;p__Actinobacteria	SI	0.124728
k__Bacteria;p__Actinobacteria	SI	0.284679
k__Bacteria;p__Actinobacteria	SI	0.122583
k__Bacteria;p__Actinobacteria	SI	0.140918
k__Bacteria;p__Actinobacteria	SI	0.174608
k__Bacteria;p__Actinobacteria	SI	0.0954303
k__Bacteria;p__Actinobacteria	SI	0.0867471
k__Bacteria;p__Actinobacteria	SI	0.195339
k__Bacteria;p__Actinobacteria	SI	0.141147
k__Bacteria;p__Actinobacteria	SI	0.376176
k__Bacteria;p__Actinobacteria	SI	0.0462966
k__Bacteria;p__Actinobacteria	SI	0.188775
k__Bacteria;p__Actinobacteria	SI	0.300951
k__Bacteria;p__Actinobacteria	SI	0.123762
k__Bacteria;p__Actinobacteria	SI	0.06228
k__Bacteria;p__Actinobacteria	SI	0.202637
k__Bacteria;p__Actinobacteria	SI	0.0646947
k__Bacteria;p__Actinobacteria	SI	0.11145
k__Bacteria;p__Actinobacteria	SI	0.220033
k__Bacteria;p__Actinobacteria	SI	0.094556
k__Bacteria;p__Actinobacteria	SI	0.135784
k__Bacteria;p__Actinobacteria	SI	0.0376205
k__Bacteria;p__Actinobacteria	SI	0.146183
k__Bacteria;p__Actinobacteria	SI	0.0517565
k__Bacteria;p__Actinobacteria	SI	0.241887
k__Bacteria;p__Actinobacteria	SI	0.0362706
k__Bacteria;p__Actinobacteria	SI	0.213445
k__Bacteria;p__Actinobacteria	SI	0.0938583
k__Bacteria;p__Actinobacteria	SI	0.304237
k__Bacteria;p__Actinobacteria	SI	0.105306
k__Bacteria;p__Actinobacteria	SI	0.10513
k__Bacteria;p__Actinobacteria	SI	0.136351
k__Bacteria;p__Actinobacteria	SI	0.324243
k__Bacteria;p__Actinobacteria	SI	0.210267
k__Bacteria;p__Actinobacteria	SI	0.0707223
k__Bacteria;p__Actinobacteria	SI	0.0822421
k__Bacteria;p__Actinobacteria	SI	0.065997
k__Bacteria;p__Actinobacteria	SI	0.115696
k__Bacteria;p__Actinobacteria	SI	0.126186
k__Bacteria;p__Actinobacteria	SI	0.209958
k__Bacteria;p__Actinobacteria	SI	0.26778
k__Bacteria;p__Actinobacteria	SI	0.196782
k__Bacteria;p__Actinobacteria	SI	0.071764
k__Bacteria;p__Actinobacteria	SI	0.212899
k__Bacteria;p__Actinobacteria	SI	0.0751472
k__Bacteria;p__Actinobacteria	SI	0.124991
k__Bacteria;p__Actinobacteria	SI	0
k__Bacteria;p__Actinobacteria	SI	0.287436
k__Bacteria;p__Actinobacteria	SI	0.120672
k__Bacteria;p__Actinobacteria	SI	0.153329
k__Bacteria;p__Actinobacteria	SI	0.0946821
k__Bacteria;p__Actinobacteria	SI	0.0476713
k__Bacteria;p__Actinobacteria	SI	0.0628247
k__Bacteria;p__Actinobacteria	SI	0.120066
k__Bacteria;p__Actinobacteria	SI	0.155057
k__Bacteria;p__Actinobacteria	SI	0.106091
k__Bacteria;p__Actinobacteria	SI	0.148082
k__Bacteria;p__Actinobacteria	SI	0.0594237
k__Bacteria;p__Actinobacteria	SI	0.0531659
k__Bacteria;p__Actinobacteria	SI	0.177529
k__Bacteria;p__Actinobacteria	SI	0.134151
k__Bacteria;p__Actinobacteria	SI	0.0309441
k__Bacteria;p__Actinobacteria	SI	0.0641907
k__Bacteria;p__Actinobacteria	SI	0.146015
k__Bacteria;p__Actinobacteria	SI	0.235531
k__Bacteria;p__Actinobacteria	SI	0.0478449
k__Bacteria;p__Actinobacteria	SI	0.0278541
k__Bacteria;p__Actinobacteria	SI	0.0957731
k__Bacteria;p__Actinobacteria	SI	0.0411145
k__Bacteria;p__Actinobacteria	SI	0.243296
k__Bacteria;p__Actinobacteria	SI	0.0793974
k__Bacteria;p__Actinobacteria	SI	0.0909973
k__Bacteria;p__Actinobacteria	SI	0.064332
k__Bacteria;p__Actinobacteria	SI	0.115636
k__Bacteria;p__Actinobacteria	SI	0.129588
k__Bacteria;p__Actinobacteria	SI	0.0650247
k__Bacteria;p__Actinobacteria	SI	0.0978739
k__Bacteria;p__Actinobacteria	SI	0.157426
k__Bacteria;p__Actinobacteria	SI	0.0932861
k__Bacteria;p__Actinobacteria	SI	0.222015
k__Bacteria;p__Actinobacteria	SI	0.134616
k__Bacteria;p__Actinobacteria	SI	0.0867643
k__Bacteria;p__Actinobacteria	SI	0.101971
k__Bacteria;p__Actinobacteria	SI	0.171796
k__Bacteria;p__Actinobacteria	SI	0.197502
k__Bacteria;p__Actinobacteria	SI	0.157717
k__Bacteria;p__Actinobacteria	SI	0.110912
k__Bacteria;p__Actinobacteria	SI	0.173781
k__Bacteria;p__Actinobacteria	SI	0.656323
k__Bacteria;p__Actinobacteria	SI	0.163278
k__Bacteria;p__Actinobacteria	SI	0.137602
k__Bacteria;p__Actinobacteria	SI	0.143075
k__Bacteria;p__Actinobacteria	SI	0.173473
k__Bacteria;p__Actinobacteria	SI	0.019545
k__Bacteria;p__Actinobacteria	SI	0.114833
k__Bacteria;p__Actinobacteria	SI	0.128684
k__Bacteria;p__Actinobacteria	SI	0.105168
k__Bacteria;p__Actinobacteria	SI	0.0956758
k__Bacteria;p__Actinobacteria	SI	0.141911
k__Bacteria;p__Actinobacteria	SI	0.316602
k__Bacteria;p__Actinobacteria	SI	0.240571
k__Bacteria;p__Actinobacteria	SI	0.0486954
k__Bacteria;p__Actinobacteria	SI	0.0390493
k__Bacteria;p__Actinobacteria	SI	0.0858567
k__Bacteria;p__Actinobacteria	SI	0.122989
k__Bacteria;p__Actinobacteria	SI	0.0972434
k__Bacteria;p__Actinobacteria	SI	0.0840582
k__Bacteria;p__Actinobacteria	SI	0.130359
k__Bacteria;p__Actinobacteria	SI	0.229839
k__Bacteria;p__Actinobacteria	SI	0.115129
k__Bacteria;p__Actinobacteria	SI	0.049839
k__Bacteria;p__Actinobacteria	SI	0.107662
k__Bacteria;p__Actinobacteria	SI	0.117424
k__Bacteria;p__Actinobacteria	SI	0.284501
k__Bacteria;p__Actinobacteria	SI	0.0622882
k__Bacteria;p__Actinobacteria	SI	0.107662
k__Bacteria;p__Actinobacteria	SI	0.118962
k__Bacteria;p__Actinobacteria	SI	0.102086
k__Bacteria;p__Actinobacteria	SI	0.220509
k__Bacteria;p__Actinobacteria	SI	0.116317
k__Bacteria;p__Actinobacteria	SI	0.134083
k__Bacteria;p__Actinobacteria	SI	0.097338
k__Bacteria;p__Actinobacteria	SI	0.0733381
k__Bacteria;p__Actinobacteria	SI	0.0964766
k__Bacteria;p__Actinobacteria	SI	0.42194
k__Bacteria;p__Actinobacteria	SI	0.0746229
k__Bacteria;p__Actinobacteria	SI	0.0731909
k__Bacteria;p__Actinobacteria	SI	0.0347947
k__Bacteria;p__Actinobacteria	SI	0.127776
k__Bacteria;p__Actinobacteria	SI	0.341281
k__Bacteria;p__Actinobacteria	SI	0.216442
k__Bacteria;p__Actinobacteria	SI	0.416303
k__Bacteria;p__Actinobacteria	SI	0.366404
k__Bacteria;p__Actinobacteria	SI	0.10382
k__Bacteria;p__Actinobacteria	SI	0.164238
k__Bacteria;p__Actinobacteria	SI	0.14728
k__Bacteria;p__Actinobacteria	SI	0.536366
k__Bacteria;p__Actinobacteria	SI	0
k__Bacteria;p__Actinobacteria	SI	0.113412
k__Bacteria;p__Actinobacteria	SI	0.0914848
k__Bacteria;p__Actinobacteria	SI	0.412649
k__Bacteria;p__Actinobacteria	SI	0.0248128
k__Bacteria;p__Actinobacteria	SI	0.154266
k__Bacteria;p__Actinobacteria	SI	0.110773
k__Bacteria;p__Actinobacteria	SI	0.143722
k__Bacteria;p__Actinobacteria	SI	0.12774
k__Bacteria;p__Actinobacteria	SI	0.280199
k__Bacteria;p__Actinobacteria	SI	0.359766
k__Bacteria;p__Actinobacteria	SI	0.0418175
k__Bacteria;p__Actinobacteria	SI	0.150325
k__Bacteria;p__Actinobacteria	SI	0.0902344
k__Bacteria;p__Actinobacteria	SI	0.0725058
k__Bacteria;p__Actinobacteria	SI	0.197852
k__Bacteria;p__Actinobacteria	SI	0.218561
k__Bacteria;p__Actinobacteria	SI	0.440975
k__Bacteria;p__Actinobacteria	SI	0.0912287
k__Bacteria;p__Actinobacteria	SI	0.353078
k__Bacteria;p__Actinobacteria	SI	0.38952
k__Bacteria;p__Actinobacteria	SI	0.108207
k__Bacteria;p__Actinobacteria	SI	0.0507091
k__Bacteria;p__Actinobacteria	SI	0.12704
k__Bacteria;p__Actinobacteria	SI	0.0935434
k__Bacteria;p__Actinobacteria	SI	0.0196849
k__Bacteria;p__Actinobacteria	SI	0.0522778
k__Bacteria;p__Actinobacteria	SI	0.142885
k__Bacteria;p__Actinobacteria	SI	0.554563
k__Bacteria;p__Actinobacteria	SI	0.0932801
k__Bacteria;p__Actinobacteria	SI	0.582145
k__Bacteria;p__Actinobacteria	SI	0.237465
k__Bacteria;p__Actinobacteria	SI	0.0783315
k__Bacteria;p__Actinobacteria	SI	0.0489046
k__Bacteria;p__Actinobacteria	SI	0.0905508
k__Bacteria;p__Actinobacteria	SI	0.0490395
k__Bacteria;p__Actinobacteria	SI	0.114613
k__Bacteria;p__Actinobacteria	SI	0.460748
k__Bacteria;p__Actinobacteria	SI	0.249104
k__Bacteria;p__Actinobacteria	SI	0.066539
k__Bacteria;p__Actinobacteria	SI	0.066262
k__Bacteria;p__Actinobacteria	SI	0.0824145
k__Bacteria;p__Actinobacteria	SI	0.254819
k__Bacteria;p__Actinobacteria	SI	0.122215
k__Bacteria;p__Actinobacteria	SI	0.110665
k__Bacteria;p__Actinobacteria	SI	0.0944705
k__Bacteria;p__Actinobacteria	SI	0.0688892
k__Bacteria;p__Actinobacteria	SI	0.0589757
k__Bacteria;p__Actinobacteria	SI	0.282119
k__Bacteria;p__Actinobacteria	SI	0.0461418
k__Bacteria;p__Actinobacteria	SI	0.487584
k__Bacteria;p__Actinobacteria	SI	0.141493
k__Bacteria;p__Actinobacteria	SI	0.267558
k__Bacteria;p__Actinobacteria	SI	0.176445
k__Bacteria;p__Actinobacteria	SI	0.0466891
k__Bacteria;p__Actinobacteria	SI	0.0801416
k__Bacteria;p__Actinobacteria	SI	0.0559309
k__Bacteria;p__Actinobacteria	SI	0.0682551
k__Bacteria;p__Actinobacteria	SI	0.0916522
k__Bacteria;p__Actinobacteria	SI	0.165433
k__Bacteria;p__Actinobacteria	SI	0.033053
k__Bacteria;p__Actinobacteria	SI	0.0805686
k__Bacteria;p__Actinobacteria	SI	0.138316
k__Bacteria;p__Actinobacteria	SI	0.267369
k__Bacteria;p__Actinobacteria	SI	0.081735
k__Bacteria;p__Actinobacteria	SI	0.0650598
k__Bacteria;p__Actinobacteria	SI	0.0967395
k__Bacteria;p__Actinobacteria	SI	0.0412828
k__Bacteria;p__Actinobacteria	SI	0.730608
k__Bacteria;p__Actinobacteria	SI	0.702504
k__Bacteria;p__Actinobacteria	SI	0.53355
k__Bacteria;p__Actinobacteria	SI	0.171746
k__Bacteria;p__Actinobacteria	SI	0.0427728
k__Bacteria;p__Actinobacteria	SI	0.0585127
k__Bacteria;p__Actinobacteria	SI	0.0631986
k__Bacteria;p__Actinobacteria	SI	0.0229107
k__Bacteria;p__Actinobacteria	SI	0.115701
k__Bacteria;p__Actinobacteria	SI	0.0372946
k__Bacteria;p__Actinobacteria	SI	0.085442
k__Bacteria;p__Actinobacteria	SI	0.0664282
k__Bacteria;p__Actinobacteria	SI	0
k__Bacteria;p__Actinobacteria	Skin	0.0657363
k__Bacteria;p__Actinobacteria	Skin	0.125442
k__Bacteria;p__Actinobacteria	Skin	0.13777
k__Bacteria;p__Actinobacteria	Skin	0.139383
k__Bacteria;p__Actinobacteria	Skin	0.144799
k__Bacteria;p__Actinobacteria	Skin	0.162927
k__Bacteria;p__Actinobacteria	Skin	0.156148
k__Bacteria;p__Actinobacteria	Skin	0.182168
k__Bacteria;p__Actinobacteria	Skin	0.156169
k__Bacteria;p__Actinobacteria	Skin	0.135636
k__Bacteria;p__Actinobacteria	Skin	0.122731
k__Bacteria;p__Actinobacteria	Skin	0.192479
k__Bacteria;p__Actinobacteria	Skin	0.223321
k__Bacteria;p__Actinobacteria	Skin	0.16824
k__Bacteria;p__Actinobacteria	Skin	0.164851
k__Bacteria;p__Actinobacteria	Skin	0.167804
k__Bacteria;p__Actinobacteria	Skin	0.175262
k__Bacteria;p__Actinobacteria	Skin	0.18299
k__Bacteria;p__Actinobacteria	Skin	0.224116
k__Bacteria;p__Actinobacteria	Skin	0.285902
k__Bacteria;p__Actinobacteria	Skin	0.162809
k__Bacteria;p__Actinobacteria	Skin	0.201358
k__Bacteria;p__Actinobacteria	Skin	0.220581
k__Bacteria;p__Actinobacteria	Skin	0.234679
k__Bacteria;p__Actinobacteria	Skin	0.180343
k__Bacteria;p__Actinobacteria	Skin	0.167108
k__Bacteria;p__Actinobacteria	Skin	0.203824
k__Bacteria;p__Actinobacteria	Skin	0.146405
k__Bacteria;p__Actinobacteria	Skin	0.137994
k__Bacteria;p__Actinobacteria	Skin	0.32516
k__Bacteria;p__Actinobacteria	Skin	0.220908
k__Bacteria;p__Actinobacteria	Skin	0.295664
k__Bacteria;p__Actinobacteria	Skin	0.301349
k__Bacteria;p__Actinobacteria	Skin	0.26264
k__Bacteria;p__Actinobacteria	Skin	0.334271
k__Bacteria;p__Actinobacteria	Skin	0.2163
k__Bacteria;p__Actinobacteria	Skin	0.197217
k__Bacteria;p__Actinobacteria	Skin	0.135426
k__Bacteria;p__Actinobacteria	Skin	0.285185
k__Bacteria;p__Actinobacteria	Skin	0.277419
k__Bacteria;p__Actinobacteria	Skin	0.333616
k__Bacteria;p__Actinobacteria	Skin	0.29241
k__Bacteria;p__Actinobacteria	Skin	0.189203
k__Bacteria;p__Actinobacteria	Skin	0.21965
k__Bacteria;p__Actinobacteria	Skin	0.233375
k__Bacteria;p__Actinobacteria	Skin	0.165357
k__Bacteria;p__Actinobacteria	Skin	0.209651
k__Bacteria;p__Actinobacteria	Skin	0.137967
k__Bacteria;p__Actinobacteria	Skin	0.378815
k__Bacteria;p__Actinobacteria	Skin	0.297593
k__Bacteria;p__Actinobacteria	Skin	0.252729
k__Bacteria;p__Actinobacteria	Skin	0.20929
k__Bacteria;p__Actinobacteria	Skin	0.199896
k__Bacteria;p__Actinobacteria	Skin	0.153228
k__Bacteria;p__Actinobacteria	Skin	0.383666
k__Bacteria;p__Actinobacteria	Skin	0.219624
k__Bacteria;p__Actinobacteria	Skin	0.143632
k__Bacteria;p__Actinobacteria	Skin	0.382598
k__Bacteria;p__Actinobacteria	Skin	0.129051
k__Bacteria;p__Actinobacteria	Skin	0.144228
k__Bacteria;p__Actinobacteria	Skin	0.293959
k__Bacteria;p__Actinobacteria	Skin	0.315284
k__Bacteria;p__Actinobacteria	Skin	0.353533
k__Bacteria;p__Actinobacteria	Skin	0.377718
k__Bacteria;p__Actinobacteria	Skin	0.178
k__Bacteria;p__Actinobacteria	Skin	0.0888961
k__Bacteria;p__Actinobacteria	Skin	0.167978
k__Bacteria;p__Actinobacteria	Skin	0.424191
k__Bacteria;p__Actinobacteria	Skin	0.234664
k__Bacteria;p__Actinobacteria	Skin	0.432447
k__Bacteria;p__Actinobacteria	Skin	0.0677999
k__Bacteria;p__Actinobacteria	Skin	0.219573
k__Bacteria;p__Actinobacteria	Skin	0.275898
k__Bacteria;p__Actinobacteria	Skin	0.314245
k__Bacteria;p__Actinobacteria	Skin	0.168849
k__Bacteria;p__Actinobacteria	Skin	0.342997
k__Bacteria;p__Actinobacteria	Skin	0.213426
k__Bacteria;p__Actinobacteria	Skin	0.169636
k__Bacteria;p__Actinobacteria	Skin	0.111814
k__Bacteria;p__Actinobacteria	Skin	0.230306
k__Bacteria;p__Actinobacteria	Skin	0.343581
k__Bacteria;p__Actinobacteria	Skin	0.201127
k__Bacteria;p__Actinobacteria	Skin	0.238073
k__Bacteria;p__Actinobacteria	Skin	0.329843
k__Bacteria;p__Actinobacteria	Skin	0.10288
k__Bacteria;p__Actinobacteria	Skin	0.35845
k__Bacteria;p__Actinobacteria	Skin	0.309733
k__Bacteria;p__Actinobacteria	Skin	0.2352
k__Bacteria;p__Actinobacteria	Skin	0.190851
k__Bacteria;p__Actinobacteria	Skin	0.546578
k__Bacteria;p__Actinobacteria	Skin	0.263804
k__Bacteria;p__Actinobacteria	Skin	0.2497
k__Bacteria;p__Actinobacteria	Skin	0.322719
k__Bacteria;p__Actinobacteria	Skin	0.242384
k__Bacteria;p__Actinobacteria	Skin	0.226518
k__Bacteria;p__Actinobacteria	Skin	0.121536
k__Bacteria;p__Actinobacteria	Skin	0.165662
k__Bacteria;p__Actinobacteria	Skin	0.267667
k__Bacteria;p__Actinobacteria	Skin	0.174684
k__Bacteria;p__Actinobacteria	Skin	0.244979
k__Bacteria;p__Actinobacteria	Skin	0.31753
k__Bacteria;p__Actinobacteria	Skin	0.16501
k__Bacteria;p__Actinobacteria	Skin	0.355408
k__Bacteria;p__Actinobacteria	Skin	0.242594
k__Bacteria;p__Actinobacteria	Skin	0.419455
k__Bacteria;p__Actinobacteria	Skin	0.26216
k__Bacteria;p__Actinobacteria	Skin	0.239
k__Bacteria;p__Actinobacteria	Skin	0.289867
k__Bacteria;p__Actinobacteria	Skin	0.286815
k__Bacteria;p__Actinobacteria	Skin	0.226631
k__Bacteria;p__Actinobacteria	Skin	0.273655
k__Bacteria;p__Actinobacteria	Skin	0.353347
k__Bacteria;p__Actinobacteria	Skin	0.431047
k__Bacteria;p__Actinobacteria	Skin	0.323945
k__Bacteria;p__Actinobacteria	Skin	0.216422
k__Bacteria;p__Actinobacteria	Skin	0.220358
k__Bacteria;p__Actinobacteria	Skin	0.300173
k__Bacteria;p__Actinobacteria	Skin	0.251368
k__Bacteria;p__Actinobacteria	Skin	0.479547
k__Bacteria;p__Actinobacteria	Skin	0.232794
k__Bacteria;p__Actinobacteria	Skin	0.287733
k__Bacteria;p__Actinobacteria	Skin	0.271278
k__Bacteria;p__Actinobacteria	Skin	0.165203
k__Bacteria;p__Actinobacteria	Skin	0.252014
k__Bacteria;p__Actinobacteria	Skin	0.456709
k__Bacteria;p__Actinobacteria	Skin	0.202497
k__Bacteria;p__Actinobacteria	Skin	0.185318
k__Bacteria;p__Actinobacteria	Skin	0.237257
k__Bacteria;p__Actinobacteria	Skin	0.293867
k__Bacteria;p__Actinobacteria	Skin	0.560976
k__Bacteria;p__Actinobacteria	Skin	0.196348
k__Bacteria;p__Actinobacteria	Skin	0.1884
k__Bacteria;p__Actinobacteria	Skin	0.272752
k__Bacteria;p__Actinobacteria	Skin	0.180421
k__Bacteria;p__Actinobacteria	Skin	0.383868
k__Bacteria;p__Actinobacteria	Skin	0.223573
k__Bacteria;p__Actinobacteria	Skin	0.58365
k__Bacteria;p__Actinobacteria	Skin	0.328263
k__Bacteria;p__Actinobacteria	Skin	0.190443
k__Bacteria;p__Actinobacteria	Skin	0.38635
k__Bacteria;p__Actinobacteria	Skin	0.351042
k__Bacteria;p__Actinobacteria	Skin	0.163793
k__Bacteria;p__Actinobacteria	Skin	0.284986
k__Bacteria;p__Actinobacteria	Skin	0.399381
k__Bacteria;p__Actinobacteria	Skin	0.35976
k__Bacteria;p__Actinobacteria	Skin	0.428406
k__Bacteria;p__Actinobacteria	Skin	0.688464
k__Bacteria;p__Actinobacteria	Skin	0.395266
k__Bacteria;p__Actinobacteria	Skin	0.141582
k__Bacteria;p__Actinobacteria	Skin	0.204998
k__Bacteria;p__Actinobacteria	Skin	0.496623
k__Bacteria;p__Actinobacteria	Skin	0.448838
k__Bacteria;p__Actinobacteria	Skin	0.235231
k__Bacteria;p__Actinobacteria	Skin	0.317637
k__Bacteria;p__Actinobacteria	Skin	0.107573
k__Bacteria;p__Actinobacteria	Skin	0.243596
k__Bacteria;p__Actinobacteria	Skin	0.275156
k__Bacteria;p__Actinobacteria	Skin	0.260528
k__Bacteria;p__Actinobacteria	Skin	0.300764
k__Bacteria;p__Actinobacteria	Skin	0.428085
k__Bacteria;p__Actinobacteria	Skin	0.471267
k__Bacteria;p__Actinobacteria	Skin	0.183604
k__Bacteria;p__Actinobacteria	Skin	0.331093
k__Bacteria;p__Actinobacteria	Skin	0.325801
k__Bacteria;p__Actinobacteria	Skin	0.356331
k__Bacteria;p__Actinobacteria	Skin	0.176217
k__Bacteria;p__Actinobacteria	Skin	0.624806
k__Bacteria;p__Actinobacteria	Skin	0.332016
k__Bacteria;p__Actinobacteria	Skin	0.690113
k__Bacteria;p__Actinobacteria	Skin	0.469841
k__Bacteria;p__Actinobacteria	Skin	0.359007
k__Bacteria;p__Actinobacteria	Skin	0.642644
k__Bacteria;p__Actinobacteria	Skin	0.211092
k__Bacteria;p__Actinobacteria	Skin	0.479395
k__Bacteria;p__Actinobacteria	Skin	0.494543
k__Bacteria;p__Actinobacteria	Skin	0.414349
k__Bacteria;p__Actinobacteria	Skin	0.337173
k__Bacteria;p__Actinobacteria	Skin	0.410849
k__Bacteria;p__Actinobacteria	Skin	0.232404
k__Bacteria;p__Actinobacteria	Skin	0.558324
k__Bacteria;p__Actinobacteria	Skin	0.464882
k__Bacteria;p__Actinobacteria	Skin	0.387597
k__Bacteria;p__Actinobacteria	Skin	0.317672
k__Bacteria;p__Actinobacteria	Skin	0.33201
k__Bacteria;p__Actinobacteria	Skin	0.211802
k__Bacteria;p__Actinobacteria	Skin	0.257986
k__Bacteria;p__Actinobacteria	Skin	0.272958
k__Bacteria;p__Actinobacteria	Skin	0.551835
k__Bacteria;p__Actinobacteria	Skin	0.345594
k__Bacteria;p__Actinobacteria	Skin	0.175911
k__Bacteria;p__Actinobacteria	Skin	0.304237
k__Bacteria;p__Actinobacteria	Skin	0.451757
k__Bacteria;p__Actinobacteria	Skin	0.329475
k__Bacteria;p__Actinobacteria	Skin	0.280829
k__Bacteria;p__Actinobacteria	Skin	0.30007
k__Bacteria;p__Actinobacteria	Skin	0.254726
k__Bacteria;p__Actinobacteria	Skin	0.214443
k__Bacteria;p__Actinobacteria	Skin	0.319747
k__Bacteria;p__Actinobacteria	Skin	0.548848
k__Bacteria;p__Actinobacteria	Skin	0.365728
k__Bacteria;p__Actinobacteria	Skin	0.197136
k__Bacteria;p__Actinobacteria	Skin	0.394322
k__Bacteria;p__Actinobacteria	Skin	0.46658
k__Bacteria;p__Actinobacteria	Skin	0.50542
k__Bacteria;p__Actinobacteria	Skin	0.145952
k__Bacteria;p__Actinobacteria	Skin	0.298001
k__Bacteria;p__Actinobacteria	Skin	0.182011
k__Bacteria;p__Actinobacteria	Skin	0.395873
k__Bacteria;p__Actinobacteria	Skin	0.197447
k__Bacteria;p__Actinobacteria	Skin	0.216032
k__Bacteria;p__Actinobacteria	Skin	0.74437
k__Bacteria;p__Actinobacteria	Skin	0.238427
k__Bacteria;p__Actinobacteria	Skin	0.570997
k__Bacteria;p__Actinobacteria	Skin	0.337713
k__Bacteria;p__Actinobacteria	Skin	0.335045
k__Bacteria;p__Actinobacteria	Skin	0.192769
k__Bacteria;p__Actinobacteria	Skin	0.71104
k__Bacteria;p__Actinobacteria	Skin	0.103762
k__Bacteria;p__Actinobacteria	Skin	0.493926
k__Bacteria;p__Actinobacteria	Skin	0.391949
k__Bacteria;p__Actinobacteria	Skin	0.506752
k__Bacteria;p__Actinobacteria	Skin	0.343123
k__Bacteria;p__Actinobacteria	Skin	0.414023
k__Bacteria;p__Actinobacteria	Skin	0.317734
k__Bacteria;p__Actinobacteria	Skin	0.667144
k__Bacteria;p__Actinobacteria	Skin	0.55983
k__Bacteria;p__Actinobacteria	Skin	0.438276
k__Bacteria;p__Actinobacteria	Skin	0.337862
k__Bacteria;p__Actinobacteria	Skin	0.335208
k__Bacteria;p__Actinobacteria	Skin	0.387094
k__Bacteria;p__Actinobacteria	Skin	0.266995
k__Bacteria;p__Actinobacteria	Skin	0.611676
k__Bacteria;p__Actinobacteria	Skin	0.276625
k__Bacteria;p__Actinobacteria	Skin	0.229652
k__Bacteria;p__Actinobacteria	Skin	0.382631
k__Bacteria;p__Actinobacteria	Skin	0.318474
k__Bacteria;p__Actinobacteria	Skin	0.35197
k__Bacteria;p__Actinobacteria	Skin	0.198694
k__Bacteria;p__Actinobacteria	Skin	0.519179
k__Bacteria;p__Actinobacteria	Skin	0.140713
k__Bacteria;p__Actinobacteria	Skin	0.188004
k__Bacteria;p__Actinobacteria	Skin	0.183051
k__Bacteria;p__Actinobacteria	Skin	0.140802
k__Bacteria;p__Actinobacteria	Skin	0.419978
k__Bacteria;p__Actinobacteria	Skin	0.138029
k__Bacteria;p__Actinobacteria	Skin	0.215075
k__Bacteria;p__Actinobacteria	Skin	0.363646
k__Bacteria;p__Actinobacteria	Skin	0.423786
k__Bacteria;p__Actinobacteria	Skin	0.694763
k__Bacteria;p__Actinobacteria	Skin	0.341084
k__Bacteria;p__Actinobacteria	Skin	0.383094
k__Bacteria;p__Actinobacteria	Skin	0.264433
k__Bacteria;p__Actinobacteria	Skin	0.534745
k__Bacteria;p__Actinobacteria	Skin	0.275706
k__Bacteria;p__Actinobacteria	Skin	0.114222
k__Bacteria;p__Actinobacteria	Skin	0.312415
k__Bacteria;p__Actinobacteria	Skin	0.250718
k__Bacteria;p__Actinobacteria	Skin	0.190639
k__Bacteria;p__Actinobacteria	Skin	0.304085
k__Bacteria;p__Actinobacteria	Skin	0.641842
k__Bacteria;p__Actinobacteria	Skin	0.182547
k__Bacteria;p__Actinobacteria	Skin	0.476191
k__Bacteria;p__Actinobacteria	Skin	0.383917
k__Bacteria;p__Actinobacteria	Skin	0.253879
k__Bacteria;p__Actinobacteria	Skin	0.335697
k__Bacteria;p__Actinobacteria	Skin	0.259347
k__Bacteria;p__Actinobacteria	Skin	0.262202
k__Bacteria;p__Actinobacteria	Skin	0.282167
k__Bacteria;p__Actinobacteria	Skin	0.522239
k__Bacteria;p__Actinobacteria	Skin	0.216576
k__Bacteria;p__Actinobacteria	Skin	0.375622
k__Bacteria;p__Actinobacteria	Skin	0.132025
k__Bacteria;p__Actinobacteria	Skin	0.186173
k__Bacteria;p__Actinobacteria	Skin	0.361712
k__Bacteria;p__Actinobacteria	Skin	0.296338
k__Bacteria;p__Actinobacteria	Skin	0.269477
k__Bacteria;p__Actinobacteria	Skin	0.272977
k__Bacteria;p__Actinobacteria	Skin	0.202774
k__Bacteria;p__Actinobacteria	Skin	0.16993
k__Bacteria;p__Actinobacteria	Skin	0.55088
k__Bacteria;p__Actinobacteria	Skin	0.270157
k__Bacteria;p__Actinobacteria	Skin	0.265896
k__Bacteria;p__Actinobacteria	Skin	0.682131
k__Bacteria;p__Actinobacteria	Skin	0.0557149
k__Bacteria;p__Actinobacteria	Skin	0.223783
k__Bacteria;p__Actinobacteria	Skin	0.176211
k__Bacteria;p__Actinobacteria	Skin	0.340482
k__Bacteria;p__Actinobacteria	Skin	0.201332
k__Bacteria;p__Actinobacteria	Skin	0.89751
k__Bacteria;p__Actinobacteria	Skin	0.238889
k__Bacteria;p__Actinobacteria	Skin	0.650911
k__Bacteria;p__Actinobacteria	Skin	0.235402
k__Bacteria;p__Actinobacteria	Skin	0.218439
k__Bacteria;p__Actinobacteria	Skin	0.102089
k__Bacteria;p__Actinobacteria	Skin	0.694964
k__Bacteria;p__Actinobacteria	Skin	0.529735
k__Bacteria;p__Actinobacteria	Skin	0.213809
k__Bacteria;p__Actinobacteria	Skin	0.356572
k__Bacteria;p__Actinobacteria	Skin	0.537439
k__Bacteria;p__Actinobacteria	Skin	0.240376
k__Bacteria;p__Actinobacteria	Skin	0.52069
k__Bacteria;p__Actinobacteria	Skin	0.112394
k__Bacteria;p__Actinobacteria	Skin	0.734298
k__Bacteria;p__Actinobacteria	Skin	0.798147
k__Bacteria;p__Actinobacteria	Skin	0.169804
k__Bacteria;p__Actinobacteria	Skin	0.153889
k__Bacteria;p__Actinobacteria	Skin	1.11302
k__Bacteria;p__Actinobacteria	Skin	0.392501
k__Bacteria;p__Actinobacteria	Skin	0.0985235
k__Bacteria;p__Actinobacteria	Skin	0.467907
k__Bacteria;p__Actinobacteria	Skin	0.117439
k__Bacteria;p__Actinobacteria	Skin	0.32556
k__Bacteria;p__Actinobacteria	Skin	0.142096
k__Bacteria;p__Actinobacteria	Skin	0.881589
k__Bacteria;p__Actinobacteria	Skin	0.154731
k__Bacteria;p__Actinobacteria	Skin	0.784441
k__Bacteria;p__Actinobacteria	Skin	0.216333
k__Bacteria;p__Actinobacteria	Skin	0.292895
k__Bacteria;p__Actinobacteria	Skin	0.378283
k__Bacteria;p__Actinobacteria	Skin	0.257667
k__Bacteria;p__Actinobacteria	Skin	0.603334
k__Bacteria;p__Actinobacteria	Skin	0.152757
k__Bacteria;p__Actinobacteria	Skin	1.16534
k__Bacteria;p__Actinobacteria	Skin	1.18812
k__Bacteria;p__Actinobacteria	Skin	0.209102
k__Bacteria;p__Actinobacteria	Skin	0.662928
k__Bacteria;p__Actinobacteria	Skin	0.042377
k__Bacteria;p__Actinobacteria	Skin	0.174419
k__Bacteria;p__Actinobacteria	Stomach	0
k__Bacteria;p__Actinobacteria	Stomach	0.0399965
k__Bacteria;p__Actinobacteria	Stomach	0.0373411
k__Bacteria;p__Actinobacteria	Stomach	0.0408637
k__Bacteria;p__Actinobacteria	Stomach	0.0127115
k__Bacteria;p__Actinobacteria	Stomach	0.0417296
k__Bacteria;p__Actinobacteria	Stomach	0.0136424
k__Bacteria;p__Actinobacteria	Stomach	0.0545298
k__Bacteria;p__Actinobacteria	Stomach	0.0627712
k__Bacteria;p__Actinobacteria	Stomach	0.0213143
k__Bacteria;p__Actinobacteria	Stomach	0.0348707
k__Bacteria;p__Actinobacteria	Stomach	0.0577551
k__Bacteria;p__Actinobacteria	Stomach	0.0381413
k__Bacteria;p__Actinobacteria	Stomach	0.0570892
k__Bacteria;p__Actinobacteria	Stomach	0.0721748
k__Bacteria;p__Actinobacteria	Stomach	0.0693412
k__Bacteria;p__Actinobacteria	Stomach	0.023214
k__Bacteria;p__Actinobacteria	Stomach	0.0381874
k__Bacteria;p__Actinobacteria	Stomach	0.057139
k__Bacteria;p__Actinobacteria	Stomach	0.101158
k__Bacteria;p__Actinobacteria	Stomach	0.148191
k__Bacteria;p__Actinobacteria	Stomach	0.0347435
k__Bacteria;p__Actinobacteria	Stomach	0.0824285
k__Bacteria;p__Actinobacteria	Stomach	0.119052
k__Bacteria;p__Actinobacteria	Stomach	0.172556
k__Bacteria;p__Actinobacteria	Stomach	0.244152
k__Bacteria;p__Actinobacteria	Stomach	0.0914976
k__Bacteria;p__Actinobacteria	Stomach	0.0899238
k__Bacteria;p__Actinobacteria	Stomach	0.0653998
k__Bacteria;p__Actinobacteria	Stomach	0.0874411
k__Bacteria;p__Actinobacteria	Stomach	0.390656
k__Bacteria;p__Actinobacteria	Stomach	0.213287
k__Bacteria;p__Actinobacteria	Stomach	0.0631822
k__Bacteria;p__Actinobacteria	Stomach	0.0620401
k__Bacteria;p__Actinobacteria	Stomach	0.114696
k__Bacteria;p__Actinobacteria	Stomach	0.097049
k__Bacteria;p__Actinobacteria	Stomach	0.430296
k__Bacteria;p__Actinobacteria	Stomach	0.111181
k__Bacteria;p__Actinobacteria	Stomach	0.21925
k__Bacteria;p__Actinobacteria	Stomach	0.0354822
k__Bacteria;p__Actinobacteria	Stomach	0.19799
k__Bacteria;p__Actinobacteria	Stomach	0.0338423
k__Bacteria;p__Actinobacteria	Stomach	0.0434222
k__Bacteria;p__Actinobacteria	Stomach	0.132808
k__Bacteria;p__Actinobacteria	Stomach	0.0850421
k__Bacteria;p__Actinobacteria	Stomach	0.290099
k__Bacteria;p__Actinobacteria	Stomach	0.227631
k__Bacteria;p__Actinobacteria	Stomach	0.163032
k__Bacteria;p__Actinobacteria	Stomach	0.115545
k__Bacteria;p__Actinobacteria	Stomach	0.0778278
k__Bacteria;p__Actinobacteria	Stomach	0.150685
k__Bacteria;p__Actinobacteria	Stomach	0.0997494
k__Bacteria;p__Actinobacteria	Stomach	0.509506
k__Bacteria;p__Actinobacteria	Stomach	0.0980306
k__Bacteria;p__Actinobacteria	Stomach	0.261945
k__Bacteria;p__Actinobacteria	Stomach	0.326713
k__Bacteria;p__Actinobacteria	Stomach	0.219754
k__Bacteria;p__Actinobacteria	Stomach	0.199775
k__Bacteria;p__Actinobacteria	Stomach	0.314926
k__Bacteria;p__Actinobacteria	Stomach	0.259637
k__Bacteria;p__Actinobacteria	Stomach	0.267566
k__Bacteria;p__Actinobacteria	Stomach	0.10822
k__Bacteria;p__Actinobacteria	Stomach	0.205556
k__Bacteria;p__Actinobacteria	Stomach	0.198928
k__Bacteria;p__Actinobacteria	Stomach	0.506385
k__Bacteria;p__Actinobacteria	Stomach	0.30418
k__Bacteria;p__Actinobacteria	Stomach	0.224071
k__Bacteria;p__Actinobacteria	Stomach	0.109243
k__Bacteria;p__Actinobacteria	Stomach	0.229983
k__Bacteria;p__Actinobacteria	Stomach	0.134466
k__Bacteria;p__Actinobacteria	Stomach	0.193003
k__Bacteria;p__Actinobacteria	Stomach	0.167335
k__Bacteria;p__Actinobacteria	Stomach	0.16717
k__Bacteria;p__Actinobacteria	Stomach	0.244475
k__Bacteria;p__Actinobacteria	Stomach	0.0979866
k__Bacteria;p__Actinobacteria	Stomach	0.125858
k__Bacteria;p__Actinobacteria	Stomach	0.288066
k__Bacteria;p__Actinobacteria	Stomach	0.190013
k__Bacteria;p__Actinobacteria	Stomach	0.352666
k__Bacteria;p__Actinobacteria	Stomach	0.0768274
k__Bacteria;p__Actinobacteria	Stomach	0.372181
k__Bacteria;p__Actinobacteria	Stomach	0.35985
k__Bacteria;p__Actinobacteria	Stomach	0.15473
k__Bacteria;p__Actinobacteria	Stomach	0.177092
k__Bacteria;p__Actinobacteria	Stomach	0.381949
k__Bacteria;p__Actinobacteria	Stomach	0.0757938
k__Bacteria;p__Actinobacteria	Stomach	0.0422286
k__Bacteria;p__Actinobacteria	Stomach	0.0564493
k__Bacteria;p__Actinobacteria	Stomach	0.182046
k__Bacteria;p__Actinobacteria	Stomach	0.182378
k__Bacteria;p__Actinobacteria	Stomach	0.231671
k__Bacteria;p__Actinobacteria	Stomach	0.167791
k__Bacteria;p__Actinobacteria	Stomach	0.0316756
k__Bacteria;p__Actinobacteria	Stomach	0.304965
k__Bacteria;p__Actinobacteria	Stomach	0.24143
k__Bacteria;p__Actinobacteria	Stomach	0.404846
k__Bacteria;p__Actinobacteria	Stomach	0.0950768
k__Bacteria;p__Actinobacteria	Stomach	0.0898464
k__Bacteria;p__Actinobacteria	Stomach	0.226568
k__Bacteria;p__Actinobacteria	Stomach	0.044101
k__Bacteria;p__Actinobacteria	Stomach	0.0897567
k__Bacteria;p__Actinobacteria	Stomach	0.303783
k__Bacteria;p__Actinobacteria	Stomach	0.0417353
k__Bacteria;p__Actinobacteria	Stomach	0.211068
k__Bacteria;p__Actinobacteria	Stomach	0.216095
k__Bacteria;p__Actinobacteria	Stomach	0.630108
k__Bacteria;p__Actinobacteria	Stomach	0.563839
k__Bacteria;p__Actinobacteria	Stomach	0.293469
k__Bacteria;p__Actinobacteria	Stomach	0.123783
k__Bacteria;p__Actinobacteria	Stomach	0.158018
k__Bacteria;p__Actinobacteria	Stomach	0.160392
k__Bacteria;p__Actinobacteria	Stomach	0.328632
k__Bacteria;p__Actinobacteria	Stomach	0.217842
k__Bacteria;p__Actinobacteria	Stomach	0.105468
k__Bacteria;p__Actinobacteria	Stomach	0.343657
k__Bacteria;p__Actinobacteria	Stomach	0.14545
k__Bacteria;p__Actinobacteria	Stomach	0.269242
k__Bacteria;p__Actinobacteria	Stomach	0.124034
k__Bacteria;p__Actinobacteria	Stomach	0.252214
k__Bacteria;p__Actinobacteria	Stomach	0.0694497
k__Bacteria;p__Actinobacteria	Stomach	0.25888
k__Bacteria;p__Actinobacteria	Stomach	0.259156
k__Bacteria;p__Actinobacteria	Stomach	0.52731
k__Bacteria;p__Actinobacteria	Stomach	0.0724549
k__Bacteria;p__Actinobacteria	Stomach	0.215001
k__Bacteria;p__Actinobacteria	Stomach	0.168562
k__Bacteria;p__Actinobacteria	Stomach	0.160158
k__Bacteria;p__Actinobacteria	Stomach	0.137786
k__Bacteria;p__Actinobacteria	Stomach	0.0202839
k__Bacteria;p__Actinobacteria	Stomach	0.181485
k__Bacteria;p__Actinobacteria	Stomach	0.560853
k__Bacteria;p__Actinobacteria	Stomach	0.19263
k__Bacteria;p__Actinobacteria	Stomach	0.16355
k__Bacteria;p__Actinobacteria	Stomach	0.0543913
k__Bacteria;p__Actinobacteria	Stomach	0.249572
k__Bacteria;p__Actinobacteria	Stomach	0.0432639
k__Bacteria;p__Actinobacteria	Stomach	0.141133
k__Bacteria;p__Actinobacteria	Stomach	0.179225
k__Bacteria;p__Actinobacteria	Stomach	0.155758
k__Bacteria;p__Actinobacteria	Stomach	0.0586532
k__Bacteria;p__Actinobacteria	Stomach	0.0484691
k__Bacteria;p__Actinobacteria	Stomach	0.115061
k__Bacteria;p__Actinobacteria	Stomach	0.0944361
k__Bacteria;p__Actinobacteria	Stomach	0.0586503
k__Bacteria;p__Actinobacteria	Stomach	0.149102
k__Bacteria;p__Actinobacteria	Stomach	0.0673823
k__Bacteria;p__Actinobacteria	Stomach	0.0329101
k__Bacteria;p__Actinobacteria	Stomach	0.0995591
k__Bacteria;p__Actinobacteria	Stomach	0.103572
k__Bacteria;p__Actinobacteria	Stomach	0.0303432
k__Bacteria;p__Bacteroidetes	Appendix	0.158941
k__Bacteria;p__Bacteroidetes	Appendix	0.0855287
k__Bacteria;p__Bacteroidetes	Appendix	0.309689
k__Bacteria;p__Bacteroidetes	Appendix	0.137793
k__Bacteria;p__Bacteroidetes	Appendix	0.350419
k__Bacteria;p__Bacteroidetes	Appendix	0.208739
k__Bacteria;p__Bacteroidetes	Appendix	0.249502
k__Bacteria;p__Bacteroidetes	Appendix	0.241766
k__Bacteria;p__Bacteroidetes	Appendix	0.194288
k__Bacteria;p__Bacteroidetes	Appendix	0.365996
k__Bacteria;p__Bacteroidetes	Appendix	0.376876
k__Bacteria;p__Bacteroidetes	Appendix	0.35739
k__Bacteria;p__Bacteroidetes	Appendix	0.50594
k__Bacteria;p__Bacteroidetes	Appendix	0.216208
k__Bacteria;p__Bacteroidetes	Appendix	0.542347
k__Bacteria;p__Bacteroidetes	Appendix	0.520736
k__Bacteria;p__Bacteroidetes	Appendix	0.590473
k__Bacteria;p__Bacteroidetes	Appendix	0.726241
k__Bacteria;p__Bacteroidetes	Appendix	0.650513
k__Bacteria;p__Bacteroidetes	Appendix	0.433892
k__Bacteria;p__Bacteroidetes	Appendix	0.586077
k__Bacteria;p__Bacteroidetes	Appendix	0.378216
k__Bacteria;p__Bacteroidetes	Appendix	0.491088
k__Bacteria;p__Bacteroidetes	Appendix	0.3263
k__Bacteria;p__Bacteroidetes	Appendix	0.714496
k__Bacteria;p__Bacteroidetes	Appendix	0.139438
k__Bacteria;p__Bacteroidetes	Appendix	0.65969
k__Bacteria;p__Bacteroidetes	Appendix	0.690451
k__Bacteria;p__Bacteroidetes	Appendix	0.753784
k__Bacteria;p__Bacteroidetes	Appendix	0.65071
k__Bacteria;p__Bacteroidetes	Appendix	0.350143
k__Bacteria;p__Bacteroidetes	Appendix	1.01006
k__Bacteria;p__Bacteroidetes	Esophagus	0.041517
k__Bacteria;p__Bacteroidetes	Esophagus	0.0720048
k__Bacteria;p__Bacteroidetes	Esophagus	0.10389
k__Bacteria;p__Bacteroidetes	Esophagus	0.0763826
k__Bacteria;p__Bacteroidetes	Esophagus	0.120943
k__Bacteria;p__Bacteroidetes	Esophagus	0.18986
k__Bacteria;p__Bacteroidetes	Esophagus	0.0660399
k__Bacteria;p__Bacteroidetes	Esophagus	0.203869
k__Bacteria;p__Bacteroidetes	Esophagus	0.140323
k__Bacteria;p__Bacteroidetes	Esophagus	0.06135
k__Bacteria;p__Bacteroidetes	Esophagus	0.281225
k__Bacteria;p__Bacteroidetes	Esophagus	0.156325
k__Bacteria;p__Bacteroidetes	Esophagus	0.0512519
k__Bacteria;p__Bacteroidetes	Esophagus	0.1924
k__Bacteria;p__Bacteroidetes	Esophagus	0.160888
k__Bacteria;p__Bacteroidetes	Esophagus	0.0999376
k__Bacteria;p__Bacteroidetes	Esophagus	0.228915
k__Bacteria;p__Bacteroidetes	Esophagus	0.179595
k__Bacteria;p__Bacteroidetes	Esophagus	0.271255
k__Bacteria;p__Bacteroidetes	Esophagus	0.250751
k__Bacteria;p__Bacteroidetes	Esophagus	0.13261
k__Bacteria;p__Bacteroidetes	Esophagus	0.182744
k__Bacteria;p__Bacteroidetes	Esophagus	0.299746
k__Bacteria;p__Bacteroidetes	Esophagus	0.352157
k__Bacteria;p__Bacteroidetes	Esophagus	0.172351
k__Bacteria;p__Bacteroidetes	Esophagus	0.36387
k__Bacteria;p__Bacteroidetes	Esophagus	0.36496
k__Bacteria;p__Bacteroidetes	Esophagus	0.211792
k__Bacteria;p__Bacteroidetes	Esophagus	0.26457
k__Bacteria;p__Bacteroidetes	Esophagus	0.348695
k__Bacteria;p__Bacteroidetes	Esophagus	0.258091
k__Bacteria;p__Bacteroidetes	Esophagus	0.226645
k__Bacteria;p__Bacteroidetes	Esophagus	0.108306
k__Bacteria;p__Bacteroidetes	Esophagus	0.281677
k__Bacteria;p__Bacteroidetes	Esophagus	0.117307
k__Bacteria;p__Bacteroidetes	Esophagus	0.128661
k__Bacteria;p__Bacteroidetes	Esophagus	0.118058
k__Bacteria;p__Bacteroidetes	Esophagus	0.353498
k__Bacteria;p__Bacteroidetes	Esophagus	0.256628
k__Bacteria;p__Bacteroidetes	Esophagus	0.23524
k__Bacteria;p__Bacteroidetes	Esophagus	0.116977
k__Bacteria;p__Bacteroidetes	Esophagus	0.317837
k__Bacteria;p__Bacteroidetes	Esophagus	0.230652
k__Bacteria;p__Bacteroidetes	Esophagus	0.261268
k__Bacteria;p__Bacteroidetes	Esophagus	0.154811
k__Bacteria;p__Bacteroidetes	Esophagus	0.124839
k__Bacteria;p__Bacteroidetes	Esophagus	0.0908215
k__Bacteria;p__Bacteroidetes	Esophagus	0.315424
k__Bacteria;p__Bacteroidetes	Esophagus	0.414097
k__Bacteria;p__Bacteroidetes	Esophagus	0.380604
k__Bacteria;p__Bacteroidetes	Esophagus	0.296356
k__Bacteria;p__Bacteroidetes	Esophagus	0.378107
k__Bacteria;p__Bacteroidetes	Esophagus	0.113243
k__Bacteria;p__Bacteroidetes	Esophagus	0.466662
k__Bacteria;p__Bacteroidetes	Esophagus	0.631469
k__Bacteria;p__Bacteroidetes	Esophagus	0.428897
k__Bacteria;p__Bacteroidetes	Esophagus	0.0925887
k__Bacteria;p__Bacteroidetes	Esophagus	0.304614
k__Bacteria;p__Bacteroidetes	Esophagus	0.386549
k__Bacteria;p__Bacteroidetes	Esophagus	0.0639372
k__Bacteria;p__Bacteroidetes	Esophagus	0.319884
k__Bacteria;p__Bacteroidetes	Esophagus	0.271566
k__Bacteria;p__Bacteroidetes	Esophagus	0.134469
k__Bacteria;p__Bacteroidetes	Esophagus	0.361482
k__Bacteria;p__Bacteroidetes	Esophagus	0.308588
k__Bacteria;p__Bacteroidetes	Esophagus	0.410703
k__Bacteria;p__Bacteroidetes	Esophagus	0.412631
k__Bacteria;p__Bacteroidetes	Esophagus	0.158379
k__Bacteria;p__Bacteroidetes	Esophagus	0.306313
k__Bacteria;p__Bacteroidetes	Esophagus	0.148904
k__Bacteria;p__Bacteroidetes	Esophagus	0.752846
k__Bacteria;p__Bacteroidetes	Esophagus	0.286307
k__Bacteria;p__Bacteroidetes	Esophagus	0.0579609
k__Bacteria;p__Bacteroidetes	Esophagus	0.284989
k__Bacteria;p__Bacteroidetes	Esophagus	0.26558
k__Bacteria;p__Bacteroidetes	Esophagus	0.212902
k__Bacteria;p__Bacteroidetes	Esophagus	0.373852
k__Bacteria;p__Bacteroidetes	Esophagus	0.136795
k__Bacteria;p__Bacteroidetes	Esophagus	0.0800482
k__Bacteria;p__Bacteroidetes	Esophagus	0.102343
k__Bacteria;p__Bacteroidetes	Esophagus	0.411841
k__Bacteria;p__Bacteroidetes	Esophagus	0.377314
k__Bacteria;p__Bacteroidetes	Esophagus	0.497359
k__Bacteria;p__Bacteroidetes	Esophagus	0.464985
k__Bacteria;p__Bacteroidetes	Esophagus	0.168815
k__Bacteria;p__Bacteroidetes	Esophagus	0.214652
k__Bacteria;p__Bacteroidetes	Esophagus	0.713414
k__Bacteria;p__Bacteroidetes	Esophagus	0.0529186
k__Bacteria;p__Bacteroidetes	Esophagus	0.431077
k__Bacteria;p__Bacteroidetes	Esophagus	0.201309
k__Bacteria;p__Bacteroidetes	Esophagus	0.3769
k__Bacteria;p__Bacteroidetes	Esophagus	0.0929546
k__Bacteria;p__Bacteroidetes	Esophagus	0.238178
k__Bacteria;p__Bacteroidetes	Esophagus	0.496618
k__Bacteria;p__Bacteroidetes	Esophagus	0.205572
k__Bacteria;p__Bacteroidetes	Esophagus	0.140836
k__Bacteria;p__Bacteroidetes	Esophagus	0.40714
k__Bacteria;p__Bacteroidetes	Esophagus	0.1561
k__Bacteria;p__Bacteroidetes	Esophagus	0.0641107
k__Bacteria;p__Bacteroidetes	Esophagus	0.287775
k__Bacteria;p__Bacteroidetes	Esophagus	0.205297
k__Bacteria;p__Bacteroidetes	Esophagus	0.56571
k__Bacteria;p__Bacteroidetes	Esophagus	0.127681
k__Bacteria;p__Bacteroidetes	Esophagus	0.462674
k__Bacteria;p__Bacteroidetes	Esophagus	0.0409068
k__Bacteria;p__Bacteroidetes	Esophagus	0.0840656
k__Bacteria;p__Bacteroidetes	Esophagus	0.0726841
k__Bacteria;p__Bacteroidetes	Esophagus	0.212734
k__Bacteria;p__Bacteroidetes	Esophagus	0.110612
k__Bacteria;p__Bacteroidetes	Esophagus	0.75788
k__Bacteria;p__Bacteroidetes	LI	0.218156
k__Bacteria;p__Bacteroidetes	LI	0.194691
k__Bacteria;p__Bacteroidetes	LI	0.07983
k__Bacteria;p__Bacteroidetes	LI	0.113982
k__Bacteria;p__Bacteroidetes	LI	0.131324
k__Bacteria;p__Bacteroidetes	LI	0.204296
k__Bacteria;p__Bacteroidetes	LI	0.156791
k__Bacteria;p__Bacteroidetes	LI	0.108929
k__Bacteria;p__Bacteroidetes	LI	0.241019
k__Bacteria;p__Bacteroidetes	LI	0.17246
k__Bacteria;p__Bacteroidetes	LI	0.138729
k__Bacteria;p__Bacteroidetes	LI	0.176814
k__Bacteria;p__Bacteroidetes	LI	0.242818
k__Bacteria;p__Bacteroidetes	LI	0.307508
k__Bacteria;p__Bacteroidetes	LI	0.254536
k__Bacteria;p__Bacteroidetes	LI	0.28339
k__Bacteria;p__Bacteroidetes	LI	0.375479
k__Bacteria;p__Bacteroidetes	LI	0.263037
k__Bacteria;p__Bacteroidetes	LI	0.32614
k__Bacteria;p__Bacteroidetes	LI	0.216348
k__Bacteria;p__Bacteroidetes	LI	0.246228
k__Bacteria;p__Bacteroidetes	LI	0.254124
k__Bacteria;p__Bacteroidetes	LI	0.291985
k__Bacteria;p__Bacteroidetes	LI	0.329088
k__Bacteria;p__Bacteroidetes	LI	0.268044
k__Bacteria;p__Bacteroidetes	LI	0.361428
k__Bacteria;p__Bacteroidetes	LI	0.218423
k__Bacteria;p__Bacteroidetes	LI	0.301774
k__Bacteria;p__Bacteroidetes	LI	0.26439
k__Bacteria;p__Bacteroidetes	LI	0.186541
k__Bacteria;p__Bacteroidetes	LI	0.225436
k__Bacteria;p__Bacteroidetes	LI	0.396673
k__Bacteria;p__Bacteroidetes	LI	0.251666
k__Bacteria;p__Bacteroidetes	LI	0.291653
k__Bacteria;p__Bacteroidetes	LI	0.0703003
k__Bacteria;p__Bacteroidetes	LI	0.253538
k__Bacteria;p__Bacteroidetes	LI	0.219517
k__Bacteria;p__Bacteroidetes	LI	0.312969
k__Bacteria;p__Bacteroidetes	LI	0.423103
k__Bacteria;p__Bacteroidetes	LI	0.392049
k__Bacteria;p__Bacteroidetes	LI	0.251662
k__Bacteria;p__Bacteroidetes	LI	0.245994
k__Bacteria;p__Bacteroidetes	LI	0.431507
k__Bacteria;p__Bacteroidetes	LI	0.380288
k__Bacteria;p__Bacteroidetes	LI	0.270487
k__Bacteria;p__Bacteroidetes	LI	0.44834
k__Bacteria;p__Bacteroidetes	LI	0.0868355
k__Bacteria;p__Bacteroidetes	LI	0.388284
k__Bacteria;p__Bacteroidetes	LI	0.263913
k__Bacteria;p__Bacteroidetes	LI	0.21585
k__Bacteria;p__Bacteroidetes	LI	0.373659
k__Bacteria;p__Bacteroidetes	LI	0.304268
k__Bacteria;p__Bacteroidetes	LI	0.244846
k__Bacteria;p__Bacteroidetes	LI	0.373744
k__Bacteria;p__Bacteroidetes	LI	0.216271
k__Bacteria;p__Bacteroidetes	LI	0.26032
k__Bacteria;p__Bacteroidetes	LI	0.310595
k__Bacteria;p__Bacteroidetes	LI	0.384396
k__Bacteria;p__Bacteroidetes	LI	0.264846
k__Bacteria;p__Bacteroidetes	LI	0.206451
k__Bacteria;p__Bacteroidetes	LI	0.378624
k__Bacteria;p__Bacteroidetes	LI	0.310967
k__Bacteria;p__Bacteroidetes	LI	0.307759
k__Bacteria;p__Bacteroidetes	LI	0.229995
k__Bacteria;p__Bacteroidetes	LI	0.10241
k__Bacteria;p__Bacteroidetes	LI	0.532758
k__Bacteria;p__Bacteroidetes	LI	0.481175
k__Bacteria;p__Bacteroidetes	LI	0.334541
k__Bacteria;p__Bacteroidetes	LI	0.300113
k__Bacteria;p__Bacteroidetes	LI	0.371087
k__Bacteria;p__Bacteroidetes	LI	0.502975
k__Bacteria;p__Bacteroidetes	LI	0.242296
k__Bacteria;p__Bacteroidetes	LI	0.45081
k__Bacteria;p__Bacteroidetes	LI	0.237918
k__Bacteria;p__Bacteroidetes	LI	0.305517
k__Bacteria;p__Bacteroidetes	LI	0.385408
k__Bacteria;p__Bacteroidetes	LI	0.352908
k__Bacteria;p__Bacteroidetes	LI	0.0993167
k__Bacteria;p__Bacteroidetes	LI	0.354752
k__Bacteria;p__Bacteroidetes	LI	0.373897
k__Bacteria;p__Bacteroidetes	LI	0.235821
k__Bacteria;p__Bacteroidetes	LI	0.281951
k__Bacteria;p__Bacteroidetes	LI	0.455544
k__Bacteria;p__Bacteroidetes	LI	0.24883
k__Bacteria;p__Bacteroidetes	LI	0.40747
k__Bacteria;p__Bacteroidetes	LI	0.389321
k__Bacteria;p__Bacteroidetes	LI	0.296905
k__Bacteria;p__Bacteroidetes	LI	0.175385
k__Bacteria;p__Bacteroidetes	LI	0.618376
k__Bacteria;p__Bacteroidetes	LI	0.670244
k__Bacteria;p__Bacteroidetes	LI	0.338148
k__Bacteria;p__Bacteroidetes	LI	0.464355
k__Bacteria;p__Bacteroidetes	LI	0.535906
k__Bacteria;p__Bacteroidetes	LI	0.417456
k__Bacteria;p__Bacteroidetes	LI	0.207704
k__Bacteria;p__Bacteroidetes	LI	0.21839
k__Bacteria;p__Bacteroidetes	LI	0.480596
k__Bacteria;p__Bacteroidetes	LI	0.434067
k__Bacteria;p__Bacteroidetes	LI	0.34443
k__Bacteria;p__Bacteroidetes	LI	0.431821
k__Bacteria;p__Bacteroidetes	LI	0.289264
k__Bacteria;p__Bacteroidetes	LI	0.270502
k__Bacteria;p__Bacteroidetes	LI	0.293233
k__Bacteria;p__Bacteroidetes	LI	0.543315
k__Bacteria;p__Bacteroidetes	LI	0.746125
k__Bacteria;p__Bacteroidetes	LI	0.570198
k__Bacteria;p__Bacteroidetes	LI	0.465675
k__Bacteria;p__Bacteroidetes	LI	0.371928
k__Bacteria;p__Bacteroidetes	LI	0.645285
k__Bacteria;p__Bacteroidetes	LI	0.136832
k__Bacteria;p__Bacteroidetes	LI	0.601574
k__Bacteria;p__Bacteroidetes	LI	0.543127
k__Bacteria;p__Bacteroidetes	LI	0.710442
k__Bacteria;p__Bacteroidetes	LI	0.292969
k__Bacteria;p__Bacteroidetes	LI	0.3293
k__Bacteria;p__Bacteroidetes	LI	0.598378
k__Bacteria;p__Bacteroidetes	LI	0.556885
k__Bacteria;p__Bacteroidetes	LI	0.353834
k__Bacteria;p__Bacteroidetes	LI	0.274987
k__Bacteria;p__Bacteroidetes	LI	0.316339
k__Bacteria;p__Bacteroidetes	LI	0.610275
k__Bacteria;p__Bacteroidetes	LI	0.494293
k__Bacteria;p__Bacteroidetes	LI	0.488457
k__Bacteria;p__Bacteroidetes	LI	0.791395
k__Bacteria;p__Bacteroidetes	LI	0.502618
k__Bacteria;p__Bacteroidetes	LI	0.583729
k__Bacteria;p__Bacteroidetes	LI	0.645676
k__Bacteria;p__Bacteroidetes	LI	0.787352
k__Bacteria;p__Bacteroidetes	LI	0.701433
k__Bacteria;p__Bacteroidetes	LI	0.718384
k__Bacteria;p__Bacteroidetes	LI	0.365631
k__Bacteria;p__Bacteroidetes	LI	0.593699
k__Bacteria;p__Bacteroidetes	LI	0.747242
k__Bacteria;p__Bacteroidetes	LI	0.311126
k__Bacteria;p__Bacteroidetes	LI	0.726111
k__Bacteria;p__Bacteroidetes	LI	0.802779
k__Bacteria;p__Bacteroidetes	LI	0.77722
k__Bacteria;p__Bacteroidetes	LI	0.514888
k__Bacteria;p__Bacteroidetes	LI	0.614126
k__Bacteria;p__Bacteroidetes	LI	0.542765
k__Bacteria;p__Bacteroidetes	LI	0.56952
k__Bacteria;p__Bacteroidetes	LI	0.612284
k__Bacteria;p__Bacteroidetes	LI	0.554058
k__Bacteria;p__Bacteroidetes	LI	0.176129
k__Bacteria;p__Bacteroidetes	LI	0.834022
k__Bacteria;p__Bacteroidetes	LI	0.427123
k__Bacteria;p__Bacteroidetes	LI	0.574862
k__Bacteria;p__Bacteroidetes	LI	0.493254
k__Bacteria;p__Bacteroidetes	LI	0.805841
k__Bacteria;p__Bacteroidetes	LI	0.583541
k__Bacteria;p__Bacteroidetes	LI	0.506731
k__Bacteria;p__Bacteroidetes	LI	0.475802
k__Bacteria;p__Bacteroidetes	LI	0.487831
k__Bacteria;p__Bacteroidetes	LI	0.533758
k__Bacteria;p__Bacteroidetes	LI	0.86552
k__Bacteria;p__Bacteroidetes	LI	0.422567
k__Bacteria;p__Bacteroidetes	LI	0.124303
k__Bacteria;p__Bacteroidetes	LI	0.427369
k__Bacteria;p__Bacteroidetes	LI	0.735735
k__Bacteria;p__Bacteroidetes	LI	0.484901
k__Bacteria;p__Bacteroidetes	LI	0.787421
k__Bacteria;p__Bacteroidetes	LI	0.638793
k__Bacteria;p__Bacteroidetes	LI	0.622191
k__Bacteria;p__Bacteroidetes	LI	0.653786
k__Bacteria;p__Bacteroidetes	LI	0.595549
k__Bacteria;p__Bacteroidetes	LI	0.643184
k__Bacteria;p__Bacteroidetes	LI	0.582019
k__Bacteria;p__Bacteroidetes	LI	0.525168
k__Bacteria;p__Bacteroidetes	LI	0.431658
k__Bacteria;p__Bacteroidetes	LI	0.863364
k__Bacteria;p__Bacteroidetes	LI	0.224993
k__Bacteria;p__Bacteroidetes	LI	0.794231
k__Bacteria;p__Bacteroidetes	LI	0.378621
k__Bacteria;p__Bacteroidetes	LI	0.805988
k__Bacteria;p__Bacteroidetes	LI	0.678006
k__Bacteria;p__Bacteroidetes	LI	0.660275
k__Bacteria;p__Bacteroidetes	LI	0.72085
k__Bacteria;p__Bacteroidetes	LI	0.293648
k__Bacteria;p__Bacteroidetes	LI	0.799374
k__Bacteria;p__Bacteroidetes	LI	0.838346
k__Bacteria;p__Bacteroidetes	LI	0.576718
k__Bacteria;p__Bacteroidetes	LI	0.492508
k__Bacteria;p__Bacteroidetes	LI	0.348372
k__Bacteria;p__Bacteroidetes	LI	0.706136
k__Bacteria;p__Bacteroidetes	LI	0.402942
k__Bacteria;p__Bacteroidetes	LI	0.460843
k__Bacteria;p__Bacteroidetes	LI	0.739324
k__Bacteria;p__Bacteroidetes	LI	0.628137
k__Bacteria;p__Bacteroidetes	LI	0.940205
k__Bacteria;p__Bacteroidetes	LI	0.78285
k__Bacteria;p__Bacteroidetes	LI	0.639026
k__Bacteria;p__Bacteroidetes	LI	0.32808
k__Bacteria;p__Bacteroidetes	LI	0.605021
k__Bacteria;p__Bacteroidetes	LI	0.901073
k__Bacteria;p__Bacteroidetes	LI	0.253645
k__Bacteria;p__Bacteroidetes	LI	0.734329
k__Bacteria;p__Bacteroidetes	LI	0.301054
k__Bacteria;p__Bacteroidetes	LI	0.499133
k__Bacteria;p__Bacteroidetes	LI	0.703255
k__Bacteria;p__Bacteroidetes	LI	0.506136
k__Bacteria;p__Bacteroidetes	LI	0.720592
k__Bacteria;p__Bacteroidetes	LI	0.995032
k__Bacteria;p__Bacteroidetes	LI	0.244105
k__Bacteria;p__Bacteroidetes	LI	0.41473
k__Bacteria;p__Bacteroidetes	LI	0.740535
k__Bacteria;p__Bacteroidetes	LI	0.794104
k__Bacteria;p__Bacteroidetes	LI	0.642707
k__Bacteria;p__Bacteroidetes	LI	0.38757
k__Bacteria;p__Bacteroidetes	LI	0.820415
k__Bacteria;p__Bacteroidetes	LI	0.179396
k__Bacteria;p__Bacteroidetes	LI	0.454673
k__Bacteria;p__Bacteroidetes	LI	0.269275
k__Bacteria;p__Bacteroidetes	LI	0.628259
k__Bacteria;p__Bacteroidetes	LI	0.81512
k__Bacteria;p__Bacteroidetes	LI	0.50393
k__Bacteria;p__Bacteroidetes	LI	0.832904
k__Bacteria;p__Bacteroidetes	LI	0.430665
k__Bacteria;p__Bacteroidetes	LI	0.743486
k__Bacteria;p__Bacteroidetes	LI	0.718623
k__Bacteria;p__Bacteroidetes	LI	0.648943
k__Bacteria;p__Bacteroidetes	LI	0.633653
k__Bacteria;p__Bacteroidetes	LI	0.749723
k__Bacteria;p__Bacteroidetes	LI	0.667359
k__Bacteria;p__Bacteroidetes	LI	0.444818
k__Bacteria;p__Bacteroidetes	LI	0.199443
k__Bacteria;p__Bacteroidetes	LI	0.827946
k__Bacteria;p__Bacteroidetes	LI	0.856777
k__Bacteria;p__Bacteroidetes	LI	0.987117
k__Bacteria;p__Bacteroidetes	LI	0.533441
k__Bacteria;p__Bacteroidetes	LI	0.687952
k__Bacteria;p__Bacteroidetes	LI	0.538613
k__Bacteria;p__Bacteroidetes	LI	0.392782
k__Bacteria;p__Bacteroidetes	LI	0.613419
k__Bacteria;p__Bacteroidetes	LI	0.508365
k__Bacteria;p__Bacteroidetes	LI	0.700142
k__Bacteria;p__Bacteroidetes	LI	0.41927
k__Bacteria;p__Bacteroidetes	LI	0.575788
k__Bacteria;p__Bacteroidetes	LI	0.523023
k__Bacteria;p__Bacteroidetes	LI	0.786721
k__Bacteria;p__Bacteroidetes	LI	0.551229
k__Bacteria;p__Bacteroidetes	LI	0.929869
k__Bacteria;p__Bacteroidetes	LI	0.965427
k__Bacteria;p__Bacteroidetes	LI	0.532074
k__Bacteria;p__Bacteroidetes	LI	0.778611
k__Bacteria;p__Bacteroidetes	LI	0.426478
k__Bacteria;p__Bacteroidetes	LI	0.577548
k__Bacteria;p__Bacteroidetes	LI	0.704976
k__Bacteria;p__Bacteroidetes	LI	0.560519
k__Bacteria;p__Bacteroidetes	LI	0.690679
[truncated: 9,257 more rows]

## Sheet: Figure 3B
NAME	Skin	Oral cavity (O)	Esophagus	Stomach (S)	SI	Appendix (A)	LI
g__Staphylococcus	3.36428	-0.00960902	-0.984822	-0.707595	-0.558206	-0.292992	-0.193156
g__Agrobacterium	0.851382	-0.237886	0.0479439	-0.217937	0.0521583	-0.596125	-0.166499
g__Corynebacterium	3.21265	-0.287987	0.223171	0.0328496	-0.326773	-0.751604	-0.16123
g__Pseudomonas	3.8022	-0.489874	0.114581	0.370015	1.55999	2.17452	-1.02957
g__Acinetobacter	4.3475	0.127908	0.44106	0.889379	1.70381	2.15133	-0.864248
g__Kocuria	0.0737643	-0.0485151	-0.192267	-0.037676	-0.206599	0	-0.0470977
g__Stenotrophomonas	-0.312419	-0.371639	0.626013	0.324135	-0.327154	-0.460565	-0.709093
g__Bifidobacterium	-0.325121	-0.756386	0.466196	0.2404	0.39734	-1.55473	0.317004
g__Streptococcus	2.4275	3.89826	2.74017	3.04753	1.53941	-0.254498	-0.406935
g__Faecalibacterium	-0.945172	-0.268305	-0.676185	-0.700943	0.209075	0.493657	1.37517
g__Lactobacillus	0.464508	1.02392	2.6836	3.156	1.46278	-0.332834	-0.476398
g__Serratia	-0.558577	-0.748193	-0.847136	-0.580836	-0.494922	-0.420549	-0.705117
g__Rothia	-0.25938	-0.342791	-0.944329	-0.463449	-0.682529	-0.585809	-0.275206
g__Enterococcus	0.572042	-0.12269	2.09987	1.61284	2.30743	0.967481	1.43401
g__Haemophilus	0.0843574	1.48934	0.937056	0.619029	-0.0157122	-0.847773	-0.93517
g__Gemella	-0.837798	-1.2617	-0.213589	-0.114951	-0.0476295	-0.165624	-0.0687735
g__Atopobium	-0.629051	-0.433113	0.0476188	0.0227395	-0.260285	-0.965034	-0.258111
g__Peptostreptococcus	0.387089	1.28877	1.28953	0.411945	-0.230209	-0.196546	-0.28283
g__Klebsiella	1.40005	1.27208	2.76837	2.79735	3.19169	2.2069	1.15054
g__Porphyromonas	-0.172307	1.47382	-0.674118	-0.586052	-0.565202	-0.705942	-0.00595113
g__Ruminococcus	-0.799991	-0.339764	-0.276002	-0.519819	-0.17309	0.0679135	0.787949
g__Prevotella	1.79116	3.38733	1.91759	1.55484	0.28163	0.0765417	-0.089956
g__Granulicatella	-0.0715014	0.951815	-0.0230831	-0.00766765	-0.523439	-0.50403	-0.410188
g__Actinomyces	-0.395101	-0.526748	-0.533562	-0.160625	-0.484449	-0.598294	-0.628214
g__Blautia	0.339697	-0.348825	0.44856	-0.542181	0.559087	-0.70334	1.1432
g__Anaerococcus	-0.183891	-0.379959	-0.612488	-0.279244	-0.376991	-0.173614	0.0674847
g__Peptoniphilus	-0.253402	-0.657783	-0.295581	-0.244706	-0.513063	-0.82504	0.0554315
g__Dialister	-0.468012	0.531697	0.0223696	-0.332033	-0.455667	-0.89986	-0.979045
g__[Ruminococcus]	1.07141	-0.383261	0.629339	-0.594468	1.46338	2.03788	2.5149
g__Aggregatibacter	-0.858495	-0.102901	0.0862764	-0.150322	-0.241806	-0.566237	-0.337889
g__Megasphaera	-0.693869	-0.513212	-0.254988	-0.190555	-0.49158	-0.887437	-1.02673
g__Roseburia	-0.0389517	0	-0.342186	-0.135451	-0.331083	0	0.0913303
g__Veillonella	0.0327581	1.77972	0.31433	0.496225	-0.194983	-0.792115	-0.98079
g__Neisseria	0.236218	2.13555	-0.826017	-0.618011	-0.547402	-0.663005	-0.292458
g__Collinsella	-0.403929	-0.0150347	-0.214043	-0.20373	-0.540619	-0.195628	-0.60866
g__Akkermansia	-0.512726	0	-0.595765	-0.150046	-0.385633	-0.279111	-0.844158
g__Parabacteroides	-0.354049	-0.483207	-0.644724	-0.612973	0.56728	1.9281	1.82959
g__Parvimonas	-0.774394	0.631208	-0.23293	-0.764921	-0.489634	0.523519	-0.295603
g__Oscillospira	-0.807343	-0.416635	-0.314726	-0.39278	-0.176725	0.664367	0.761185
g__Mycoplasma	-0.527554	0.301645	-0.414196	-0.37174	-0.229873	-0.0786363	-0.0763929
g__[Prevotella]	0.0363774	2.01028	0.409684	-0.0539758	-0.450076	-0.881692	-0.620463
g__Fusobacterium	-0.889122	0.924986	-0.523923	-0.488568	-0.366318	2.08437	-0.905444
g__Campylobacter	-0.797854	1.50852	-0.879359	-0.521224	-0.581532	-0.366909	-0.212619
g__Bacteroides	0.667935	-1.0527	0.706653	-0.412008	1.68643	3.76377	3.85507
g__Selenomonas	-0.65243	-0.61037	-0.38243	-0.487951	-0.252185	-0.083172	-0.0429743
g__Leptotrichia	-0.614204	-0.33142	-0.650694	-0.551911	-0.413941	-0.126964	-0.0569455
g__Moryella	-0.866881	-0.817934	-0.48593	-0.65485	-0.63565	-0.424414	-0.095602
g__Bulleidia	-0.995599	-0.856411	-0.626278	-0.827406	-0.660503	-0.884267	-0.285691
g__Catonella	-0.652558	-1.12984	-0.689286	-0.503489	-0.274096	-0.176632	-0.030916
g__Eggerthella	-0.525855	-0.0147675	-0.674455	-0.142043	-0.614051	-1.19534	-1.11914
g__Oribacterium	-0.840562	-0.535941	-0.773331	-0.782802	-0.660472	-0.388721	-0.131097
g__Dorea	-0.197782	-0.283687	-0.409007	-0.473388	-0.069325	1.73643	0.889619
g__Phascolarctobacterium	-0.779295	-0.150834	-0.82161	-0.349482	-0.818433	-0.839799	-0.744055
g__Helicobacter	-0.447193	-0.394367	1.90774	3.51374	-0.0910268	-0.175504	-0.204778
g__Coprococcus	-0.840611	-0.0575523	-0.659337	-0.442644	-0.758837	-1.20275	-0.796089
g__Clostridium	-0.865869	-0.228354	0.605121	0.379293	0.348395	-0.490196	-1.05772
g__Sutterella	-0.901956	-0.289207	-0.705142	-0.555711	-0.433068	0.54622	0.573926
g__[Eubacterium]	-0.88792	-0.0679164	-0.5124	-0.111235	-0.771751	-0.813213	0.132022
g__Lachnospira	-0.484176	-0.0345796	-0.399468	-0.342703	-0.589668	-0.94466	-0.530232
g__Actinobacillus	-0.760139	-0.703061	0.291059	-0.0344917	-0.35194	-0.528179	-0.126816
g__Megamonas	-0.601378	-0.0863156	-0.615539	-0.235103	-0.471391	-0.764142	-1.03475

## Sheet: Figure 4A
NAME	BAC	CHE	LPA	RPA	LAA	RAA	LAL	RAL	LPL	RPL
g__Staphylococcus	3.00537	2.44903	3.28447	3.45549	1.79328	2.01236	2.27791	2.34264	4.22858	3.95568
g__Corynebacterium	2.29739	2.77465	1.87724	2.27536	2.80425	2.5879	2.81198	3.04963	3.64585	3.03651
g__Paracoccus	-1.06078	-1.38278	-0.187048	-0.648252	-1.37801	-1.16567	-1.17519	-1.41714	-1.28056	-0.956084
g__Stenotrophomonas	-1.33334	-1.10485	-0.933196	-1.08231	0.0903449	-0.604343	-0.446168	0.0348826	-0.993548	-0.978343
g__Streptococcus	1.90386	2.71187	2.02789	1.58302	2.14685	2.18106	2.26647	1.85051	1.33412	1.31825
g__Faecalibacterium	-2.00315	-1.43659	-1.862	-1.27638	-1.05015	-1.49806	-1.03422	-1.236	-1.26405	-0.604388
g__Lactobacillus	-0.124838	0.611009	-0.039257	-0.584433	-0.111445	-0.0167661	0.758221	0.313221	-0.675825	-0.339664
g__Chryseobacterium	-0.46789	-0.636836	-0.677084	-0.53889	-0.74148	-0.42915	-0.743284	-0.636549	-0.315087	-0.862652
g__Enterococcus	-0.199564	0.0202241	-0.395475	-0.216382	0.409644	0.00860543	0.68941	0.901342	-0.50391	0.140228
g__Haemophilus	-0.572638	0.107571	-0.157231	-0.41635	-0.212689	-0.127052	-0.205318	-0.196266	-0.734386	-1.27444
g__Peptostreptococcus	0.682384	0.208717	-0.281172	-0.516609	-0.325576	0.00228992	0.658912	-0.381775	-0.371433	-0.681517
g__Klebsiella	0.845875	1.37153	0.454111	0.0343678	1.41808	1.30622	1.42648	0.946611	0.273191	1.01466
g__Prevotella	1.41594	1.98427	1.32943	0.419571	1.20137	1.53276	1.9064	1.54873	1.03438	0.70125
g__Granulicatella	-1.00019	-0.251816	0.00278837	-0.497535	-0.432413	-0.438434	-0.471912	-0.538249	-0.672531	-1.00854
g__Roseomonas	-0.383189	-0.66294	-1.14237	-0.721327	-0.585374	-0.99471	-1.03149	-1.04755	-0.729997	-0.554788
g__[Ruminococcus]	1.14442	0.645518	0.216673	0.33465	0.830089	1.16236	0.611408	0.832115	0.0839156	0.013202
g__Neisseria	-0.638819	0.468355	0.00760515	-0.161384	-0.0883524	-0.0402253	-0.168073	-0.548569	-0.478368	-0.637888
g__[Prevotella]	-0.696054	0.359403	-0.339801	-0.975695	-0.773871	-0.28938	0.133395	-0.246685	-0.415707	-0.729735
g__Bacteroides	0.388386	0.102121	0.396663	0.150125	-0.0245466	0.931233	0.29719	-0.494885	-0.188609	0.301468
g__Abiotrophia	-1.18981	-1.14671	-1.09347	-1.22052	-1.22858	-1.13328	-1.56787	-0.981353	-1.3932	-1.26626
g__Megamonas	-0.620333	-1.32099	-0.762769	-0.789119	-1.12265	-1.32011	-1.09909	-0.671786	-0.525825	-0.682882
g__Proteus	-0.93525	-0.882442	-0.0463531	-0.0734021	-0.349047	-0.453185	-0.220388	-0.376033	-0.169314	0.143922

## Sheet: Figure 4B
NAME	LBM	RBM	UL	LL	UHP	LHP
g__Staphylococcus	0.258384	0.740644	1.16505	0.577959	0.15695	-0.6656
g__Corynebacterium	0.12711	-0.473374	0.043288	0.380955	-0.0560981	0.0647616
g__Stenotrophomonas	-0.22755	-0.258992	-0.583727	0.124089	0.0362635	0.203008
g__Bifidobacterium	-0.308315	-0.358538	-0.581598	-1.06195	-0.406117	-0.82331
g__Serratia	-0.46795	-0.360031	-0.827394	-0.736475	-0.391937	-0.307067
g__Rothia	0.520213	-0.457295	-0.590409	-0.528806	0.550576	0.458521
g__Atopobium	-0.195713	-0.673289	-0.0763405	-0.250637	0.204601	0.115841
g__Actinomyces	0.184865	-0.453776	-0.326273	-0.641221	-0.803824	0.452912
g__Lautropia	-0.962888	-0.476366	-0.655968	-0.253263	-0.906582	-0.100138
g__Aggregatibacter	0.337072	0.514203	-0.294545	0.122076	0.201327	0.774489
g__Megasphaera	-0.409296	-0.124691	-0.195817	-0.247403	0.359932	-0.172611
g__Selenomonas	-0.507435	-0.498527	0.0300715	0.533668	-0.794704	-0.286543
g__Moryella	-0.445923	-0.640699	-0.686047	-0.774669	0.115064	-0.279238
g__Slackia	-0.888499	-0.265186	-0.490716	-0.50227	-0.414241	-1.5551

## Sheet: Figure 4C
NAME	TP	AP	ZL	CO
g__Staphylococcus	-0.635465	-1.30484	-1.03452	-1.16164
g__Agrobacterium	-0.529762	0.870108	-0.00517436	-0.338786
g__Haemophilus	0.163772	1.39551	0.910232	1.28223
g__Gemella	-0.598954	0.0665342	0.0547771	-0.470008
g__Ruminococcus	0.0565504	-0.856659	-0.280447	-0.455266
g__Blautia	0.626079	-0.328145	0.0288662	1.18251
g__[Ruminococcus]	1.30779	-0.149896	0.436009	0.425182
g__Megasphaera	0.159948	-0.869845	-0.275713	-0.366322
g__Veillonella	0.903797	-0.433912	0.205279	0.200344
g__Parabacteroides	-0.444966	-0.666095	-0.730445	-1.24339
g__Streptomyces	-1.07728	-1.207	-0.554665	-0.881904
g__Oscillospira	0.0138052	-0.797935	-0.456259	-0.425873
g__Bacteroides	0.844331	0.139164	-0.0767094	1.66651
g__Selenomonas	-0.536712	0.471874	-0.334385	-0.981693
g__Butyrivibrio	-0.0726424	0.572498	0.0409118	-0.733638
g__Dorea	-0.166235	-0.806518	-0.282169	-0.852788
g__Helicobacter	-0.15109	1.5342	2.60892	4.01387
g__Clostridium	1.18912	-0.159748	0.0821686	0.9266
g__Allobaculum	-0.628125	-0.542239	-0.349594	-0.533064
g__[Eubacterium]	-0.405699	-0.344711	-0.178693	-1.55689
g__Lachnospira	-0.466873	-0.515136	-0.159536	-0.664117
g__Actinobacillus	-0.0869937	0.308703	-0.03158	0.952602

## Sheet: Figure 4D
NAME	GB/GF	GA	GJ	PY
g__Staphylococcus	-0.83662	-0.322311	-1.05604	-0.45334
g__Corynebacterium	0.313922	0.220123	-0.850959	0.112938
g__Bifidobacterium	0.88156	-0.109772	-0.42248	-0.312626
g__Faecalibacterium	-0.832187	-0.424741	-1.20615	-0.19086
g__Serratia	-0.277332	-0.917773	-1.03016	-0.603921
g__Enterococcus	2.19586	1.64128	0.420389	1.43825
g__Gemella	-0.519725	0.163768	0.104444	-0.00484961
g__Peptostreptococcus	0.943347	0.113699	-0.0464737	-0.254484
g__Porphyromonas	-0.796451	-0.107866	-0.770704	-0.628931
g__Prevotella	1.45039	1.18695	2.74603	0.428384
g__Dialister	-0.583259	-0.410532	-0.00110825	-0.383137
g__Megasphaera	-0.34015	-0.401718	0.190512	-0.393719
g__Veillonella	0.518666	-0.128842	1.44592	-0.356085
g__Neisseria	-0.867974	-0.612692	-0.480565	-0.424481
g__Akkermansia	-0.328876	0.37178	-0.253675	-0.281038
g__Oscillospira	-0.0708362	-0.713916	-0.750789	-0.512038
g__[Prevotella]	-0.190718	-0.605617	0.860919	-0.518995
g__Campylobacter	-0.728541	-0.268424	-0.578247	-0.520192
g__Bacteroides	-0.401155	-0.491551	-0.711542	-0.314921
g__Oribacterium	-0.881332	-0.623038	-1.09867	-0.559316
g__Helicobacter	4.30123	3.50232	2.93179	2.07878
g__Inquilinus	-0.627985	-0.617069	-0.139091	-0.259202
g__Plesiomonas	-0.625695	-0.0613458	0	-0.138568
g__Actinobacillus	-0.0753667	-0.292809	0.127044	-0.087
g__Slackia	-0.741775	-0.212897	-1.12289	-0.415292

## Sheet: Figure 4E
NAME	DUB	MDP	DUF	SI1	SI2	SI3	TPI	ILV
g__Staphylococcus	-0.222187	-0.464864	-0.304377	-2.71986	-1.46305	-0.0705092	-0.695827	-0.748705
g__Agrobacterium	-0.712185	-1.23751	0.217175	0.462092	-0.433749	0.452266	-0.945326	-1.08257
g__Stenotrophomonas	-0.854736	-0.865829	0.159874	-0.542542	-0.00659826	-0.565412	-1.05746	-1.4362
g__Streptococcus	1.93281	1.60714	1.77413	1.22314	0.81982	0.664911	0.403101	0.146756
g__Faecalibacterium	-0.639841	-0.236511	-0.650189	-0.855472	-1.04761	-0.868822	-0.936661	-0.182632
g__Lactobacillus	3.17176	2.31136	2.75259	1.69985	2.14482	0.0293018	0.447083	-0.167662
g__Enterococcus	2.2874	1.04296	1.90945	0.855272	2.626	3.09743	2.97474	2.81305
g__Haemophilus	0.212927	-0.0557634	-0.928883	0.357324	-0.246853	-0.929592	-0.624586	-0.547622
g__Gemella	0.451148	0.333725	-0.185243	-0.996114	-0.367288	-0.475686	-0.375951	-0.0630776
g__Atopobium	-0.0639978	-0.273969	-0.660688	-0.84886	-0.181717	-1.03052	-0.8709	-0.582948
g__Peptostreptococcus	0.77078	-0.100595	-0.405366	-1.53566	-0.120748	-0.414051	-1.02599	-1.2381
g__Klebsiella	2.96191	2.17931	2.47539	2.00925	1.7082	2.95097	3.91097	2.42426
g__Porphyromonas	-0.684396	-1.0741	-0.564212	-0.37768	-0.316426	-0.980979	-0.544424	-0.934394
g__Prevotella	1.80257	0.186905	-0.549459	-0.0305131	-0.0298987	-0.447586	-1.06244	-1.02768
g__Granulicatella	0.315697	-0.21682	-1.16238	-0.776504	-0.486342	-1.18699	-1.13181	-1.12963
g__Blautia	-0.522176	1.31905	0.323187	0.664229	0.0722619	-0.18828	0.794574	1.5569
g__[Ruminococcus]	0.107089	0.324349	0.225435	1.33192	0.144226	0.252381	2.01548	2.55126
g__Megasphaera	-0.385764	0.435151	-1.08888	-1.22995	-0.980622	-1.03901	-0.415077	-0.837169
g__Veillonella	0.612236	0.221219	-0.159178	-0.911803	-0.53653	-0.971832	-0.713595	-1.46854
g__Akkermansia	-0.324369	-0.768711	-0.789515	0.371016	-0.718604	-0.643051	-0.134732	-0.706143
g__Parabacteroides	-0.757368	-0.482105	-0.613604	-0.33345	0.118366	-0.188264	0.533144	1.23572
g__Oscillospira	-1.15901	-0.420987	-0.559679	-0.461664	-0.382985	-0.795662	-0.318016	-0.407224
g__Bacteroides	-0.347975	0.276605	-0.144684	0.793006	0.70101	0.00766944	1.33127	2.88462
g__Catonella	-0.0399503	-0.34317	-0.432805	-0.121837	-0.311759	-0.373993	-0.0749542	0
g__Eggerthella	-0.721502	-1.14884	-0.776206	-2.14932	-0.47993	-0.42942	0.133582	0.21374
g__Dorea	-0.853428	0.355823	-0.496781	0.202294	-0.518282	-0.857144	-0.266337	0.297667
g__Helicobacter	-0.104574	-1.09177	-0.495767	-1.38176	-0.935053	0.301697	-0.198858	-0.615797
g__Clostridium	0.244931	0.208489	0.413546	-1.10544	-0.114492	1.70323	0.274314	-0.247451
g__Sutterella	-0.928251	-0.605945	-1.02751	0.36353	-0.475218	-0.465212	-0.961466	-0.79485
g__[Eubacterium]	-0.951582	-1.07817	-1.39503	-1.92014	-1.39777	-0.814486	-0.574064	-0.0152116
g__Megamonas	-0.82375	-1.02803	-0.940691	-1.52323	-0.593058	-0.683997	-0.739886	-0.171546

[truncated: 11 more sheets: Figure 4F, Figure 4G, Figure 4H, Figure 5B, Figure 5C, Figure 5D, Figure 6A, Figure 6B, Figure 6B right, Figure 6C left, Figure 6C right]
